# Supplementary material for: Monte Carlo Models for Sub-Chronic Repeated-Dose Toxicity: Systemic and Organ-Specific Toxicity
Source: Int J Mol Sci. 2022 Jun 14;23(12):6615. doi: 10.3390/ijms23126615 (PMC9224506; doi:10.3390/ijms23126615)
Supplement: Supplementary file 1 [file ijms-23-06615-s001.zip]

Archive with 3 entries (3 files):
- Supplementary figures and tables S25-28.pdf
- Supplementary Materials Datasets.xlsx
- Supplementary Materials Models.xlsx
