# Supplementary material for: Monte Carlo Models for Sub-Chronic Repeated-Dose Toxicity: Systemic and Organ-Specific Toxicity
Source: Int J Mol Sci. 2022 Jun 14;23(12):6615. doi: 10.3390/ijms23126615 (PMC9224506; doi:10.3390/ijms23126615)
Supplement: Supplementary file 1 [file ijms-23-06615-s001.zip › Supplementary Materials Datasets.xlsx]

## Sheet: S1. DB General
NOAEL/LOAEL DB
SOURCE	ID	SMILES	SMILES VEGA	Name	CAS	NO(A)EL (mg/kg bw/day)	NO(A)EL (mg/kg bw/day) log	STUDY TYPE	SPECIES	DURATION	Route of Exposure	LO(A)EL (mg/kg bw/day)	LO(A)EL (mg/kg bw/day) log	consistent?
COSMOS DB	1		O=C(O)C(Oc1ccc(cc1C)Cl)C		93-65-2	2.5	0.39794	Subchronic Toxicity	RAT	90 day	Oral - Dietary	20	1.30103	TRUE
COSMOS DB	2		O=[N+]([O-])c1cc(c(cc1(NCCO))NCCO)Cl		109023-83-8	100	2	Subchronic Toxicity	RAT	90 day	Oral - Gavage/Intubation	500	2.69897	TRUE
COSMOS DB	3		O=[N+]([O-])c1cc(ccc1(NCCO))NCCO		84041-77-0	240	2.38021	Subchronic Toxicity	RAT	90 day	Oral - Gavage/Intubation	720	2.85733	TRUE
COSMOS DB	4		OC(c1ccccc1)C(NC)C		134-72-5	25	1.39794	Subchronic Toxicity	RAT	91 day	Oral - Dietary	50	1.69897	TRUE
COSMOS DB	5		O(c1ccc(c(c1)C)SC)P(OC)(OC)=S		55-38-9	16	1.20412	Subchronic Toxicity	RAT	91 day	Oral - Dietary	32	1.50515	TRUE
COSMOS DB	6		O=C(OCC)CC(C(=O)OCC)SP(=O)(OC)OC		1634-78-2	200	2.30103	Subchronic Toxicity	RAT	91 day	Oral - Dietary	400	2.60206	TRUE
COSMOS DB	8		O=[N+]([O-])c1cc(c2ccc(cc2(c1(O)))S(=O)(=O)O)[N+](=O)[O-]		846-70-8	30	1.47712	Subchronic Toxicity	RAT	90 day	Oral - Gavage/Intubation	100	2	TRUE
COSMOS DB	9		n1cscc1c2nc3ccccc3([nH]2)		148-79-8	9.4	0.973128	Subchronic Toxicity	RAT	90 day	Oral - Dietary	37	1.5682	TRUE
COSMOS DB	10		Oc1cccc2c(O)cccc12		83-56-7	50	1.69897	Subchronic Toxicity	RAT	90 day	Oral - Gavage/Intubation	100	2	TRUE
COSMOS DB	11		N2=C1N(CCS1)CC2c3ccccc3		5036-02-2	10	1	Subchronic Toxicity	RAT	91 day	Oral - Dietary	40	1.60206	TRUE
COSMOS DB	12		O=S(=O)(Nc1onc(c1C)C)c2ccc(N)cc2		127-69-5	464	2.66652	Subchronic Toxicity	RAT	91 day	Oral - Gavage/Intubation	1000	3	TRUE
COSMOS DB	13		N(=Nc1n(cc[n+]1C)C)c2ccc(N)cc2		97404-02-9	60	1.77815	Subchronic Toxicity	RAT	90 day	Oral - Dietary	250	2.39794	TRUE
COSMOS DB	14		O=[N+]([O-])c1cc(OCC(O)CO)ccc1(NCCO)		81612-54-6	100	2	Subchronic Toxicity	RAT	90 day	Oral - Gavage/Intubation	300	2.47712	TRUE
COSMOS DB	15		O=[N+]([O-])c1cc(ccc1(NC))N(CCO)CCO		2784-94-3	300	2.47712	Subchronic Toxicity	RAT	91 day	Oral - Dietary	625	2.79588	TRUE
COSMOS DB	17		O=C(NC(C#C)(C)C)c1cc(cc(c1)Cl)Cl		23950-58-5	2.5	0.39794	Subchronic Toxicity	RAT	90 day	Oral - Dietary	7.5	0.875061	TRUE
COSMOS DB	18		O=[N+]([O-])c2cc(N)ccc2(Nc1ccccc1)		2784-89-6	5	0.69897	Subchronic Toxicity	RAT	90 day	Oral - Gavage/Intubation	20	1.30103	TRUE
COSMOS DB	21		OCC(O)C(O)C(O)C(O)COC1OC(CO)C(O)C(O)C1(O)		534-73-6	2927	3.46642	Subchronic Toxicity	RAT	90 day	Oral - Dietary	8871	3.94797	TRUE
COSMOS DB	23		Oc1ccc(N)cc1Cc2cc(N)ccc2(O)		27311-52-0	5	0.69897	Subchronic Toxicity	RAT	90 day	Oral - Gavage/Intubation	15	1.17609	TRUE
COSMOS DB	24		O=C(NCCc2c[nH]c1ccc(OC)cc12)C		73-31-4	5	0.69897	Subchronic Toxicity	RAT	90 day	Oral - Gavage/Intubation	50	1.69897	TRUE
COSMOS DB	25		N(=Nc1n(cc[n+]1C)C)c2ccc(cc2)N(C)C		77061-58-6	10	1	Subchronic Toxicity	RAT	90 day	Oral - Dietary	50	1.69897	TRUE
COSMOS DB	26		O=[N+]([O-])c1cc(ccc1(NCCCO))N(CCO)CCO		104226-19-9	50	1.69897	Subchronic Toxicity	RAT	90 day	Oral - Gavage/Intubation	200	2.30103	TRUE
COSMOS DB	27		O=C1c3ccccc3(C(=O)c2c(N)ccc(N)c12)		128-95-0	2	0.30103	Subchronic Toxicity	RAT	90 day	Oral - Gavage/Intubation	20	1.30103	TRUE
COSMOS DB	28		O=C1c3c(N)ccc(N)c3(C(=O)c2c(N)ccc(N)c12)		2475-45-8	62	1.79239	Subchronic Toxicity	RAT	91 day	Oral - Dietary	129	2.11059	TRUE
COSMOS DB	29		O=[N+]([O-])c2ccc(OP(OCC)(c1ccccc1)=S)cc2		2104-64-5	0.25	-0.60206	Subchronic Toxicity	RAT	90 day	Oral - Dietary	1.25	0.09691	TRUE
COSMOS DB	30		O(Cc1ccccc1)Cc2ccccc2		103-50-4	196	2.29226	Subchronic Toxicity	RAT	91 day	Oral	620	2.79239	TRUE
COSMOS DB	31		O=C1NC(=O)C(N1)(c2ccccc2)c3ccccc3		57-41-0	60.7	1.78319	Subchronic Toxicity	RAT	90 day	Oral - Dietary	122.2	2.08707	TRUE
COSMOS DB	32		O=C(OC)Nc1nc2cc(ccc2([nH]1))S(=O)c3ccccc3		53716-50-0	3.8	0.579784	Subchronic Toxicity	RAT	90 day	Oral - Dietary	7.7	0.886491	TRUE
COSMOS DB	33		O=C(Nc2ccc(N=Nc1cc(ccc1(O))C)cc2)C		2832-40-8	250	2.39794	Subchronic Toxicity	RAT	91 day	Oral - Dietary	500	2.69897	TRUE
COSMOS DB	34		Oc2ccc3ccccc3(c2(N=Nc1ccccc1))		842-07-9	50	1.69897	Subchronic Toxicity	RAT	91 day	Oral - Dietary	100	2	TRUE
COSMOS DB	35		n1ccccc1C(c2ccc(cc2)Cl)CCN(C)C		113-92-8	30	1.47712	Subchronic Toxicity	RAT	91 day	Oral - Gavage/Intubation	60	1.77815	TRUE
COSMOS DB	36		O=C(OCC(C)(C)C(OC(=O)C(C)C)C(C)C)C(C)C		6846-50-0	100	2	Subchronic Toxicity	RAT	90 day	Oral - Dietary	1000	3	TRUE
COSMOS DB	37		O=C(N(CCO)CCO)CCCCCCCCCCC		120-40-1	25	1.39794	Subchronic Toxicity	RAT	90 day	Oral	80	1.90309	TRUE
COSMOS DB	38		O=C(OCC(OC(=O)c1ccccc1)C)c2ccccc2		19224-26-1	633	2.8014	Subchronic Toxicity	RAT	90 day	Oral	2541	3.405	TRUE
COSMOS DB	39		O(CCN(C)C)C(c1ccccc1)c2ccccc2		147-24-0	16	1.20412	Subchronic Toxicity	RAT	90 day	Oral - Dietary	31	1.49136	TRUE
COSMOS DB	41		OC(COc2cccc3[nH]c1ccccc1c23)CNC(C)C		57775-29-8	9.5	0.977724	Subchronic Toxicity	RAT	90 day	Oral - Dietary	30.4	1.48287	TRUE
COSMOS DB	42		O=C1OC(C)CCCC(=O)CCCC=Cc2cc(O)cc(O)c12		17924-92-4	3	0.477121	Subchronic Toxicity	RAT	91 day	Oral - Dietary	10	1	TRUE
COSMOS DB	43		NCCCN(CCCN)CCCCCCCCCCCC		2372-82-9	5	0.69897	Subchronic Toxicity	RAT	90 day	Oral - Gavage/Intubation	10	1	TRUE
COSMOS DB	44		O=C2C=Cc3ccc(cc3(C2(=NNc1ccc(N)c(c1)[N+](=O)[O-])))[N+](C)(C)C		68391-32-2	60	1.77815	Subchronic Toxicity	RAT	90 day	Oral - Gavage/Intubation	120	2.07918	TRUE
COSMOS DB	45		OCCN(c1ccc(N)cc1)CC(O)CN(c2ccc(N)cc2)CCO		128729-28-2	25	1.39794	Subchronic Toxicity	RAT	90 day	Oral - Gavage/Intubation	100	2	TRUE
COSMOS DB	46		O=S4(=O)(OC(c1cc(c(O)c(c1)Br)Br)(c2cc(c(O)c(c2)Br)Br)c3c(c(c(c(c34)Br)Br)Br)Br)		4430-25-5	3	0.477121	Subchronic Toxicity	RAT	90 day	Oral - Gavage/Intubation	10	1	TRUE
COSMOS DB	47		O=C1c4ccccc4(C(=O)c2c(cc(c(N)c12)S(=O)(=O)O)NC3CCCCC3)		4368-56-3	300	2.47712	Subchronic Toxicity	RAT	90 day	Oral - Gavage/Intubation	1000	3	TRUE
COSMOS DB	48		O=C2C(=Cc1ccc(cc1)[N+](C)(C)C)C3CCC2(C)C3(C)(C)		52793-97-2	300	2.47712	Subchronic Toxicity	RAT	90 day	Oral - Gavage/Intubation	1000	3	TRUE
COSMOS DB	49		O=C(OC(C(=O)OCCCC)(CC(=O)OCCCC)CC(=O)OCCCC)C		77-90-7	100	2	Subchronic Toxicity	RAT	91 day	Oral - Dietary	300	2.47712	TRUE
COSMOS DB	50		O=C(OCC)CCCCCCCC=CCCCCCCCC		111-62-6	3900	3.59106	Subchronic Toxicity	RAT	91 day	Oral	6100	3.78533	TRUE
COSMOS DB	51		O=C(N)C=3C(=O)C4(O)(C(O)=C2C(=O)c1c(O)cccc1C(O)(C)C2CC4(C(C=3(O))N(C)C))		64-75-5	310	2.49136	Subchronic Toxicity	RAT	91 day	Oral - Dietary	630	2.79934	TRUE
COSMOS DB	52		O=C(OC1CCN(C)CC1)C(OCCC)(c2ccccc2)c3ccccc3		54556-98-8	2	0.30103	Subchronic Toxicity	RAT	91 day		10	1	TRUE
COSMOS DB	53		O=C(OCC(OC(=O)c1ccccc1)COC(=O)c2ccccc2)c3ccccc3		614-33-5	604	2.78104	Subchronic Toxicity	RAT	90 day	Oral - Dietary	2571	3.4101	TRUE
COSMOS DB	55		O=C(OCC(CC)CCCC)c1ccc(cc1)C(=O)OCC(CC)CCCC		6422-86-2	277	2.44248	Subchronic Toxicity	RAT	90 day	Oral - Dietary	561	2.74896	TRUE
COSMOS DB	56		N#CC(OC(=O)C(c1ccc(cc1)Cl)C(C)C)c3cccc(Oc2ccccc2)c3		51630-58-1	2.5	0.39794	Subchronic Toxicity	RAT	91 day	Oral - Dietary	7.5	0.875061	TRUE
COSMOS DB	57		O=C2c5ccccc5(C(=O)c3c(ccc(Nc1ccc(cc1S(=O)(=O)O)C)c23)Nc4ccc(cc4S(=O)(=O)O)C)		4403-90-1	100	2	Subchronic Toxicity	RAT	90 day	Oral - Gavage/Intubation	300	2.47712	TRUE
COSMOS DB	59		Oc2c(c(c1OC(C)(CCc1c2C)CCCC(C)CCCC(C)CCCC(C)C)C)C		59-02-9	310	2.49136	Subchronic Toxicity	RAT	90 day	Oral - Dietary	3105	3.49206	TRUE
COSMOS DB	60		C(=C(Cl)Cl)(Cl)Cl		127-18-4	14	1.14613	Subchronic Toxicity	RAT	90 day	Oral - Water	1400	3.14613	TRUE
COSMOS DB	61		C(C(Cl)(Cl)Cl)Cl		630-20-6	100	2	Subchronic Toxicity	RAT	91 day	Oral - Gavage/Intubation	500	2.69897	TRUE
COSMOS DB	62		C=CCl		75-01-4	30	1.47712	Subchronic Toxicity	RAT	91 day	Oral - Gavage/Intubation	100	2	TRUE
COSMOS DB	63		O=C(O)CO		79-14-1	150	2.17609	Subchronic Toxicity	RAT	90 day	Oral - Gavage/Intubation	300	2.47712	TRUE
COSMOS DB	64		NCCN		107-15-3	100	2	Subchronic Toxicity	RAT	91 day	Oral	200	2.30103	TRUE
COSMOS DB	65		C(C(Cl)(Cl)Cl)(Cl)Cl		76-01-7	125	2.09691	Subchronic Toxicity	RAT	91 day	Oral - Gavage/Intubation	250	2.39794	TRUE
COSMOS DB	66		O=C(NNC(=O)CCc1cc(c(O)c(c1)C(C)(C)C)C(C)(C)C)CCc2cc(c(O)c(c2)C(C)(C)C)C(C)(C)C		32687-78-8	25	1.39794	Subchronic Toxicity	RAT	90 day	Oral - Dietary	123	2.08991	TRUE
COSMOS DB	68		O=C3OC(CC)C(O)(C)C(O)C(C(=O)C(C)CC(O)(C)C(OC1OC(C)CC(N(C)C)C1(O))C(C)C(OC2OC(C)C(O)C(OC)(C)C2)C3C)C		643-22-1	180	2.25527	Subchronic Toxicity	RAT	91 day	Oral - Dietary	370	2.5682	TRUE
COSMOS DB	69		O=C(N)C=C		79-06-1	0.2	-0.69897	Subchronic Toxicity	RAT	90 day	Oral - Water	1	0	TRUE
COSMOS DB	70		n1c(nc(nc1N)N)N		108-78-1	170	2.23045	Subchronic Toxicity	RAT	91 day	Oral - Dietary	339	2.5302	TRUE
COSMOS DB	71		O=C(O)C(O)C		814-80-2	300	2.47712	Subchronic Toxicity	RAT	91 day	Oral	600	2.77815	TRUE
COSMOS DB	73		Oc1c(C)cc(cc1C(C)(C)C)CCCOp3oc2c(cc(cc2C(C)(C)C)C(C)(C)C)c4cc(cc(c4(o3))C(C)(C)C)C(C)(C)C		203255-81-6	100	2	Subchronic Toxicity	RAT	90 day	Oral - Gavage/Intubation	300	2.47712	TRUE
COSMOS DB	75		O=C(N)CC(=O)C		5977-14-0	177	2.24797	Subchronic Toxicity	RAT	90 day	Oral - Dietary	887	2.94792	TRUE
COSMOS DB	76		O=C(O)CC(N)C(=O)O		56-84-8	715	2.85431	Subchronic Toxicity	RAT	90 day	Oral - Dietary	1417	3.15137	TRUE
COSMOS DB	77		O=C(NS(=O)(=O)O)CC(=O)C		99911-45-2	1863	3.27021	Subchronic Toxicity	RAT	90 day	Oral - Dietary	4658	3.6682	TRUE
COSMOS DB	78		O=C(OCC)C		141-78-6	900	2.95424	Subchronic Toxicity	RAT	90 day	Oral - Gavage/Intubation	3600	3.5563	TRUE
COSMOS DB	80		OCCn1ncc(N)c1(N)		155601-30-2	250	2.39794	Subchronic Toxicity	RAT	90 day	Oral - Gavage/Intubation	800	2.90309	TRUE
COSMOS DB	81		O=C(O)C(N)CCP(=O)(O)C		77182-82-2	0.4	-0.39794	Subchronic Toxicity	RAT	91 day	Oral - Dietary	3.2	0.50515	TRUE
COSMOS DB	82		OCC[N+](C)(C)C		67-48-1	500	2.69897	Subchronic Toxicity	RAT	90 day	Oral	1350	3.13033	TRUE
COSMOS DB	83		n1ccnc(OC)c1		3149-28-8	20	1.30103	Subchronic Toxicity	RAT	91 day	Oral	63	1.79934	TRUE
COSMOS DB	84		Oc1cccnc1(N)		16867-03-1	30	1.47712	Subchronic Toxicity	RAT	90 day	Oral - Gavage/Intubation	60	1.77815	TRUE
COSMOS DB	85		O=C1NC(=O)C(N1)(C)C		77-71-4	303	2.48144	Subchronic Toxicity	RAT	90 day	Oral - Gavage/Intubation	1019	3.00817	TRUE
COSMOS DB	86		O(C(C)CCl)C(C)CCl		108-60-1	100	2	Subchronic Toxicity	RAT	91 day	Oral - Gavage/Intubation	250	2.39794	TRUE
COSMOS DB	87		O=C(OCCCC)C		123-86-4	600	2.77815	Subchronic Toxicity	RAT	90 day	Oral - Gavage/Intubation	2000	3.30103	TRUE
COSMOS DB	88		OCCN(CCO)CCO		102-71-6	500	2.69897	Subchronic Toxicity	RAT	91 day	Oral	1000	3	TRUE
COSMOS DB	89		Oc1ccc(c(N)c1Cl)Cl		61693-43-4	80	1.90309	Subchronic Toxicity	RAT	90 day	Oral - Gavage/Intubation	160	2.20412	TRUE
COSMOS DB	90		Nc1cc(c(N)c(c1)Cl)Cl		609-20-1	100	2	Subchronic Toxicity	RAT	91 day	Oral - Dietary	200	2.30103	TRUE
COSMOS DB	92		Oc1cccc(N)c1		591-27-5	20	1.30103	Subchronic Toxicity	RAT	90 day	Oral - Gavage/Intubation	70	1.8451	TRUE
COSMOS DB	93		Nc1ccc(N)cc1		106-50-3	8	0.90309	Subchronic Toxicity	RAT	90 day	Oral - Gavage/Intubation	16	1.20412	TRUE
COSMOS DB	95		n1c(OC)c(N)cc(N)c1OC		56216-28-5	5	0.69897	Subchronic Toxicity	RAT	90 day	Oral - Gavage/Intubation	15	1.17609	TRUE
COSMOS DB	96		O=C(C)CCCCC		110-43-0	20	1.30103	Subchronic Toxicity	RAT	91 day	Oral - Gavage/Intubation	100	2	TRUE
COSMOS DB	98		Oc1ccc(cc1)C		106-44-5	50	1.69897	Subchronic Toxicity	RAT	91 day	Oral	175	2.24304	TRUE
COSMOS DB	99		Oc1cccc(O)c1C		608-25-3	100	2	Subchronic Toxicity	RAT	90 day	Oral - Gavage/Intubation	200	2.30103	TRUE
COSMOS DB	100		O=C1C=COC(=C1(O))CC		4940-11-8	500	2.69897	Subchronic Toxicity	RAT	90 day	Oral - Dietary	1000	3	TRUE
COSMOS DB	101		Oc1ccc(N)c(c1)C		2835-99-6	60	1.77815	Subchronic Toxicity	RAT	90 day	Oral - Gavage/Intubation	120	2.07918	TRUE
COSMOS DB	103		OCCOc1ccccc1		122-99-6	80	1.90309	Subchronic Toxicity	RAT	91 day	Oral - Gavage/Intubation	400	2.60206	TRUE
COSMOS DB	104		o1ccc2ccccc12		271-89-6	31.25	1.49485	Subchronic Toxicity	RAT	90 day	Oral - Gavage/Intubation	62.5	1.79588	TRUE
COSMOS DB	106		C=Cc1ccc(cc1)C		622-97-9	50	1.69897	Subchronic Toxicity	RAT	90 day	Oral - Gavage/Intubation	100	2	TRUE
COSMOS DB	107		O=C(OC)c1ccccc1(NC)		85-91-6	15	1.17609	Subchronic Toxicity	RAT	90 day	Oral - Dietary	60	1.77815	TRUE
COSMOS DB	108		OCCNc1ccc2OCOc2(c1)		94158-14-2	20	1.30103	Subchronic Toxicity	RAT	90 day	Oral - Gavage/Intubation	100	2	TRUE
COSMOS DB	109		O=[N+]([O-])c1cc(ccc1(NCCO))C		100418-33-5	45	1.65321	Subchronic Toxicity	RAT	90 day	Oral - Gavage/Intubation	90	1.95424	TRUE
COSMOS DB	110		O=[N+]([O-])c1ccc(NCCO)c(OC)c1		66095-81-6	100	2	Subchronic Toxicity	RAT	90 day	Oral - Gavage/Intubation	500	2.69897	TRUE
COSMOS DB	111		OCC(c1ccccc1)C		1123-85-9	10	1	Subchronic Toxicity	RAT	91 day	Oral - Dietary	40	1.60206	TRUE
COSMOS DB	112		Oc1cc(ccc1C)NCCO		55302-96-0	220	2.34242	Subchronic Toxicity	RAT	90 day	Oral - Gavage/Intubation	1000	3	TRUE
COSMOS DB	113		O=CC(C)CCC=C(C)C		106-72-9	37	1.5682	Subchronic Toxicity	RAT	90 day	Oral	150	2.17609	TRUE
COSMOS DB	114		n1c(nc(nc1NC(C)C)SC)NCC		834-12-8	10	1	Subchronic Toxicity	RAT	91 day	Oral - Gavage/Intubation	100	2	TRUE
COSMOS DB	115		O=C(N)CCNC(=O)C(O)C(C)(C)CO		7757-97-3	500	2.69897	Subchronic Toxicity	RAT	90 day	Oral	2000	3.30103	TRUE
COSMOS DB	117		n1c(nc(nc1Cl)Cl)Nc2ccccc2Cl		101-05-3	400	2.60206	Subchronic Toxicity	RAT	91 day	Oral - Dietary	800	2.90309	TRUE
COSMOS DB	118		O=C2Oc1ccccc1CC2		119-84-6	75	1.87506	Subchronic Toxicity	RAT	90 day	Oral - Gavage/Intubation	150	2.17609	TRUE
COSMOS DB	119		O=C1C=C(O)C(=O)c2ccccc12		83-72-7	2	0.30103	Subchronic Toxicity	RAT	90 day	Oral - Gavage/Intubation	7	0.845098	TRUE
COSMOS DB	121		O=C1c4ccccc4(C(=O)c2c(ccc(O)c12)NCCC[N+]3(C)(CCOCC3))		38866-20-5	50	1.69897	Subchronic Toxicity	RAT	90 day	Oral - Gavage/Intubation	200	2.30103	TRUE
COSMOS DB	122		N=C1C(=CC(C=C1C)=C(c2cc(c(N)c(c2)C)C)c3c(cccc3Cl)Cl)C		74578-10-2	4	0.60206	Subchronic Toxicity	RAT	90 day	Oral - Gavage/Intubation	15	1.17609	TRUE
COSMOS DB	124		O=[N+]([O-])c1cc(N)ccc1(NCC=C)		160219-76-1	10	1	Subchronic Toxicity	RAT	90 day	Oral - Gavage/Intubation	30	1.47712	TRUE
COSMOS DB	125		O=[N+]([O-])c1ccc(OCCO)cc1(NC)		59820-63-2	25	1.39794	Subchronic Toxicity	RAT	90 day	Oral - Gavage/Intubation	100	2	TRUE
COSMOS DB	126		O=C(N)N(c1ccc(cc1)[N+](=O)[O-])CCN		27080-42-8	5	0.69897	Subchronic Toxicity	RAT	90 day	Oral - Gavage/Intubation	25	1.39794	TRUE
IRIS	128	OCC=C	OCC=C	Allyl alcohol	107-18-6	4.8	0.681241	Subchronic	Rat	90d	Oral	6.9	0.838849	TRUE
IRIS	129	BrC(Br)Br	C(Br)(Br)Br	Bromoform	75-25-2_x000D_	25	1.39794	Subchronic	Rat	90d	Oral	50	1.69897	TRUE
IRIS	130	Clc1ccc2ccccc2c1	c1ccc2cc(ccc2(c1))Cl	beta-Chloronaphthalene	91-58-7	250	2.39794	Subchronic	Rat	90d	Oral	600	2.77815	TRUE
IRIS	131	Cc1c(Cl)cccc1 Cc1ccccc1Cl	c1ccc(c(c1)C)Cl	o-Chlorotoluene	95-49-8	20	1.30103	Subchronic	Rat	90d	Oral	80	1.90309	TRUE
IRIS	132	Brc1ccc(Br)cc1	c1cc(ccc1Br)Br	1,4-Dibromobenzene	106-37-6	10	1	Subchronic	Rat	90d	Oral	20	1.30103	TRUE
IRIS	133	ClC(Br)Br	C(Cl)(Br)Br	Dibromochloromethane	124-48-1	30	1.47712	Subchronic	Rat	90d	Oral	60	1.77815	TRUE
IRIS	134	Oc1c(Cl)cc(Cl)cc1	Oc1ccc(cc1Cl)Cl	2,4-Dichlorophenol	120-83-2	0.3	-0.522879	Subchronic	Rat	90d	Oral	3	0.477121	TRUE
IRIS	135	CCOC(=O)c1ccccc1C(=O)OCC	O=C(OCC)c1ccccc1(C(=O)OCC)	Diethyl phthalate	84-66-2	750	2.87506	Subchronic	Rat	90d	Oral	3160	3.49969	TRUE
IRIS	136	Cc1cc(C)c(O)cc1	Oc1ccc(cc1C)C	2,4-Dimethylphenol	105-67-9	50	1.69897	Subchronic	Rat	90d	Oral	250	2.39794	TRUE
IRIS	137	Cc1cccc(C)c1O	Oc1c(cccc1C)C	2,6-Dimethylphenol	1300-71-6_x000D_	0.6	-0.221849	Subchronic	Rat	90d	Oral	6	0.778151	TRUE
IRIS	138	[O-][N+](=O)c1cc(ccc1)[N+]([O-])=O	O=[N+]([O-])c1cccc(c1)[N+](=O)[O-]	m-Dinitrobenzene	99-65-0	0.4	-0.39794	Subchronic	Rat	90d	Oral	1	0	TRUE
IRIS	139	CCOCC	O(CC)CC	Ethyl ether	60-29-7_x000D_	500	2.69897	Subchronic	Rat	90d	Oral	2000	3.30103	TRUE
IRIS	140	c1cc-2c(cc1)-c3c4c2cccc4ccc3 c1ccc-2c(c1)-c3cccc4cccc2c34	c1ccc2c(c1)c4cccc3cccc2c34	Fluoranthene	76774-50-0_x000D_	125	2.09691	Subchronic	Rat	90d	Oral	250	2.39794	TRUE
IRIS	141	C1c2c(cccc2)-c3c1cccc3 C1c2ccccc2-c3ccccc13	c1ccc3c(c1)c2ccccc2C3	Fluorene	2299-68-5_x000D_	125	2.09691	Subchronic	Rat	90d	Oral	250	2.39794	TRUE
IRIS	142	o1cccc1	o1cccc1	Furan	110-00-9	1.4	0.146128	Subchronic	Rat	90d	Oral	4	0.60206	TRUE
IRIS	143	Brc1c(Br)c(Br)c(Br)c(Br)c1Br	c1(c(c(c(c(c1Br)Br)Br)Br)Br)Br	Hexabromobenzene	87-82-1	2	0.30103	Subchronic	Rat	90d	Oral	4	0.60206	TRUE
IRIS	144	Clc1c(Cl)c(Cl)c(Cl)c(Cl)c1Cl	c1(c(c(c(c(c1Cl)Cl)Cl)Cl)Cl)Cl	Hexachlorobenzene	118-74-1	0.08	-1.09691	Subchronic	Rat	90d	Oral	0.29	-0.537602	TRUE
IRIS	146	Cc1c(O)cccc1 Cc1ccccc1O	Oc1ccccc1C	2-Methylphenol	95-48-7	50	1.69897	Subchronic	Rat	90d	Oral	150	2.17609	TRUE
IRIS	147	Cc1cc(O)ccc1	Oc1cccc(c1)C	3-Methylphenol	108-39-4_x000D_	50	1.69897	Subchronic	Rat	90d	Oral	150	2.17609	TRUE
IRIS	148	c1cc2ccccc2cc1	c1ccc2ccccc2(c1)	Naphthalene	72931-45-4_x000D_	71	1.85126	Subchronic	Rat	90d	Oral	142	2.15229	TRUE
IRIS	149	NC(=N)N[N+]([O-])=O NC(N)=N[N+]([O-])=O	O=[N+]([O-])NC(=N)N	Nitroguanidine	556-88-7	316	2.49969	Subchronic	Rat	90d	Oral	1000	3	TRUE
IRIS	150	Brc1c(c(c(c(c1)Oc2c(c(c(c(c2)Br)Br)Br)Br)Br)Br)Br	O(c1cc(c(c(c1Br)Br)Br)Br)c2cc(c(c(c2Br)Br)Br)Br	Octabromodiphenyl ether	32536-52-0	2.51	0.399674	Subchronic	Rat	90d	Oral	5	0.69897	TRUE
IRIS	151	CC(C)(C)C(O)C(Cc1ccc(Cl)cc1)n2cncn2 CC(C)(C)C(O)C(Cc1ccc(Cl)cc1)n2cncn2.CC(C)(C)C(O)C(Cc1ccc(Cl)cc1)n2cncn2	OC(C(n1ncnc1)Cc2ccc(cc2)Cl)C(C)(C)C	Paclobutrazol	66346-04-1_x000D_	12.5	1.09691	Subchronic	Rat	90d	Oral	62.5	1.79588	TRUE
IRIS	152	Brc1cc(c(cc1)Oc2c(cc(c(c2)Br)Br)Br)Br	O(c1ccc(cc1Br)Br)c2cc(c(cc2Br)Br)Br	Pentabromodiphenyl ether	132405-96-0_x000D_	1.77	0.247973	Subchronic	Rat	90d	Oral	3.52	0.546543	TRUE
IRIS	153	Nc1cc(N)ccc1	Nc1cccc(N)c1	m-Phenylenediamine	108-45-2	6	0.778151	Subchronic	Rat	90d	Oral	18	1.25527	TRUE
IRIS	155	CC(C)N(C(=O)CCl)c1ccccc1	O=C(N(c1ccccc1)C(C)C)CCl	Propachlor	1918-16-7_x000D_	13.3	1.12385	Subchronic	Rat	90d	Oral	133.3	2.12483	TRUE
IRIS	156	OCC#C	C#CCO	Propargyl alcohol	107-19-7	5	0.69897	Subchronic	Rat	90d	Oral	15	1.17609	TRUE
IRIS	157	CC(C)OC(=O)Nc1ccccc1	O=C(OC(C)C)Nc1ccccc1	Propham	122-42-9	50	1.69897	Subchronic	Rat	90d	Oral	100	2	TRUE
IRIS	158	c1cc2c3c(ccc4cccc(cc2)c34)c1 c1cc2ccc3cccc4ccc(c1)c2c34	c1cc2ccc3cccc4ccc(c1)c2c34	Pyrene	129-00-0_x000D_	75	1.87506	Subchronic	Rat	90d	Oral	125	2.09691	TRUE
IRIS	159	[Na+].CCN(CC)C([S-])=S	C(N(CC)CC)(=S)S	Sodium diethyldithiocarbamate	143189-63-3_x000D_	30	1.47712	Subchronic	Rat	90d	Oral	100	2	TRUE
IRIS	160	Clc1cc(Cl)c(Cl)cc1Cl	c1c(c(cc(c1Cl)Cl)Cl)Cl	1,2,4,5-Tetrachlorobenzene	12408-10-5_x000D_	0.34	-0.468521	Subchronic	Rat	90d	Oral	3.4	0.531479	TRUE
IRIS	161	Oc1c(Cl)c(Cl)c(Cl)cc1Cl	Oc1c(cc(c(c1Cl)Cl)Cl)Cl	2,3,4,6-Tetrachlorophenol	12698-64-5_x000D_	25	1.39794	Subchronic	Rat	90d	Oral	100	2	TRUE
IRIS	162	CCOP(=S)(OCC)OP(=S)(OCC)OCC	O(CC)P(OCC)(OP(OCC)(OCC)=S)=S	Tetraethyldithiopyrophosphate	8054-28-2_x000D_	0.5	-0.30103	Subchronic	Rat	90d	Oral	1	0	TRUE
IRIS	163	Cc1ccccc1	c1ccc(cc1)C	Toluene	3101-08-4_x000D_	238	2.37658	Subchronic	Rat	90d	Oral	431	2.63448	TRUE
IRIS	164	Brc1cc(Br)c(Br)cc1	c1cc(c(cc1Br)Br)Br	1,2,4-Tribromobenzene	615-54-3	5	0.69897	Subchronic	Rat	90d	Oral	10	1	TRUE
IRIS	165	ClCC(Cl)Cl	C(C(Cl)Cl)Cl	1,1,2-Trichloroethane	79-00-5	3.9	0.591065	Subchronic	Rat	90d	Oral	44	1.64345	TRUE
IRIS	166	Oc1c(Cl)cc(Cl)c(Cl)c1	Oc1cc(c(cc1Cl)Cl)Cl	2,4,5-Trichlorophenol	95-95-4_x000D_	100	2	Subchronic	Rat	90d	Oral	300	2.47712	TRUE
IRIS	167	CC(Cl)C(Cl)Cl	CC(C(Cl)Cl)Cl	1,1,2-Trichloropropane	598-77-6	15	1.17609	Subchronic	Rat	90d	Oral	150	2.17609	TRUE
IRIS	168	CCCCO	OCCCC	n-Butanol	107569-51-7_x000D_	125	2.09691	Subchronic	Rat	90d	Oral	500	2.69897	TRUE
HESS	315	O=Cc1ccco1	O=Cc1occc1	2-furaldehyde;2-Furancarboxaldehyde;FUFURAL;Furan-2-aldehyde;furan-2-carbaldehyde;Furfural;furfural (2-furaldehyde) (2-furancarboxaldehyde)	98-01-1	11	1.04139	Subchronic	Rat	91	oral: gavage	11	1.04139	TRUE
HESS	316	OCCNc1ccc(cc1OCCO)[N+]([O-])=O	O=[N+]([O-])c1ccc(NCCO)c(OCCO)c1	hc yellow 4;2-[[2-(2-hydroxyethoxy)-4-nitrophenyl]amino]ethanol;Ethanol, 2-[[2-(2-hydroxyethoxy)-4-nitrophenyl]amino]-;HC Yellow 4;HC Yellow 4 - COLIPA B038;HC YELLOW NO. 4;N, O-Di(hydroxyethyl)-2-amino-5-nitrophenol	59820-43-8	192.308	2.284	Subchronic	Rat	91	oral: feed	192.308	2.284	TRUE
HESS	317	C[N+](C)(C)CC([O-])=O	O=C([O-])C[N+](C)(C)C	(Carboxymethyl)trimethylammonium hydroxide inner salt;(Carboxymethyl)trimethylammonium inner salt, Oxyneurine, Trimethylglycine;(trimethylammonio)acetate;1-carboxy-n,n,n-timethylmethanaminium inner salt;1-Carboxy-N,N,N-trimethylmethanaminium inner salt;2-(N,N,N-Trimethylammonio)acetate;2-(Trimethylammonio)ethanoic acid, hydroxide, inner salt;2-(trimethylazaniumyl)acetate;Abromine;Betaine;Betaine …	107-43-7	769.231	2.88606	Subchronic	Rat	90	oral: feed	769.231	2.88606	TRUE
HESS	318	Clc1c(Cl)c(Cl)c2C(=O)OC(=O)c2c1Cl	O=C1OC(=O)c2c1c(c(c(c2Cl)Cl)Cl)Cl	tetrachlorophthalic anhydride;1,3-Isobenzofurandione, 4,5,6,7-tetrachloro-;3,4,5,6-Tetrachlorophthalic anhydride;4,5,6,7-tetrachloro-2-benzofuran-1,3-dione;4,5,6,7-Tetrachloroisobenzofuran-1,3-dione;Clc1c(Cl)c(Cl)c2C(=O)OC(=O)c2c1Cl;InChI=1/C8Cl4O3/c9-3-1-2(8(14)15-7(1)13)4(10)6(12)5(3)11;Phthalic anhydride, tetrachloro-;tetrachloro-1,3-dihydro-2-benzofuran-1,3-dione;tetrachlorophthalic acid anhy…	117-08-8	94	1.97313	Subchronic	Rat	91	oral: gavage	94	1.97313	TRUE
HESS	319	CC(C)CC(=O)OCC=C	O=C(OCC=C)CC(C)C	allyl isovalerate;_Butanoic_acid,_3-methyl-,_2-propenyl_ester;_Isovaleric_acid,_allyl_ester;3-Methylbutanoic acid, 2-propen-1-yl ester;Allyl isovalerate;Allyl Isovalerianate;allyl_isovalerate;Butanoic acid, 3-methyl-, 2-propen-1-yl ester;Butanoic acid, 3-methyl-, 2-propenyl ester;Isovaleric acid, allyl ester;prop-2-en-1-yl 3-methylbutanoate	2835-39-4	31	1.49136	Subchronic	Rat	91	oral: gavage	62	1.79239	TRUE
HESS	320	CC1CC(OC(C)O1)OC(C)=O	O=C(OC1OC(OC(C)C1)C)C	1,3-Dioxan-4-ol, 2,6-dimethyl-, 4-acetate;1,3-Dioxan-4-ol, 2,6-dimethyl-, acetate;2,6-DIMETHYL-1,3-DIOXAN-4-OL ACETATE;2,6-dimethyl-1,3-dioxan-4-ol, 4-acetate;2,6-dimethyl-1,3-dioxan-4-yl acetate;2,6Dimethyl1,3dioxan4yl acetate (Dimethoxane);Acetic acid, ester with 2,6-dimethyl-m-dioxan-4-ol;Dimethoxane;dimethoxane (2,6-dimethyl-m-dioxan-4-ol acetate );dimethoxane commercial grade;Dimethoxane, co…	828-00-2	31	1.49136	Subchronic	Rat	91	oral: gavage	62	1.79239	TRUE
HESS	321	CCCC(C)(COC(N)=O)COC(=O)NC(C)C	O=C(OCC(C)(COC(=O)NC(C)C)CCC)N	2-[(carbamoyloxy)methyl]-2-methylpentyl propan-2-ylcarbamate (non-preferred name);Carbamic acid, (1-methylethyl)-, 2-(((aminocarbonyl)oxy)methyl)-2-methylpentyl ester;Carbamic acid, (1-methylethyl)-, 2-[[(aminocarbonyl)oxy]methyl]-2-methylpentyl ester;Carisoprodol;Carisoprodol(INN);N-(1-Methylethyl)carbamic acid 2-[[(aminocarbonyl)oxy]methyl]-2-methylpentyl ester	78-44-4	100	2	Subchronic	Rat	91	oral: gavage	100	2	TRUE
HESS	322	[O-][N+](=O)c1ccc2c(c1)C(=O)c1cc(cc(c-21)[N+]([O-])=O)[N+]([O-])=O	O=C3c1cc(ccc1c2c3(cc(cc2[N+](=O)[O-])[N+](=O)[O-]))[N+](=O)[O-]	_9H-Fluoren-9-one,_2,4,7-trinitro-;_Fluoren-9-one,_2,4,7-trinitro-;2,4,7-trinitro-9H-fluoren-9-one;2,4,7-Trinitrofluoren-9-one;2,4,7-Trinitro-fluoren-9-one;9H-Fluoren-9-one, 2,4,7-trinitro-;Trinitrofluorenone	129-79-3	76.9231	1.88606	Subchronic	Rat	91	oral: feed	76.9231	1.88606	TRUE
HESS	323	C[C@H]1Cc2c(Cl)cc(C(=O)N[C@H](Cc3ccccc3)C(O)=O)c(O)c2C(=O)O1	O=C1OC(C)Cc2c1c(O)c(cc2Cl)C(=O)NC(C(=O)O)Cc3ccccc3	ochratoxin a	303-47-9	0.0625	-1.20412	Subchronic	Rat	91	oral: gavage	0.0625	-1.20412	TRUE
HESS	324	CCN1C=C(C(O)=O)C(=O)c2ccc(C)nc12	O=C(O)C1=CN(c2nc(ccc2(C1(=O)))C)CC	nalidixic acid;1,8-Naphthyridine-3-carboxylic acid, 1-ethyl-1,4-dihydro-7-methyl-4-oxo-;1-ethyl-1,4-dihydro-7-methyl-4-oxo-1,8-naphthyridine-3-carboxylic acid;1-ethyl-7-methyl-4-oxo-1,4-dihydro-[1,8]naphthyridine-3-carboxylic acid;1-ethyl-7-methyl-4-oxo-1,4-dihydro-1,8-naphthyridine-3-carboxylic acid;nalidixic;Nalidixic acid	389-08-2	76.9231	1.88606	Subchronic	Rat	91	oral: feed	153.846	2.18709	TRUE
HESS	325	CC(=C)C#N	N#CC(=C)C	2-methyl-2-propenenitrile;2-methylprop-2-enenitrile;2-Propenenitrile, 2-methyl-;Methacrylonitrile;methacrylonitrite	126-98-7	7.5	0.875061	Subchronic	Rat	90	oral: gavage	7.5	0.875061	TRUE
HESS	326	ClC1[C@H](Cl)[C@H]2[C@H]([C@@H]1Cl)[C@]1(Cl)C(Cl)=C(Cl)[C@@]2(Cl)[C@]1(Cl)Cl	C2(=C(C3(C1C(C(C(C1Cl)Cl)Cl)C2(C3(Cl)Cl)Cl)Cl)Cl)Cl	trans-Nonachlor	39765-80-5	0.384615	-0.414973	Subchronic	Rat	90	oral: feed	0.384615	-0.414973	TRUE
HESS	327	Clc1ccc(Cl)c(Cl)c1	c1cc(c(cc1Cl)Cl)Cl	1,2,4-trichlorobenzene;1,2,4-Trichlorbenzene;1,2,4-Trichlorobenzene;Benzene, 1,2,4-trichloro-;Trichlorobenzene;TRICHLOROBENZENE, 1,2,4-	120-82-1	0.0769231	-1.11394	Subchronic	Rat	90	oral: feed	0.0769231	-1.11394	TRUE
HESS	328	CC(C)C(c1cc(C)cc(C)c1O)c1cc(C)cc(C)c1O	Oc1c(cc(cc1C(c2cc(cc(c2(O))C)C)C(C)C)C)C	2,2'-isobuthylidenebis(4,6-dimethylphenol);1,1-Bis(2-hydroxy-3,5-dimethylphenyl)-2-methylpropane;1,1-Bis(2-hydroxy-3,5-dimethylphenyl)isobutane;2,2'-(2-methylpropane-1,1-diyl)bis(4,6-dimethylphenol);2,2'-(2-methylpropylidene)bis[4,6-xylenol];2,2'-Isobutylidenebis(4,6-dimethylphenol);2,4-Xylenol, 6,6'-isobutylidenedi-;2,4-Xylenol,6,6'-isobutylidenedi- (8CI);2-[1-(2-hydroxy-3,5-dimethylphenyl)-2-me…	33145-10-7	1.53846	0.187087	Subchronic	Rat	90	oral: feed	7.69231	0.886057	TRUE
HESS	329	Clc1ccccc1	c1ccc(cc1)Cl	2-Chlorobenzene;Benzene, chloro-;c1ccc(cc1)Cl;Chlorobenzene;Chloro-benzene;MONOCHLOROBENZENE;Monochlorobezene	108-90-7	60	1.77815	Subchronic	Rat	91	oral: gavage	60	1.77815	TRUE
HESS	330	[Cl-].CC(CN1c2ccccc2Sc2ccccc12)[NH+](C)C	c1ccc3c(c1)N(c2ccccc2S3)CC(C)[NH+](C)C	promethazine hydrochloride;Promethazine hydrochloride (solid)	58-33-3	3.7	0.568202	Subchronic	Rat	91	oral: gavage	11.1	1.04532	TRUE
HESS	331	N(c1ccccc1)c1ccc2ccccc2c1	c1ccc(cc1)Nc2ccc3ccccc3(c2)	2-(N-Phenylamino)_naphthalene;2-Naphthalenamine, N-phenyl-;2-Naphthylamine, N-phenyl-;N-2-naphthylaniline;N2Naphthylaniline;N-Phenyl-2-naphthylamine;N-phenylnaphthalen-2-amine;Phenyl-2-naphthylamine, n-;Phenyl-beta-naphthylamine	135-88-6	192.308	2.284	Subchronic	Rat	91	oral: feed	384.615	2.58503	TRUE
HESS	332	NC=O	O=CN	Formamide	75-12-7	20	1.30103	Subchronic	Rat	91	oral: gavage	40	1.60206	TRUE
HESS	333	OCC(CO)(CBr)CBr	OCC(CO)(CBr)CBr	2,2-bis(bromomethyl)-1,3-propandiol;1,3-PROPANEDIOL, 2,2-BIS(BRME)-;1,3-Propanediol, 2,2-bis(bromomethyl)-;2,2-bis(bromomethyl)-1,3-propandiol;2,2-Bis(bromomethyl)-1,3-propanediol;2,2-bis(bromomethyl)-1,3-propanediol (1,3-propanediol, 2,2-bis(bromomethyl)-);2,2-Bis(bromomethyl)-1,3-propanediol, technical grade;2,2-bis(bromomethyl)propane-1,3-diol	3296-90-0	96.1538	1.98297	Subchronic	Rat	91	oral: feed	96.1538	1.98297	TRUE
HESS	334	CC(=C)CCl	C=C(C)CCl	1-Propene, 3-chloro-2-methyl-;3-chloro-2-methyl-1-propene;3-chloro-2-methylprop-1-ene;3-Chloro-2-methylpropene;3-chloro-2-methylpropene, technical grade;3-Chloro-2-methylpropene, technical grade (containing 5% dimethylvinyl chloride);CHLORO-2-METHYLPROPENE, 3-;Propene, 3-chloro-2-methyl-	563-47-3	100	2	Subchronic	Rat	91	oral: gavage	200	2.30103	TRUE
HESS	335	[Cl-].C[N+](C)(C)Cc1ccccc1	c1ccc(cc1)C[N+](C)(C)C	benzyltrimethylammonium chloride;Ammonium, benzyltrimethyl-, chloride;Benzenemethanaminium, N,N,N-trimethyl-, chloride;Benzenemethanaminium, N,N,N-trimethyl-, chloride (1:1);Benzyl trimethyl ammonium chloride;Benzyl_trimethyl_ammonium_chloride;Benzylthrimethylammonium chloride;Benzyltrimethyl ammonium chloride;BENZYLTRIMETHYL_AMMONIUM_CHLORIDE;Benzyltrimethylammonium chloride;Benzyltrimethylammon…	56-93-9	12.5	1.09691	Subchronic	Rat	91	oral: gavage	12.5	1.09691	TRUE
HESS	336	ClC(Cl)(Cl)C(Cl)(Cl)Cl	C(C(Cl)(Cl)Cl)(Cl)(Cl)Cl	1,1,1,2,2,2-Hexachloroethane;Ethane, 1,1,1,2,2,2-hexachloro-;Ethane, hexachloro-;Hexachloroethane	67-72-1	47	1.6721	Subchronic	Rat	91	oral: gavage	47	1.6721	TRUE
HESS	337	CC(C)[C@]12C[C@H]1C(C)C(=O)C2	O=C1CC2(CC2(C1C))(C(C)C)	αβ-thujone	76231-76-0	12.5	1.09691	Subchronic	Rat	91	oral: gavage	12.5	1.09691	TRUE
HESS	338	OCC1CO1	OCC1OC1	(oxiran-2-yl)methanol;1-Propanol, 2,3-epoxy-;2,3-epoxypropan-1-ol;2,3Epoxypropan1ol(Glycidol);2-Oxiranemethanol;Glycidol;oxiran-2-ylmethanol;Oxiranemethanol	556-52-5	25	1.39794	Subchronic	Rat	91	oral: gavage	25	1.39794	TRUE
HESS	339	CC(=O)OCc1ccccc1	O=C(OCc1ccccc1)C	benzyl acetate;1S/C9H10O2/c1-8(10)11-7-9-5-3-2-4-6-9/h2-6H,7H2,1H3;Acetic acid, benzyl ester;Acetic acid, phenylmethyl ester;Benzyl acetate;benzyl acetate (acetic acid, phenylmethyl ester);benzyl_acetate;c1(COC(C)=O)ccccc1;CC(=O)OCc1ccccc1;InChI=1/C9H10O2/c1-8(10)11-7-9-5-3-2-4-6-9/h2-6H,7H2,1H3	140-11-4	480.769	2.68194	Subchronic	Rat	91	oral: feed	961.538	2.98297	TRUE
HESS	340	OC(=O)c1cc(ccc1O)N=Nc1ccc(cc1)S(=O)(=O)Nc1ccccn1	O=C(O)c3cc(N=Nc1ccc(cc1)S(=O)(=O)Nc2ncccc2)ccc3(O)	2-Hydroxy-5-[2-[4-[(2-pyridinylamino)sulfonyl]phenyl]diazenyl]benzoic acid;2-hydroxy-5-{[4-(pyridin-2-ylsulfamoyl)phenyl]diazenyl}benzoic acid;Benzoic acid, 2-hydroxy-5-((4-((2-pyridinylamino)sulfonyl)phenyl)azo)-;Benzoic acid, 2-hydroxy-5-[[4-[(2-pyridinylamino)sulfonyl]phenyl]azo]-;salazosulfapyridine;SALICYLAZOSULFAPYRIDINE;Sulfasalazine;sulfasalazine (salicylazosulfapyridine) (sulfasalazine, …	599-79-1	84	1.92428	Subchronic	Rat	91	oral: gavage	84	1.92428	TRUE
HESS	341	OC(=O)C1C(C(O)=O)C2(Cl)C(Cl)=C(Cl)C1(Cl)C2(Cl)Cl	O=C(O)C1C(C(=O)O)C2(C(=C(C1(C2(Cl)Cl)Cl)Cl)Cl)Cl	chlorendic acid;1,4,5,6,7,7-hexachloro-8,9,10-trinorborn-5-ene-2,3-dicarboxylic acid;1,4,5,6,7,7-Hexachlorobicyclo [2,2,1]-5-heptene-2,3-dicarboxylic acid;1,4,5,6,7,7-hexachlorobicyclo(2,2,1)-5-heptene-2,3-dicarboxylic acid;1,4,5,6,7,7-Hexachlorobicyclo(2,2,1)-5-heptene-2,3-dicarboxylic_acid;1,4,5,6,7,7-hexachlorobicyclo[2.2.1]hept-5-ene-2,3-dicarboxylic acid;1,4,5,6,7,7-hexachlorobicyclo[2.2.1]-…	115-28-6	47.6923	1.67845	Subchronic	Rat	91	oral: feed	47.6923	1.67845	TRUE
HESS	342	NS(=O)(=O)c1cc2c(NCNS2(=O)=O)cc1Cl	O=S(=O)(N)c1cc2c(cc1Cl)NCNS2(=O)(=O)	hydrochlorothiazide;6-chloro-1,1-dioxo-1,2,3,4-tetrahydro-1$l%6&-benzo[1,2,4]thiadiazine-7-sulfonic acid amide;2h-1,2,4-benzothiadiazine-7-sulfonamide, 6-chloro-3,4-dihydro-, 1,1-dioxide;6-chloro-3,4-dihydro-2h-1,2,4-benzothiadiazine-7-sulfonamide 1,1-dioxide;2H-1,2,4-Benzothiadiazine-7-sulfonamide, 6-chloro-3,4-dihydro-, 1,1-dioxide;6-chloro-1,1-dioxo-1,2,3,4-tetrahydro-1$l%6&-benzo[1,2,4]thiadi…	58-93-5	19.2308	1.284	Subchronic	Rat	91	oral: feed	19.2308	1.284	TRUE
HESS	343	CC1CCC(C(=O)C1)=C(C)C	O=C1C(=C(C)C)CCC(C)C1	(5R)-5-Methyl-2-(1-methylethylidene)cyclohexanone;(5R)-5-methyl-2-propan-2-ylidenecyclohexan-1-one;(R)-2-Isopropylidene-5-methyl cyclohexanone;2-isopropylidene-5-methylcyclohexanone;5-methyl-2-(propan-2-ylidene)cyclohexanone;Cyclohexanone, 5-methyl-2-(1-methylethylidene)-, (5R)-;Cyclohexanone, 5-methyl-2-(1-methylethylidene)-, (R)-;InChI=1S/C10H16O/c1-7(2)9-5-4-8(3)6-10(9)11/h8H,4-6H2,1-3H3/t8-/m…	89-82-7	9.375	0.971971	Subchronic	Rat	91	oral: gavage	9.375	0.971971	TRUE
HESS	344	Cc1c(cc(cc1[N+]([O-])=O)[N+]([O-])=O)[N+]([O-])=O	O=[N+]([O-])c1cc(c(c(c1)[N+](=O)[O-])C)[N+](=O)[O-]	2,4,6-Trinitrotoluene;2-methyl-1,3,5-trinitrobenzene;Benzene, 2-methyl-1,3,5-trinitro-;Toluene, 2,4,6-trinitro-;Trinitrotoluene;TRINITROTOLUENE, 2,4,6-	118-96-7	1	0	Subchronic	Rat	90	oral: feed	1	0	TRUE
HESS	345	CC(=C)[C@@H]1CCC(C)=CC1	C=C(C)C1CC=C(C)CC1	(+) limonene;(+)-1-methyl-4-(1-methylethenyl)-(4R)-cyclohexene;(+)-Limonen;(4R)-1-methyl-4-(1-methylethenyl)cyclohexene;(4R)-1-methyl-4-(prop-1-en-2-yl)cyclohex-1-ene;(4R)-1-methyl-4-(prop-1-en-2-yl)cyclohexane;(4R)-1-methyl-4-(prop-1-en-2-yl)cyclohexene;(4R)-4-isopropenyl-1-methylcyclohexene;(4R)-isopropenyl-1-methylcyclohexene;(D)-Limonen;(R)-(+)-4-isopropenyl-1-methylcyclohexene;(R)-Limonene;(…	5989-27-5	150	2.17609	Subchronic	Rat	91	oral: gavage	150	2.17609	TRUE
HESS	346	[O-][N+](=Nc1ccc(Cl)c(Cl)c1)c1ccc(Cl)c(Cl)c1	[O-][N+](=Nc1ccc(c(c1)Cl)Cl)c2ccc(c(c2)Cl)Cl	3,3’,4,4’-tetrachloroazoxybenzene;3,3',4,4'-Tetrachloroazoxybenzene	21232-47-3	0.1	-1	Subchronic	Rat	91	oral: gavage	0.1	-1	TRUE
HESS	347	Cc1ccccc1[N+]([O-])=O	O=[N+]([O-])c1ccccc1C	1-methyl-2-nitrobenzene;2-methylnitrobenzene;2Nitrotoluene;2-Nitrotoluene;2-nitrotoluene (o-nitrotoluene) (o-nt) (benzene, 1-methyl-2-nitro-);Benzene, 1-methyl-2-nitro-;NITROTOLUENE, 2-;o-Nitrotoluene;ortho-nitrotoluene;Toluene, o-nitro-	88-72-2	48.0769	1.68194	Subchronic	Rat	91	oral: feed	48.0769	1.68194	TRUE
HESS	348	C=CC1CCC=CC1	C=CC1CC=CCC1	1-Vinyl-3-cyclohexene;4-Ethenyl-1-cyclohexene;4-ethenylcyclohex-1-ene;4-ethenylcyclohexene;4-Vinyl-1-cyclohexene;4-vinylcyclohex-1-ene;4-Vinylcyclohexene;4-Vinylcyclohexene-1;butadiene dimer;C1=CCC(C=C)CC1;Cyclohexene, 4-ethenyl-;Cyclohexene, 4-vinyl-;Cyclohexene, 4-vinyl- (8CI);VCH;Vinylcyclohexene	100-40-3	50	1.69897	Subchronic	Rat	91	oral: gavage	50	1.69897	TRUE
HESS	349	[Na+].O=C[CH-]C=O	O=CCC=O	malonaldehyde, sodium salt;Malonaldehyde / Na salt;Malonaldehyde, sodium salt;Propanedial ion(1-), Sodium;Sodium malonaldehyde	24382-04-5	30	1.47712	Subchronic	Rat	91	oral: gavage	60	1.77815	TRUE
HESS	350	OCc1ccc(C=O)o1	O=Cc1oc(cc1)CO	2-Furaldehyde, 5-hydroxymethyl-;2-Furancarboxaldehyde, 5-(hydroxymethyl)-;5-(hydroxymethyl)-2-furaldehyde;5-(Hydroxymethyl)-2-furancarboxaldehyde;5-(Hydroxymethyl)-2-furfural;5-(hydroxymethyl)furan-2-carbaldehyde;5-HYDROXYMETHYLFURFURAL	67-47-0	375	2.57403	Subchronic	Rat	91	oral: gavage	750	2.87506	TRUE
HESS	351	Nc1ccc(cc1O)[N+]([O-])=O	O=[N+]([O-])c1ccc(N)c(O)c1	2Amino5nitrophenol;2-Amino-5-nitrophenol;Amino-5-nitrophenol, 2-;Phenol, 2-amino-5-nitro-	121-88-0	100	2	Subchronic	Rat	91	oral: gavage	100	2	TRUE
HESS	352	CC(=O)C=Cc1ccccc1	O=C(C=Cc1ccccc1)C	methyl trans-styryl ketone;4-Phenyl-but-3-en-2-one;Methyl trans-styryl ketone	1896-62-4	19.2308	1.284	Subchronic	Rat	91	oral: feed	19.2308	1.284	TRUE
HESS	353	CCCCC1C(=O)N(N(C1=O)c1ccccc1)c1ccccc1	O=C3N(c1ccccc1)N(c2ccccc2)C(=O)C3CCCC	3,5-Pyrazolidinedione, 4-butyl-1,2-diphenyl-;4-Butyl-1,2-diphenyl-3,5-pyrazolidinedione;4-butyl-1,2-diphenylpyrazolidine-3,5-dione;4-Butyl-1,2-diphenyl-pyrazolidine-3,5-dione;Phenylbutazone;Phenylbutazone(INN)	50-33-9	25	1.39794	Subchronic	Rat	91	oral: gavage	50	1.69897	TRUE
HESS	354	COc1ccccc1[N+]([O-])=O	O=[N+]([O-])c1ccccc1(OC)	_2-Nitroanisole;_2-Nitroanisole;1-Methoxy-2-nitrobenzene;2-nitroanisole;2Nitroanisole;Anisole, o-nitro-;Benzene, 1-methoxy-2-nitro-;NITROANISOLE, 2-;O-NITROANISOLE;o-Nitroanizole;ortho-NITROANISOLE	91-23-6	15.3846	1.18709	Subchronic	Rat	91	oral: feed	15.3846	1.18709	TRUE
HESS	355	COc1cc(C=CC)ccc1O	Oc1ccc(C=CC)cc1(OC)	isoeugenol (2-methoxy-4-propenylphenol);isoeugenol;2-methoxy-4-((z)-propenyl)-phenol;2-methoxy-4-(1-propenyl)-phenol;2-methoxy-4-(1-propenyl)phenol;iso eugenol;phenol, 2-methoxy-4-(1-propenyl)-;2-methoxy-4-[(1e)-prop-1-en-1-yl]phenol;2-methoxy-4-((z)-propenyl)-phenol;2-methoxy-4-(1-propenyl)phenol;2-methoxy-4-(1-propenyl)-phenol;2-methoxy-4-[(1E)-prop-1-en-1-yl]phenol;2-methoxy-4-prop-1-en-1-ylph…	97-54-1	37.5	1.57403	Subchronic	Rat	91	oral: gavage	37.5	1.57403	TRUE
HESS	356	O=C1C(C(=O)c2ccccc12)c1ccc2ccccc2n1	O=C1c4ccccc4(C(=O)C1c2nc3ccccc3(cc2))	2-(2quinoyl)-1,3-indandione;1,3-isobenzofurandione, reaction products with methylquinoline and quinoline;1,3-isobenzofurandione, reaction products with methylquinoline and quinoline [This substance is identified in the Colour Index by Colour Index Constitution Number, C.I. 47000.];1S/C18H11NO2/c20-17-12-6-2-3-7-13(12)18(21)16(17)15-10-9-11-5-1-4-8-14(11)19-15/h1-10,16H;2-((2'-Quinolinyl)-1,3-inda…	8003-22-3	38.4615	1.58503	Subchronic	Rat	91	oral: feed	38.4615	1.58503	TRUE
HESS	357	CC(=O)C(C)=O	O=C(C(=O)C)C	2,3-Butanedion;2,3-Butanedione;2,3-Butanedione (Diacetyl);2,3-BUTANEDIONE;2,3-Butanedione***;biacetyl;butane-2,3-dione;butanedione;Diacetyl	431-03-8	90	1.95424	Subchronic	Rat	90	oral: gavage	540	2.73239	TRUE
HESS	358	CC(O)c1ccccc1	OC(c1ccccc1)C	a-methylbenzyl alcohol;(1)-alpha-Methylbenzyl alcohol;(sec)phenethyl_alcohol;1-phenylethan-1-ol;1-phenylethanol;1S/C8H10O/c1-7(9)8-5-3-2-4-6-8/h2-7,9H,1H3;alpha-Methylbenzyl alcohol;ALPHA-METHYLBENZYL_ALCOHOL;Benzenemethanol, .alpha.-methyl-;Benzenemethanol, ?-methyl-;c1(ccccc1)C(C)O;InChI=1/C8H10O/c1-7(9)8-5-3-2-4-6-8/h2-7,9H,1H3;Methylphenyl carbinol;sec-Phenethyl alcohol	98-85-1	93	1.96848	Subchronic	Rat	91	oral: gavage	93	1.96848	TRUE
HESS	359	COP(C)(=O)OC	O=P(OC)(OC)C	dimethyl methylphosphonate;[methoxy(methyl)phosphoryl]oxymethane;Dimethyl methylphosphonate;dimethyl methylphosphonate (phosphonic acid, methyl-, dimethyl ester);DIMETHYL_METHYLPHOSPHONATE;DMMP;Phosphonic acid, methyl-, dimethyl ester;Phosphonic acid, P-methyl-, dimethyl ester;p-methylphosphonic acid dimethyl ester	756-79-6	250	2.39794	Subchronic	Rat	91	oral: gavage	250	2.39794	TRUE
HESS	360	OC[C@@H](O)[C@H](O)[C@@H](O[C@@H]1O[C@@H](CO)[C@@H](O)[C@@H](O)[C@@H]1O)[C@@H](O)CO	OCC(O)C(O)C(OC1OC(CO)C(O)C(O)C1(O))C(O)CO	Lactitol	585-86-4	625	2.79588	Subchronic	Rat	90	oral: gavage	625	2.79588	TRUE
HESS	361	Oc1ccc(cc1)C1(OC(=O)c2ccccc21)c1ccc(O)cc1	O=C3OC(c1ccc(O)cc1)(c2ccc(O)cc2)c4ccccc34	_Phenolphthalein;_VAN;1(3H)-Isobenzofuranone, 3,3-bis(4-hydroxyphenyl)-;1(3H)-Isobenzofuranone,_3,3-bis(4-hydroxyphenyl)-;3,3-bis(4-hydroxyphenyl)-1(3h)-isobenzofuranone;3,3-bis(4-hydroxyphenyl)-1,3-dihydro-2-benzofuran-1-one;3,3-bis(4-hydroxyphenyl)-2-benzofuran-1(3H)-one;3,3-Bis-(4-hydroxy-phenyl)-3H-isobenzofuran-1-one;3,3Bis(4hydroxyphenyl)phthalide (Phenolphthalein(INN));Phenolphtalein;Pheno…	77-09-8	461.538	2.66421	Subchronic	Rat	91	oral: feed	923.077	2.96524	TRUE
HESS	363	S=C1Nc2ccccc2S1	c1ccc2c(c1)NC(=S)S2	2-Mercaptobenzothiazole	149-30-4	188	2.27416	Subchronic	Rat	91	oral: gavage	188	2.27416	TRUE
HESS	364	CCCCCCc1ccc(O)cc1O	Oc1ccc(c(O)c1)CCCCCC	1,3-Benzenediol, 4-hexyl-;4-Hexyl-1,3-benzenediol;4-hexylbenzene-1,3-diol;4-Hexylresorcinol;4-hexylresorcinol (p-hexylresorcinol);hexylresorcinol;Hexylresorcinol, 4-	136-77-6	62.5	1.79588	Subchronic	Rat	91	oral: gavage	62.5	1.79588	TRUE
HESS	365	S=C1NCCN1	N1C(NCC1)=S	2-Imidazolidinethione;Ethylene thiourea;ethylene thiourea (etu);ETHYLENETHIOUREA;imidazolidine-2-thione;Imidazolidine2thione(Ethylenethiourea);N,N'-Ethylenethiourea	96-45-7	4.61538	0.664208	Subchronic	Rat	91	oral: feed	4.61538	0.664208	TRUE
HESS	366	[K+].CC1(C)S[C@@H]2[C@@H](NC(=O)COc3ccccc3)C(=O)N2[C@H]1C([O-])=O	O=C(O)C3N2C(=O)C(NC(=O)COc1ccccc1)C2SC3(C)(C)	penicillin vk;4-Thia-1-azabicyclo[3.2.0]heptane-2-carboxylic acid, 3,3-dimethyl-7-oxo-6-[(phenoxyacetyl)amino]-, monopotassium salt, [2S-(2.alpha.,5.alpha.,6.beta.)]-	132-98-9	370	2.5682	Subchronic	Rat	91	oral: gavage	750	2.87506	TRUE
HESS	367	CC(I)C1OCC(CO)O1	OCC1OC(OC1)C(C)I	iodinated glycerol (organidin®.);[2-(1-iodoethyl)-1,3-dioxolan-4-yl]methanol;1,3-Dioxolane-4-methanol, 2-(1-iodoethyl)-;2-(1-iodoethyl)-1,3-dioxolan-4-ylmethanol;Iodinated glycerol	5634-39-9	250	2.39794	Subchronic	Rat	91	oral: gavage	500	2.69897	TRUE
HESS	368	CC(Cl)(Cl)Cl	CC(Cl)(Cl)Cl	1,1,1-trichlorethane;_Chlorten;_Ethane,_1,1,1-trichloro-;1,1,1-trichlorethane;1,1,1-Trichloroethane;1,1,1-trichloroethane 71-55-6 133.4 124 754 [21];1,1,1-Trichloroethane, technical grade;Chlorten;Ethane, 1,1,1-trichloro-;Methylchloroform;TRICHLOROETHANE;TRICHLOROETHANE, 1,1,1-	71-55-6	384.615	2.58503	Subchronic	Rat	91	oral: feed	769.231	2.88606	TRUE
HESS	369	OCCOCCOCCO	OCCOCCOCCO	triethylene glycol;1/C6H14O4/c7-1-3-9-5-6-10-4-2-8/h7-8H,1-6H2;2,2'-(ethylenedioxy)diethanol;2,2'-[1,2-ethanediylbis(oxy)]bisethanol;2,2'-[1,2-Ethanediylbis(oxy)]diethanol;2,2'-[ethane-1,2-diylbis(oxy)]diethanol;2,2’- {ethane-1,2-diylbis(oxy)}diethanol;2-[2-(2-hydroxyethoxy)ethoxy]ethan-1-ol;2-[2-(2-Hydroxyethoxy)ethoxy]ethanol;Ethanol, 2,2'- 1,2-ethanediylbis(oxy) bis-;Ethanol, 2,2'-(1,2-ethaned…	112-27-6	769.231	2.88606	Subchronic	Rat	90	oral: feed	769.231	2.88606	TRUE
HESS	370	COc1c(Cl)c(Cl)c(Cl)c(Cl)c1Cl	O(c1c(c(c(c(c1Cl)Cl)Cl)Cl)Cl)C	1,2,3,4,5-pentachloro-6-methoxybenzene;Pentachloroanisole	1825-21-4	40	1.60206	Subchronic	Rat	91	oral: feed	40	1.60206	TRUE
HESS	371	NC(=O)NN=Cc1ccc(o1)[N+]([O-])=O	O=C(N)NN=Cc1oc(cc1)[N+](=O)[O-]	(2E)-2-[(5-nitrofuran-2-yl)methylidene]hydrazinecarboxamide;2-((5-nitro-2-furanyl)methylene)hydrazine carboxamide;5-Nitro-2-furaldehyde semicarbazone;Hydrazinecarboxamide, 2-((5-nitro-2-furanyl)methylene)-;Hydrazinecarboxamide, 2-[(5-nitro-2-furanyl)methylene]-;nitrofural;Nitrofurazone;nitrofurazone (5-nitro-2-furaldehyde semicarbazone)	59-87-0	11.5385	1.06215	Subchronic	Rat	91	oral: feed	11.5385	1.06215	TRUE
HESS	372	ClC=CCl	C(=CCl)Cl	1,2-DICHLOROETHENE (CIS);cis-1,2-Dichloroethene;cis-dichloroethylene	156-59-2	31.9888	1.505	Subchronic	Rat	90	oral: gavage	31.9888	1.505	TRUE
HESS	373	CCc1ccccc1	c1ccc(cc1)CC	1-Phenylethane;1S/C8H10/c1-2-8-6-4-3-5-7-8/h3-7H,2H2,1H3;AETHYLBENZOL;Benzene, ethyl;Benzene, ethyl-;c1(ccccc1)CC;CCC1=CC=CC=C1;CCc1ccccc1;EB;ETHYL BENZENE;ethyl_benzene;Ethylbenzene;Ethylbenzol;etilbenceno;InChI=1/C8H10/c1-2-8-6-4-3-5-7-8/h3-7H,2H2,1H3;InChI=1S/C8H10/c1-2-8-6-4-3-5-7-8/h3-7H,2H2,1H3;NSC 406903;Phenylethane;UN 1175;α-Methyltoluene	100-41-4	75	1.87506	Subchronic	Rat	91	oral: gavage	75	1.87506	TRUE
HESS	374	ClC(COCC(Cl)C(Cl)(Cl)Cl)C(Cl)(Cl)Cl	O(CC(C(Cl)(Cl)Cl)Cl)CC(C(Cl)(Cl)Cl)Cl	2, 3,3,3,2',3',3',3'-octachlorodipropyl ether, bis(2,3,3,3-tetrachloropropyl)ether;1,1'-Oxybis[2,3,3,3-tetrachloro]propane;1,1'-Oxybis[2,3,3,3-tetrachloropropane];2,3,3,3,2',3',3',3'-Octachlorodipropyl ether;2,3,3,3,2',3',3',3'-Octachlorodipropylether;2,3,3,3,2',3',3',3'-Octachlorodipropylether;3,3'-oxybis(1,1,1,2-tetrachloropropane);bis(2,3,3,3-tetrachloropropyl) ether;Propane, 1,1'-oxybis(2,3,3…	127-90-2	46.1538	1.66421	Subchronic	Rat	91	oral: feed	46.1538	1.66421	TRUE
HESS	375	O=C1CCCO1	O=C1OCCC1	?-butyrolactone;_2(3H)-Furanone,_dihydro-;1,2-butanolide;1,4-butanolide;2(3H)-Furanone, dihydro-;2-oxolanone;3-hydroxybutyric acid lactone;4-butanolide;4-Butyrolactone;4-butyrolactone (gamma-butyrolactone) (2(3h)-furanone, dihydro-);4-deoxytetronic acid;4-hydroxybutanoic acid lactone;4-hydroxybutyric acid lactone;butanoic acid, 4-hydroxy-, gamma-lactone;butyric acid lactone;butyric acid, 4-hydrox…	96-48-0	112	2.04922	Subchronic	Rat	91	oral: gavage	225	2.35218	TRUE
HESS	376	COP(=O)OC	O=P(OC)OC	dimethyl hydrogen phosphate;dimethyl hydrogen phosphate;Dimethyl hydrogen phosphite;dimethyl hydrogen phosphite (phosphonic acid, dimethyl ester) (dimethyl phosphite);dimethyl phosphite;dimethyl phosphonate;dimethyl_phosphite;Phosphonic acid, dimethyl ester	868-85-9	25	1.39794	Subchronic	Rat	91	oral: gavage	25	1.39794	TRUE
HESS	377	[O-][N+](=O)c1ccccc1Cl	O=[N+]([O-])c1ccccc1Cl	1-chloro-2-nitrobenzene （o - chloronitrobenzene）;[O-][N+](=O)c1ccccc1Cl;1-Chloro-2-nitrobenzene;1-Chloro-2-nitro-benzene;1-chloronitrobenzene;2-CHLORO-1-NITROBENZENE;2-Chloronitrobenzene;Benzene, 1-chloro-2-nitro-;CHLORO-2-NITROBENZENE, 1-;InChI=1/C6H4ClNO2/c7-5-3-1-2-4-6(5)8(9)10/h1-4H;O-CHLORONITROBENZENE	88-73-3	4.84615	0.685397	Subchronic	Rat	91	oral: feed	4.84615	0.685397	TRUE
HESS	378	OCc1ccccc1	OCc1ccccc1	benzyl alcohol;benzyl alcohol;benzenemethanol;benzylalcohol;phenyl-methanol;phenylmethanol;benzyl alcohol [inn:jan];1S/C7H8O/c8-6-7-4-2-1-3-5-7/h1-5,8H,6H;1S/C7H8O/c8-6-7-4-2-1-3-5-7/h1-5,8H,6H2;Benzenemethanol;Benzyl alcohol;Benzyl alcohol [INN:JAN];benzyl_alcohol;benzylalcohol;c1ccc(cc1)CO;InChI=1S/C7H8O/c8-6-7-4-2-1-3-5-7/h1-5,8H,6H2;phenylmethanol;phenyl-methanol;phenylmethanol,benzyl alcohol…	100-51-6	100	2	Subchronic	Rat	91	oral: gavage	400	2.60206	TRUE
HESS	379	[K+].Nc1c(Cl)c(Cl)nc(C([O-])=O)c1Cl	O=C(O)c1nc(c(c(N)c1Cl)Cl)Cl	potassium picloram;2-Pyridinecarboxylic acid, 4-amino-3,5,6-trichloro-, monopotassium salt;4-Amino-3,5,6-trichloro-2-pyridinecarboxylic acid, Potassium salt (1:1);4-amino-3,5,6-trichloropyridine-2-carboxylate;Picloram-potassium;Picloram-potassium [ISO];Potassium;potassium 4-amino-3,5,6-trichloropyridine-2-carboxylate	2545-60-0	60	1.77815	Subchronic	Rat	90	oral: drinking water	60	1.77815	TRUE
HESS	380	CC(Cl)CCl	CC(CCl)Cl	1,2-Dichloro-propane;1,2-dichloropropane;1,2-Dichloropropane;C([C@@H](C)Cl)Cl;DICHLOROPROPANE, 1,2-;Propane, 1,2-dichloro-;Propylene dichloride;propylene dichloridePDCdichloropropaneDCP	78-87-5	250	2.39794	Subchronic	Rat	91	oral: gavage	500	2.69897	TRUE
HESS	381	[Cl-].CN(C)c1ccc2Nc3ccc(cc3[SH+]c2c1)N(C)C	c2cc3Nc1ccc(cc1[SH+]c3(cc2N(C)C))N(C)C	methylene blue trihydrate	7220-79-3	25	1.39794	Subchronic	Rat	91	oral: gavage	25	1.39794	TRUE
HESS	382	ClC=C(Cl)Cl	C(=C(Cl)Cl)Cl	1,1,2-trichloroethene;1,1,2-trichloroethylene;1,1,2-trichloroethylene 79-01-6 131.4 69 491 [26];1/C2H3Cl3/c3-1-2(4)5/h2H,1H2;Ethene, 1,1,2-trichloro-;Ethene, trichloro-;Ethylene, trichloro-;TRICHLOROETHENE;trichloroethene (aka trichloroethylene);Trichloroethylene;Trichloroethylene (without epichlorohydrin);trichloroethylene,;Trichloroethylene, 1,1,2-	79-01-6	1000	3	Subchronic	Rat	91	oral: gavage	2000	3.30103	TRUE
HESS	384	CCCCCC=CC=CC=O	O=CC=CC=CCCCCC	2,4-decadienal;2,4-Decadienal;2,4-Decadienal, (E,E)-;2,4-Decadienal,_(E,E)-	25152-84-5	50	1.69897	Subchronic	Rat	91	oral: gavage	50	1.69897	TRUE
HESS	385	Oc1ccc(O)cc1	Oc1ccc(O)cc1	1,4-Benzenediol;1,4-Benzoquinol;1,4-dihydroquinone;1,4-Dihydroquinone (contam w/ benzoquinone);1,4-Dihydroxybenzene;1,4-Hydrochinone;1,4-hydroquinone;1,4-p-Benzenediol;1,4-Phenylenediol;1S/C6H6O2/c7-5-1-2-6(8)4-3-5/h1-4,7-8H;4-Hydroxyphenol;benzene-1,4-diol;Benzohydroquinone;Benzoquinol;C1=CC(=CC=C1O)O;Dihydroquinone;Hydroquinol;Hydroquinone;hydroquinone (1,4-benzenediol);hydroquinone (1,4-dihydr…	123-31-9	25	1.39794	Subchronic	Rat	91	oral: gavage	50	1.69897	TRUE
HESS	386	CCCCCl	CCCCCl	n-butyl chloride;1-Chlorobutane;1-Chlorobutane,;Butane, 1-chloro-;Butyl chloride, n-;C(CC)CCl;N-BUTYL CHLORIDE;N-BUTYL_CHLORIDE	109-69-3	60	1.77815	Subchronic	Rat	91	oral: gavage	120	2.07918	TRUE
HESS	387	Oc1cccc(O)c1	Oc1cccc(O)c1	1,3-Benzenediol;1,3-dihydroxybenzene;1S/C6H6O2/c7-5-2-1-3-6(8)4-5/h1-4,7-8H;3-hydroxyphenol;benzene-1,3-diol;c1(O)cc(O)ccc1;c1c(cccc1O)O;dihydroxybenzol;InChI=1S/C6H6O2/c7-5-2-1-3-6(8)4-5/h1-4,7-8H;m-benzenediol;m-hydroxyphenol;OC1=CC(O)=CC=C1;Oc1cccc(O)c1;resorcin;Resorcinol;resorcinol (1,3-benzenediol);resorcinol (1,3-dihydroxybenzene);resorcinol__(1,3-dihydroxybenzene)	108-46-3	32	1.50515	Subchronic	Rat	91	oral: gavage	32	1.50515	TRUE
HESS	388	Oc1cc2ccccc2cc1C(=O)Nc1ccccc1	O=C(Nc1ccccc1)c2cc3ccccc3(cc2(O))	2-Naphthalenecarboxamide, 3-hydroxy-N-phenyl-;2-Naphthanilide, 3-hydroxy-;3-Hydroxy-2-naphthanilide;3-hydroxy-N-phenyl-2-naphthamide;3-hydroxy-N-phenylnaphthalene-2-carboxamide;AZOIC CC2;Azoic Coupling Component (C.C.) 2;Naphthol AS;naphthol-as	92-77-3	1284.62	3.10877	Subchronic	Rat	92	oral: feed	3846.15	3.58503	TRUE
HESS	389	Cc1cccc(C)c1N	Nc1c(cccc1C)C	2,6-dimethylaniline;2,6-dimethyl-aniline;2,6-Dimethylaniline;2,6-dimethylaniline (2,6-xylidine);2,6-dimethyl-aniline|2,6-Dimethyl-phenylamine|2,6-Dimethylaniline|2,6-dimethylaniline (2,6-xylidine)|2,6-dimethylbenzenamine|2,6-xylidine|Benzenamine, 2,6-dimethyl-;2,6-dimethylbenzenamine;2,6-Dimethyl-phenylamine;2,6-xylidine;Benzenamine, 2,6-dimethyl-	87-62-7	20	1.30103	Subchronic	Rat	91	oral: gavage	40	1.60206	TRUE
HESS	390	CCCCOC(=O)c1ccccc1C(=O)OCCCC	O=C(OCCCC)c1ccccc1(C(=O)OCCCC)	dibutyl phthalate;1,2-Benzenedicarboxylic acid, 1,2-dibutyl ester;1,2-Benzenedicarboxylic acid, dibutyl ester;1,2-Benzenedicarboxylic_acid,_dibutyl_ester;1,2-dibutyl benzene-1,2-dicarboxylate;dbp;Dibutyl benzene-1,2-dicarboxylate;Dibutyl phthalate;DIBUTYL PHTHALATE (DBP);DIBUTYL_PHTHALATE;Dibutyl-phtalate;dibutylphthalate;dibutylphthatlate (dbp);DI-N-BUTYL PHTHALATE;di-n-butyl phthalate (dbup);Di…	84-74-2	192.308	2.284	Subchronic	Rat	91	oral: feed	192.308	2.284	TRUE
HESS	391	[Cl-].C[NH+](C)CCCCl	C[NH+](C)CCCCl	dimethylaminopropyl chloride, hydrochloride;1-Propanamine, 3-chloro-N,N-dimethyl-, hydrochloride;1-Propanamine, 3-chloro-N,N-dimethyl-, hydrochloride (1:1);3-Chloro-N,N-dimethyl-1-propanamine, Hydrochloride;3-chloro-N,N-dimethylpropan-1-aminium chloride;3-chloropropyldimethylammonium chloride;chloride hydrochloride;Propylamine, 3-chloro-N,N-dimethyl-, hydrochloride	5407-04-5	6.25	0.79588	Subchronic	Rat	91	oral: drinking water	6.25	0.79588	TRUE
HESS	392	Clc1cccc(Cl)c1	c1cc(cc(c1)Cl)Cl	1,3-dichlorobenzene;1,3-di-chlorobenzene;1,3-Dichlorobenzene;1,3-dichlorobenzene (m-dichlorobenzene);3-DICHLOROBENZENE;Benzene, 1,3-dichloro-;Benzene, m-dichloro-;DICHLOROBENZENE, 1,3-;M-DICHLOROBENZENE	541-73-1	9	0.954243	Subchronic	Rat	90	oral: gavage	9	0.954243	TRUE
HESS	393	Cc1ccc(cc1N=C=O)N=C=O	O=C=Nc1ccc(c(N=C=O)c1)C	tolylene diisocyanate;2,4- / 2,6-Toluene Diisocyanate;2,4/2,6-TOLUENEDIISOCYANATE;2,4/2,6-Toluenediisocyanate mixture;2,4-diisocyanato-1-methylbenzene;Benzene, 1,3-diisocyanatomethyl-;Isocyanic_acid,_methyl-m-phenylene_ester;m-tolylidene diisocyanate;mTolylidenediisocyanate(Toluene diisocyanate);Toluene diisocyanate;Toluene diisocyanate, commercial grade (2,4 (80%)- and 2,6 (20%)-);Tolylene diiso…	26471-62-5	60	1.77815	Subchronic	Rat	91	oral: gavage	120	2.07918	TRUE
HESS	394	Nc1ccc(Cl)c(c1)[N+]([O-])=O	O=[N+]([O-])c1cc(N)ccc1Cl	4-chloro-3-nitro-aniline;4-Chloro-3-nitroaniline;4-Chloro-3-nitrobenzenamine;Aniline, 4-chloro-3-nitro-;Benzenamine, 4-chloro-3-nitro-	635-22-3	3.6	0.556302	Subchronic	Rat	90	oral: gavage	3.6	0.556302	TRUE
HESS	395	CC(C)OC(=O)c1ccc(O)cc1	O=C(OC(C)C)c1ccc(O)cc1	isopropyl p-hydroxybenzoate;4-Hydroxybenzoic acid 1-methylethyl ester;Benzoic acid, 4-hydroxy-, 1-methylethyl ester;isopropyl 4-hydroxybenzoate;Isopropyl-4-hydroxybenzoate;Isopropylparaben;Isopropyl-p-hydroxybenzoate;propan-2-yl 4-hydroxybenzoate	4191-73-5	192.308	2.284	Subchronic	Rat	91	oral: feed	192.308	2.284	TRUE
HESS	396	OC(=O)CNCP(O)(O)=O	O=C(O)CNCP(=O)(O)O	2-(phosphonomethylamino)acetic acid;Glycine, N-(phosphonomethyl)-;Glycine,_N-(phosphonomethyl)-;Glyphosate;GLYPHOSATE ACID;GLYPHOSPHATE;N-(phosphonomethyl) glycine;N-(phosphonomethyl)glycine	1071-83-6	240.385	2.38091	Subchronic	Rat	91	oral: feed	240.385	2.38091	TRUE
HESS	397	Nc1nc(N)c2nc(-c3ccccc3)c(N)nc2n1	n1c(nc(N)c2nc(c(nc12)N)c3ccccc3)N	2,4,7-Pteridinetriamine, 6-phenyl-;2,4,7-TRIAMINO-6-PHENYL PTERIDINE;6-phenylpteridine-2,4,7-triamine;Pteridine, 2,4,7-triamino-6-phenyl-;Triamterene;Triamterene(INN)anditssalts	396-01-0	11.5385	1.06215	Subchronic	Rat	91	oral: feed	23.0769	1.36318	TRUE
HESS	399	[O-][N+](=O)c1ccc(Cl)cc1Cl	O=[N+]([O-])c1ccc(cc1Cl)Cl	2,4-dichloronitrobenzene;1,3-dichloro-4-nitrobenzene;2,4-Dichloro-1-nitrobenezene;2,4-dichloro-1-nitrobenzene;2,4-Dichloronitrobenzene;Benzene, 2,4-dichloro-1-nitro-	611-06-3	38.4615	1.58503	Subchronic	Rat	91	oral: feed	38.4615	1.58503	TRUE
HESS	400	COc1ccc2C[C@H]3[C@@H]4C=C[C@@H](O)[C@@H]5Oc1c2[C@@]54CCN3C	OC1C=CC5C4N(C)CCC25(c3c(OC12)c(OC)ccc3C4)	Codeine;Morphinan-6-ol, 7,8-didehydro-4,5-epoxy-3-methoxy-17-methyl-, (5.alpha.,6.alpha.)-	76-57-3	30	1.47712	Subchronic	Rat	91	oral: feed	30	1.47712	TRUE
HESS	401	Clc1cc(Cl)cc(Cl)c1	c1c(cc(cc1Cl)Cl)Cl	1,3,5-trichlorobenzene;1,3,5-tri-chlorobenzene;1,3,5-Trichlorobenzene;Benzene, 1,3,5-trichloro-;TRICHLOROBENZENE, 1,3,5-	108-70-3	0.0769231	-1.11394	Subchronic	Rat	90	oral: feed	0.0769231	-1.11394	TRUE
HESS	402	NS(=O)(=O)c1cc(C(O)=O)c(NCc2ccco2)cc1Cl	O=C(O)c2cc(c(cc2(NCc1occc1))Cl)S(=O)(=O)N	4-chloro-2-[(furan-2-ylmethyl)amino]-5-sulfamoylbenzoic acid;4-Chloro-2-[(furan-2-ylmethyl)-amino]-5-sulfamoyl-benzoic acid;5-(Aminosulfonyl)-4-chloro-2-[(2-furanylmethyl)amino]benzoic acid;Benzoic acid, 5-(aminosulfonyl)-4-chloro-2-((2-furanylmethyl)amino)-;Benzoic acid, 5-(aminosulfonyl)-4-chloro-2-[(2-furanylmethyl)amino]-;Benzoic_acid,_5-(aminosulfonyl)-4-chloro-2-[(2-furanylmethyl)amino]-;Fr…	54-31-9	48.0769	1.68194	Subchronic	Rat	91	oral: feed	48.0769	1.68194	TRUE
HESS	403	[Cl-].COC(=O)C(C1CCCC[NH2+]1)c1ccccc1	O=C(OC)C(c1ccccc1)C2NCCCC2	methylphenidate hydrochloride	298-59-9	19.2308	1.284	Subchronic	Rat	90	oral: feed	38.4615	1.58503	TRUE
HESS	404	Clc1ccccc1Cl	c1ccc(c(c1)Cl)Cl	1,2-Dichlorobenzene;1,2-Dichlorobenzene (o-dichlorobenzene);1,2-dichlorobenzene (o-dichlorobenzene) (benzene, 1,2-dichloro-);Benzene, 1,2-dichloro-;Benzene, o-dichloro-;DICHLOROBENZENE, 1,2-;DICHLOROBENZENE, o-;DICHLOROBENZENE, -o;o-Dichlorobenzene	95-50-1	30	1.47712	Subchronic	Rat	91	oral: gavage	30	1.47712	TRUE
HESS	405	CCCCC(CC)C(O)=O	O=C(O)C(CC)CCCC	2-ethylhexanoic acid;2-ethylhexanoic acid;2-ethyl-hexanoic acid;hexanoic acid, 2-ethyl-;2ethylhexanoicacid;2-ethylhexanioic acid;(2-ethylhexanoic acid;1S/C8H16O2/c1-3-5-6-7(4-2)8(9)10/h7H,3-6H2,1-2H3,(H,9,10);2-ethylcaproic acid;2-ethylhexanioic acid;2-ETHYLHEXANIOIC_ACID;2-ethyl-hexanoic acid;2-Ethylhexanoic acid;2-ethylhexanoic_acid;2Ethylhexanoicacid;3-heptanecarboxylic acid;Hexanoic acid, 2-e…	149-57-5	76.9231	1.88606	Subchronic	Rat	90	oral: feed	76.9231	1.88606	TRUE
HESS	406	N#CSCSC#N	N#CSCSC#N	methylene bis(thiocyanate);Bis-thiocyanato-methane;Methylene bis(thiocyanate);methylene dithiocyanate;Thiocyanic;Thiocyanic acid, C,C'-methylene ester;Thiocyanic acid, methylene ester	6317-18-6	1	0	Subchronic	Rat	91	oral: gavage	2	0.30103	TRUE
HESS	407	C1OC1COc1cccc(OCC2CO2)c1	O(c2cccc(OCC1OC1)c2)CC3OC3	diglycidyl resorcinol ether (technical grade);1,3-Bis(2,3-epoxypropoxy)benzene;2-({3-[(oxiran-2-yl)methoxy]phenoxy}methyl)oxirane;2,2'-[1,3-Phenylenebis(oxymethylene)]bis[oxirane];2,2'-[1,3-phenylenebis(oxymethylene)]dioxirane;2-[[3-(oxiran-2-ylmethoxy)phenoxy]methyl]oxirane;2-[3-(oxiran-2-ylmethoxy)phenoxymethyl]oxirane;Benzene, m-bis(2,3-epoxypropoxy)-;Diglycidyl resorcinol ether;Diglycidyl res…	101-90-6	12.5	1.09691	Subchronic	Rat	91	oral: gavage	12.5	1.09691	TRUE
HESS	408	CN(C)C(=S)SSC(=S)N(C)C	C(N(C)C)(=S)SSC(N(C)C)=S	tetramethylthiuram disulfide;[disulfanediylbis(carbonothioylnitrilo)]tetramethane;_Disulfide,_bis(dimethylthiocarbamoyl);_Thioperoxydicarbonic_diamide,_(Õ(H2N)C(S)å2S2),_tetramethyl-;_Thioperoxydicarbonic_diamide,_tetramethyl-;de (thiram);Disulfide, bis(dimethylthiocarbamoyl);Disulfiram(INN);n,n,n',n'-tetramethylthioperoxydicarbonic diamide ([(h2n)c(s)]2s2);N,N-dimethyl[(dimethylcarbamothioyl)dis…	137-26-8	11.5385	1.06215	Subchronic	Rat	91	oral: feed	11.5385	1.06215	TRUE
HESS	409	CN(C)c1ccccc1	c1ccc(cc1)N(C)C	n,n-dimethylaniline;Aniline, N,N-dimethyl-;Benzenamine, N,N-dimethyl-;CN(C)C1=CC=CC=C1;CN(C)c1ccccc1;Dimethylamine, N,N'-;DIMETHYLANILINE, N, N-;Dimethyl-phenyl-amine;InChI=1/C8H11N/c1-9(2)8-6-4-3-5-7-8/h3-7H,1-2H3;N,NDimethylaniline;N,N-Dimethylaniline;n,n-dimethylaniline (benzenamine, n,n-dimethyl-) (dimethyl-phenyl-amine);n,n-dimethylbenzenamine	121-69-7	31	1.49136	Subchronic	Rat	91	oral: gavage	31	1.49136	TRUE
HESS	410	OC(=O)CCl	O=C(O)CCl	monochloroacetic acid;2-chloroacetic acid;2-Chloro-ethanoic acid;Acetic acid, 2-chloro-;Acetic acid, chloro-;chloro-acetic acid;Chloroacetic acid;chloroacetic_acid;Chloroethanoic acid;monochloro acetic acid;monochloroacetic acid;MONOCHLOROACETIC_ACID	79-11-8	30	1.47712	Subchronic	Rat	91	oral: gavage	30	1.47712	TRUE
HESS	411	Cc1cccc(OP(=O)(Oc2cccc(C)c2)Oc2cccc(C)c2)c1	O=P(Oc1cccc(c1)C)(Oc2cccc(c2)C)Oc3cccc(c3)C	tricresyl phosphate	1330-78-5	50	1.69897	Subchronic	Rat	90	oral: feed	50	1.69897	TRUE
HESS	412	COc1ccc(cc1)[N+]([O-])=O	O=[N+]([O-])c1ccc(OC)cc1	1-methoxy-4-nitrobenzene;4-nitroanisole;Anisole, p-nitro-;Benzene, 1-methoxy-4-nitro-;NITROANISOLE, 4-;p-Nitroanisole	100-17-4	96.1538	1.98297	Subchronic	Rat	91	oral: feed	96.1538	1.98297	TRUE
HESS	413	ClC(Cl)Br	C(Cl)(Cl)Br	bromo(dichloro)methane;Bromodichloromethane;DICHLOROBROMOMETHANE;Methane, bromodichloro-	75-27-4	38	1.57978	Subchronic	Rat	91	oral: gavage	75	1.87506	TRUE
HESS	414	Cc1ccc(cc1)[N+]([O-])=O	O=[N+]([O-])c1ccc(cc1)C	1-methyl-4-nitrobenzene;4-methylnitrobenzene;4-Nitrotoluene;4-nitrotoluene (benzene, 1-methyl-4-nitro-);4-Nitrotoulene;Benzene, 1-methyl-4-nitro-;para-nitrotoluene;P-NITROTOLUENE;Toluene, p-nitro-	99-99-0	48.0769	1.68194	Subchronic	Rat	91	oral: feed	48.0769	1.68194	TRUE
HESS	415	N(c1ccccc1)c1ccccc1	c1ccc(cc1)Nc2ccccc2	diphenyl amine;Benzenamine, N-phenyl-;c1ccccc1Nc2ccccc2;Diphenyl amine;Diphenyl_amine;Diphenylamine;Diphenyl-amine;Diphenylamine,whenusedasafragrance ingredient;N-phenylaniline;N-PHENYLBENZENAMINE	122-39-4	19.6923	1.2943	Subchronic	Rat	91	oral: feed	19.6923	1.2943	TRUE
HESS	416	[Na+].[O-][N+](=O)c1ccc(Nc2ccc(Nc3ccccc3)c(c2)S([O-])(=O)=O)c(c1)[N+]([O-])=O	O=[N+]([O-])c3ccc(Nc2ccc(Nc1ccccc1)c(c2)S(=O)(=O)O)c(c3)[N+](=O)[O-]	c.i. acid orange 3;Benzenesulfonic acid, 5-[(2,4-dinitrophenyl)amino]-2-(phenylamino)-, sodium salt (1:1);Benzenesulfonic acid,5[(2,4dinitrophenyl)amino]2(phenylamino),anditssalts,whenusedasasubstanceinhairdye products;C.I. Acid Orange 3;C.I. Orange 3;sodium 2-anilino-5-(2,4-dinitroanilino)benzenesulphonate;sodium 5-[(2,4-dinitrophenyl)amino]-2-(phenylamino)benzenesulfonate	6373-74-6	750	2.87506	Subchronic	Rat	91	oral: gavage	1500	3.17609	TRUE
HESS	417	CCCCCc1cc(O)c2[C@@H]3C=C(C)CC[C@H]3C(C)(C)Oc2c1	Oc1cc(cc2OC(C)(C)C3CCC(=CC3(c12))C)CCCCC	(6aR,10aR)-6,6,9-trimethyl-3-pentyl-6a,7,8,10a-tetrahydrobenzo[c]chromen-1-ol;1-trans-delta-9-Tetrahydrocannabinol;1-TRANS-DELTA9-TETRAHYDROCANNABINOL;tetrahydrocannabinol	1972-08-3	5	0.69897	Subchronic	Rat	91	oral: gavage	5	0.69897	TRUE
HESS	418	O[Si](O)(C1CCCC1)C1CCCC1	O[Si](O)(C1CCCC1)C2CCCC2	Dicyclopentylsilanediol	211495-85-1	40	1.60206	Subchronic	Rat	90	oral: gavage	200	2.30103	TRUE
HESS	419	O=Cc1ccccc1	O=Cc1ccccc1	Benzaldehyde;c1(ccccc1)C=O;InChI=1S/C7H6O/c8-6-7-4-2-1-3-5-7/h1-6H;O=C([H])C1=CC=CC=C1	100-52-7	200	2.30103	Subchronic	Rat	91	oral: gavage	400	2.60206	TRUE
HESS	420	[O-][N+](=O)c1ccc(C=NN2CC(=O)NC2=O)o1	O=C2NC(=O)CN2(N=Cc1oc(cc1)[N+](=O)[O-])	1-[(5-Nitrofurfurylidene)amino]hydantoin;1-[[(5-nitro-2-furanyl)methylene]amino]-2,4-imidazolidinedione;1-{[(E)-(5-nitrofuran-2-yl)methylidene]amino}imidazolidine-2,4-dione;2,4-Imidazolidenedione, 1-(((5-nitro-2-furanyl)methylene)amino)-;2,4-Imidazolidinedione, 1-[[(5-nitro-2-furanyl)methylene]amino]-;Nitrofurantoin;Nitrofurantoin(INN)	67-20-9	46.1538	1.66421	Subchronic	Rat	91	oral: feed	46.1538	1.66421	TRUE
HESS	421	COC(N)=O	O=C(OC)N	methyl carbamate;carbamic acid methyl ester;Carbamic acid, methyl ester;COC(=O)N;InChI=1S/C2H5NO2/c1-5-2(3)4/h1H3,(H2,3,4);Methyl carbamate;Methyl carbamate (Methyl urethane);methyl_carbamate;methylcarbamate (methyl urethane);n-methylcarbamate;O-METHYL CARBAMATE	598-55-0	50	1.69897	Subchronic	Rat	91	oral: gavage	100	2	TRUE
HESS	422	C=CCOC(=O)c1ccccc1C(=O)OCC=C	O=C(OCC=C)c1ccccc1(C(=O)OCC=C)	1,2-Benzenedicarboxylic acid, 1,2-di-2-propen-1-yl ester;1,2-Benzenedicarboxylic acid, di-2-propenyl ester;1,2-Benzenedicarboxylic acid, di-2-propenyl ester1,2-Benzenedicarboxylic acid, di-2-propenyl ester;1,2-bis(prop-2-en-1-yl) benzene-1,2-dicarboxylate;Diallyl phtalate;Diallyl phthalate;diallyl phthalate (1,2-benzenedicarboxylic acid, di-2-propenyl ester);DIALLYL_PHTHALATE;Diallylphthalate;pht…	131-17-9	25	1.39794	Subchronic	Rat	91	oral: gavage	50	1.69897	TRUE
HESS	423	Nc1ccc(Cl)cc1	Nc1ccc(cc1)Cl	1-Amino-4-chlorobenzene;1S/C6H6ClN/c7-5-1-3-6(8)4-2-5/h1-4H,8H2;4-Aminochlorobenzene;4-chloro-aniline;4-Chloroaniline;4-chloroaniline (p-chloroaniline) (benzenamine, 4-chloro-);4-Chlorobenzenamine;4-Chloro-phenylamine;4-choloraniline;Benzenamine, 4-chloro-;C1=CC(=CC=C1N)Cl;CHLOROANILINE, 4-;p-chloroaniline;p-Chloroaniline (free base and HCl salt)	106-47-8	5	0.69897	Subchronic	Rat	91	oral: gavage	5	0.69897	TRUE
HESS	424	Oc1ccc(c(O)c1)C1Oc2cc(O)cc(O)c2C(=O)C=1O	O=C1C(O)=C(Oc2cc(O)cc(O)c12)c3ccc(O)cc3(O)	2',3,4',5,7-pentahydroxyflavone;2-(2,4-Dihydroxyphenyl)-3,5,7-trihydroxy-4H-1-benzopyran-4-one;2-(2,4-dihydroxyphenyl)-3,5,7-trihydroxy-4H-chromen-4-one;2-(2,4-Dihydroxy-phenyl)-3,5,7-trihydroxy-chromen-4-one;2',3,4',5,7-pentahydroxyflavone;4H-1-Benzopyran-4-one, 2-(2,4-dihydroxyphenyl)-3,5,7-trihydroxy-;Morin;morin hydrate (3,3’,5,5’,7-pentahydroxyflavone)	480-16-0	480.769	2.68194	Subchronic	Rat	90	oral: feed	961.538	2.98297	TRUE
HESS	425	CC(C)=CCl	C(=C(C)C)Cl	dimethylvinyl chloride;1-chloro-2-methylprop-1-ene;1-chloro-2-methylpropene;1-Propene, 1-chloro-2-methyl-;2,2-Dimethylvinyl chloride;Dimethylvinyl Chloride;Dimethylvinyl chloride (DMVC);Propene, 1-chloro-2-methyl-	513-37-1	125	2.09691	Subchronic	Rat	91	oral: gavage	250	2.39794	TRUE
HESS	426	N=C(Nc1ccccc1)Nc1ccccc1	N=C(Nc1ccccc1)Nc2ccccc2	1,3-diphenylguanidine;1,3Diphenylguanidine;1,3-Diphenylguanidine;1,3-diphenylguanidine (guanidine, n,n'-diphenyl-);DFG;Diphenylguanidine;dpg;Guanidine, 1,3-diphenyl-;Guanidine, N,N -diphenyl-;guanidine, n,n’-diphenyl-;Guanidine, N,N'-diphenyl-;Guanidine, N,N�-diphenyl-;InChI=1S/C13H13N3/c14-13(15-11-7-3-1-4-8-11)16-12-9-5-2-6-10-12/h1-10H,(H3,14,15,16);N,N'-Diphenylguanidine;N,N'-Diphenyl-guanidi…	102-06-7	19.2308	1.284	Subchronic	Rat	91	oral: feed	19.2308	1.284	TRUE
HESS	427	Clc1cccc(Cl)c1Cl	c1cc(c(c(c1)Cl)Cl)Cl	1,2,3-trichlorobenzene;1,2,3-Trichlorbenzene;1,2,3-Trichlorobenzene;Benzene, 1,2,3-trichloro-;TRICHLOROBENZENE, 1,2,3-	87-61-6	0.0769231	-1.11394	Subchronic	Rat	90	oral: feed	0.0769231	-1.11394	TRUE
HESS	428	CCCN(CCC)S(=O)(=O)c1ccc(cc1)C(O)=O	O=C(O)c1ccc(cc1)S(=O)(=O)N(CCC)CCC	4-(dipropylsulfamoyl)benzoic acid;4-[(Dipropylamino)- sulfonyl]benzoic acid;4-[(Dipropylamino)sulfonyl]benzoic acid;Benzoic acid, 4-((dipropylamino)sulfonyl)-;Benzoic acid, 4-[(dipropylamino)sulfonyl]-;Probenecid;Probenecid(INN)	57-66-9	50	1.69897	Subchronic	Rat	91	oral: gavage	50	1.69897	TRUE
HESS	429	c1ccc2cc3ccccc3cc2c1	c1ccc2cc3ccccc3(cc2(c1))	Anthracene;Anthraceneoil	120-12-7	6.15385	0.789147	Subchronic	Rat	91	oral: feed	6.15385	0.789147	TRUE
HESS	430	COP(=O)(OC)N1CCOCC1	O=P(OC)(OC)N1CCOCC1	dimethyl morpholinophosphoramidate;Dimethyl morpholinophosphoramidate;DIMETHYL_MORPHOLINOPHOSPHORAMIDATE;DIMETHYLMORPHOLINOPHOSPHORAMIDATE;Phosphonic acid, 4-morpholinyl-, dimethyl ester (9CI)	597-25-1	200	2.30103	Subchronic	Rat	91	oral: gavage	200	2.30103	TRUE
HESS	431	COc1cc(COC(=O)CCCCCCC(C)C)ccc1O	O=C(OCc1ccc(O)c(OC)c1)CCCCCCC(C)C	dihydrocapsiate / 4-hydroxy-3-methoxybenzyl 8-methylnonanoate;Dihydrocapsiate;Nonanoic acid, 8-methyl-, (4-hydroxy-3-methoxyphenyl)methyl ester	205687-03-2	300	2.47712	Subchronic	Rat	90	oral: gavage	1000	3	TRUE
HESS	432	CCC1(C(=O)NCNC1=O)c1ccccc1	O=C2NCNC(=O)C2(c1ccccc1)CC	4,6(1H,5H)-Pyrimidinedione, 5-ethyldihydro-5-phenyl-;5-Ethyl-5-phenyl-2,5-dihydro-4,6-pyrimidinediol;5-ethyl-5-phenyldihydropyrimidine-4,6(1H,5H)-dione;5-Ethyldihydro-5-phenyl-4,6(1H,5H)-pyrimidinedione;HEXAMIDINE;Primaclone;Primaclone (primidone);Primidone;Primidone (primaclone)	125-33-7	23.0769	1.36318	Subchronic	Rat	92	oral: feed	23.0769	1.36318	TRUE
HESS	433	ClC1C(Cl)C(Cl)C(Cl)C(Cl)C1Cl	C1(C(C(C(C(C1Cl)Cl)Cl)Cl)Cl)Cl	β-isomer of hexachlorocyclohexane;(1?,2?,3?,4?,5?,6?)-1,2,3,4,5,6-hexachlorocyclohexane;(1±,2?,3±,4?,5±,6?)-1,2,3,4,5,6-hexachlorocyclohexane;(1alpha,2alpha,3beta,4alpha,5beta,6beta)-1,2,3,4,5,6-hexachlorocyclohexane;(1alpha,2beta,3alpha,4beta,5alpha,6beta)-1,2,3,4,5,6-Hexachloro-cyclohexane;(1r,2r,3r,4r,5r,6r)-1,2,3,4,5,6-hexachlorocyclohexane;beta-1,2,3,4,5,6-Hexachlorocyclohexane;Beta-HCH;beta…	319-85-7	0.153846	-0.812913	Subchronic	Rat	91	oral: feed	0.153846	-0.812913	TRUE
HESS	434	CC=C1CC(=C)[C@@](O)(CO)C(=O)OCC2=CCN3CC[C@@H](OC1=O)[C@H]32	O=C1OC3CCN2CC=C(COC(=O)C(O)(C(=C)CC1(=CC))CO)C23	Riddelliine	23246-96-0	0.1	-1	Subchronic	Rat	91	oral: gavage	0.1	-1	TRUE
HESS	435	Clc1cc(Cl)c(Cl)c(Cl)c1Cl	c1c(c(c(c(c1Cl)Cl)Cl)Cl)Cl	1,2,3,4,5-pentachlorobenzene;Benzene, 1,2,3,4,5-pentachloro-;Benzene, pentachloro-;penta-chlorobenzene;Pentachlorobenzene	608-93-5	2.53846	0.404571	Subchronic	Rat	91	oral: feed	2.53846	0.404571	TRUE
HESS	436	CC(C)=CCCC(=C)C=C	C=CC(=C)CCC=C(C)C	1,6-Octadiene, 7-methyl-3-methylene-;1S/C10H16/c1-5-10(4)8-6-7-9(2)3/h5,7H,1,4,6,8H2,2-3H3;3-METHYLENE-7-METHYL-1,6-OCTADIENE (MYRCENE);7-Methyl-3-methylene-1,6-octadiene;7-methyl-3-methylene-1,6-octadiene 1,6-Octadiene, 7-methyl-3-methylene-beta myrcene;7-methyl-3-methyleneocta-1,6-diene;7-methyl-3-methylideneocta-1,6-diene;7-méthyl-3-méthylidèneocta-1,6-diène;BETA-MYRCENE;C(=C)(C=C)CCC=C(C)C;C(…	123-35-3	0.25	-0.60206	Subchronic	Rat	91	oral: gavage	0.25	-0.60206	TRUE
HESS	437	O=C1CCC(=O)O1	O=C1OC(=O)CC1	succinic anhydride;2,5-Furandione, dihydro-;Dihydro-2​,5-dioxof​uran;Dihydro-2,5-furandione;dihydrofuran-2,5-dione;InChI=1S/C4H4O3/c5-3-1-2-4(6)7-3/h1-2H2;O=C1OC(=O)CC1;Oxolane-2,5-dione;Succinic anhydride;SUCCINIC_ANHYDRIDE	108-30-5	50	1.69897	Subchronic	Rat	91	oral: gavage	100	2	TRUE
HESS	438	[Na+].[Na+].Nc1ccc(C=Cc2ccc(N)cc2S([O-])(=O)=O)c(c1)S([O-])(=O)=O	O=S(=O)(O)c2cc(N)ccc2(C=Cc1ccc(N)cc1S(=O)(=O)O)	4,4’-diamino-2,2’-stilbenedisulfonic acid;4,4'-diamino-2,2'-stilbenedisulfonic acid, disodiu;4,4'-Diamino-2,2'-stilbenedisulfonic acid, disodium salt;Diamino-2,2'-stilbenedisulfonic acid, 4,4'-, disodium salt	7336-20-1	480.769	2.68194	Subchronic	Rat	91	oral: feed	480.769	2.68194	TRUE
HESS	439	ClC1C(Cl)=C(Cl)C(Cl)(Cl)C=1Cl	C=1(C(=C(C(C=1Cl)(Cl)Cl)Cl)Cl)Cl	1,2,3,4,5,5-hexachloro-1,3-cyclopentadiene;1,2,3,4,5,5-hexachlorocyclopenta-1,3-diene;1,3-Cyclopentadiene, 1,2,3,4,5,5-hexachloro-;e;hexachlorocyclopenta-1,3-diene;Hexachlorocyclopentadiene;hexachlorocyclopentadiene (hccpd) 1,3-cyclopentadiene, 1,2,3,4,5,5-hexachloro-;hexachloropentadiene;PERCHLOROCYCLOPENTADIENE	77-47-4	10	1	Subchronic	Rat	91	oral: gavage	19	1.27875	TRUE
HESS	440	COc1c2OC(=O)C=Cc2cc2ccoc21	O=C1Oc2c(OC)c3occc3(cc2(C=C1))	5-Benzofuranacrylic acid, 6-hydroxy-7-methoxy-, .delta.-lactone;6-Hydroxy-7-methoxy-5-benzofuranacrylic acid delta-lactone;7H-Furo(3,2-g)(1)benzopyran-7-one, 9-methoxy-;7H-Furo[3,2-g][1]benzopyran-7-one, 9-methoxy-;7H-Furo�3,2-g��1�benzopyran-7-one, 9-methoxy-;8-Methoxypsoralen;8-Methoxypsoralen + UVA;8MOP;9-Methoxy-7H-furo[3,2-g][1]benzopyran-7-one;9-methoxy-7H-furo[3,2-g]chromen-7-one;9-methoxy…	298-81-7	25	1.39794	Subchronic	Rat	91	oral: gavage	25	1.39794	TRUE
HESS	442	CC(C)(C)OOC(=O)c1ccccc1	O=C(OOC(C)(C)C)c1ccccc1	t-butyl perbenzoate;Benzenecarboperoxoic acid, 1,1-dimethylethyl ester;BENZOYL T-BUTYL PEROXIDE;butyl peroxybenzoate;Peroxybenzoic acid, tert-butyl ester;t-butyl perbenzoate;tert-butyl benzenecarboperoxoate;tert-Butyl perbenzoate;tert-butyl perbenzoate (benzenecarboperoxoic acid, 1,1-dimethylethyl ester);tert-Butyl peroxybenzoate;TERT-BUTYL_PERBENZOATE	614-45-9	30	1.47712	Subchronic	Rat	91	oral: gavage	30	1.47712	TRUE
HESS	443	Cc1cccc(c1)[N+]([O-])=O	O=[N+]([O-])c1cccc(c1)C	1-methyl-3-nitrobenzene;3-Nitrotoluene;3-nitrotoluene (m-nitrotoluene) (1-methyl-3-nitrobenzene);Benzene, 1-methyl-3-nitro-;M-NITROTOLUENE;Toluene, m-nitro-	99-08-1	48.0769	1.68194	Subchronic	Rat	91	oral: feed	48.0769	1.68194	TRUE
HESS	444	CC(=O)Nc1ccc(O)cc1	O=C(Nc1ccc(O)cc1)C	4-acetamidophenol;4-acetamidophenol (4-hydroxyacetanilide);4-acetamidophenol_(4-hydroxyacetanilide);4-hydroxyacetanilide;4'-Hydroxyacetanilide;ACETAMIDE, N-(4-HYDROXYPHENYL);Acetamide, N-(4-hydroxyphenyl)-;Acetaminophen;Acetaminophen [paracetamol];Acetanilide, 4'-hydroxy-;apap;N-(4-Hydroxyphenyl) acetamide;N-(4-hydroxyphenyl)acetamide;N-(4-Hydroxy-phenyl)-acetamide;paracetamol	103-90-2	61.5385	1.78915	Subchronic	Rat	91	oral: feed	61.5385	1.78915	TRUE
HESS	445	Nc1cc(Cl)ccc1O	Oc1ccc(cc1(N))Cl	2-Amino-4-chlorophenol;4Chloro2Aminophenol,whenusedasa substanceinhairdye products;5-chloro-2-hydroxyaniline_(2-amino-4-chlorophenol);Phenol, 2-amino-4-chloro-	95-85-2	39.3846	1.59533	Subchronic	Rat	91	oral: feed	98.4615	1.99327	TRUE
HESS	446	Oc1ccc(cc1)C1=COc2cc(O)cc(O)c2C1=O	O=C1C(=COc2cc(O)cc(O)c12)c3ccc(O)cc3	4',5,7-Trihydroxyisoflavone5,7-dihydroxy-3-(4-hydroxyphenyl)chromen-4-one;4h-1-benzopyran-4-one, 5,7-dihydroxy-3-(4-hydrox;4H-1-Benzopyran-4-one, 5,7-dihydroxy-3-(4-hydrox|4H-1-Benzopyran-4-one, 5,7-dihydroxy-3-(4-hydroxyphenyl)-|5,7-dihydroxy-3-(4-hydroxyphenyl)-4-benzopyrone|5,7-dihydroxy-3-(4-hydroxyphenyl)-4H-chromen-4-one|Genistein|genistein (4 ,5,7- trihydroxyisoflavone)|genistein (4_,5,7- …	446-72-0	50	1.69897	Subchronic	Rat	90	oral: feed	500	2.69897	TRUE
HESS	447	CN(C)c1ccc(C)cc1	c1cc(ccc1N(C)C)C	n,n-dimethyl-p-toluidine;_Benzenamine,_N,N,4-trimethyl-;_p-Toluidine,_N,N-dimethyl-;Benzenamine, N,N,4-trimethyl-;Dimethyl-p-tolyl-amine;N,N,4-Trimethylaniline;n,n,4-trimethylaniline (n,n-dimethyl-p-toluidine);N,N-dimethyl-p-toluidine;p-Toluidine, N,N-dimethyl-	99-97-8	62.5	1.79588	Subchronic	Rat	91	oral: gavage	62.5	1.79588	TRUE
HESS	448	ClC(Cl)C(Cl)(Cl)SN1C(=O)C2CC=CCC2C1=O	O=C1N(C(=O)C2CC=CCC12)SC(C(Cl)Cl)(Cl)Cl	1H-Isoindole-1,3(2H)-dione, 3a,4,7,7a-tetrahydro-2-((1,1,2,2-tetrachloroethyl)thio)- (9CI);1H-Isoindole-1,3(2H)-dione, 3a,4,7,7a-tetrahydro-2-[(1,1,2,2-tetrachloroethyl)thio]-;2-[(1,1,2,2-tetrachloroethyl)sulfanyl]-3a,4,7,7a-tetrahydro-1H-isoindole-1,3(2H)-dione;3a,4,7,7a-tetrahydro-2-[(1,1,2,2-tetrachloroethyl)thio]-1h-isoindole-1,3(2h)-dione;Captafol;Captafol (ISO)(= 1,2,3,6-Tetrahydro-N-(1,1,2…	2425-06-1	57.6923	1.76112	Subchronic	Rat	90	oral: feed	57.6923	1.76112	TRUE
HESS	449	CCCCCCCCOC(=O)c1ccccc1C(=O)OCCCCCCCC	O=C(OCCCCCCCC)c1ccccc1(C(=O)OCCCCCCCC)	di-n-octyl phthalate;1,2-Benzenedicarboxylic acid, 1,2-dioctyl ester;1,2-Benzenedicarboxylic acid, dioctyl ester;Bis(n-octyl) phthalate;bis(n-octyl)_Phthalate_;Bis(n-octyl)phthalate;Di-n-octyl phthalate;di-n-octylphthalate;dioctyl benzene-1,2-dicarboxylate;di-octyl phthalate;Dioctyl phthalate;DI-OCTYL_PHTHALATE;PHTHALIC ACID, DI-N-OCTYLESTER (DOP);Phthalic acid, dioctyl esterVAN	117-84-0	0.384615	-0.414973	Subchronic	Rat	90	oral: feed	0.384615	-0.414973	TRUE
HESS	450	[O-][N+](=O)c1ccc(Cl)c(c1)[N+]([O-])=O	O=[N+]([O-])c1ccc(c(c1)[N+](=O)[O-])Cl	benzene, 1-chloro-2,4-dinitro-;1-Chloro-2,4-dinitrobenzene;1-Chloro-2,4-dinitrobenzene (Dinitrochlorobenzene, DNCB);1-Chloro-2,4-dinitrobenzene (lot 1);1-Chloro-2,4-dinitrobenzene (pH = 8.4);1-CHLORO-2,4-DINITROBENZENE;2,4-Dinitrochlorobenzen DNCB;2,4-Dinitrochlorobenzene;2,4-Dinitrochlorobenzene (DNCB);Benzene, 1-chloro-2,4-dinitro-;dinitrochlorobenzene	97-00-7	7.69231	0.886057	Subchronic	Rat	91	oral: feed	7.69231	0.886057	TRUE
HESS	451	COc1ccc(CC=C)cc1	O(c1ccc(cc1)CC=C)C	1-allyl-4-methoxybenzene;1-methoxy-4-(2-propenyl)benzene;1-methoxy-4-(prop-2-en-1-yl)benzene;1-methoxy-4-prop-2-enylbenzene;1S/C10H12O/c1-3-4-9-5-7-10(11-2)8-6-9/h3,5-8H,1,4H2,2H3;4-Allyl anisole;4-allylanisole;Anisole, p-allyl-;Benzene, 1-methoxy-4-(2-propen-1-yl)-;Benzene, 1-methoxy-4-(2-propenyl)-;c1(ccc(OC)cc1)CC=C;COC1=CC=C(C=C1)CC=C;COc1ccc(CC=C)cc1;Estragole;estragole (benzene, 1-methoxy-4…	140-67-0	37.5	1.57403	Subchronic	Rat	91	oral: gavage	37.5	1.57403	TRUE
HESS	452	CCCN(CCCl)c1c(cc(cc1[N+]([O-])=O)C(F)(F)F)[N+]([O-])=O	O=[N+]([O-])c1cc(cc(c1N(CCC)CCCl)[N+](=O)[O-])C(F)(F)F	basalin®:n-(2-chloroethyl)-2,6-dinitro-n-propyl-4(trifluoromethyl)aniline;Fluchloralin;N-(2-chloroethyl)-2,6-dinitro-N-propyl-4-(trifluoromethyl)aniline;N-(2-Chloroethyl)-2,6-dinitro-N-propyl-4-(trifluoromethyl)benzenamine;p-Toluidine, N-(2-chloroethyl)-2,6-dinitro-N-propyl-alpha,alpha,alpha-trifluoro-	33245-39-5	60	1.77815	Subchronic	Rat	90	oral: gavage	60	1.77815	TRUE
HESS	453	Nc1cc(ccc1O)[N+]([O-])=O	O=[N+]([O-])c1ccc(O)c(N)c1	[O-][N+](=O)c1ccc(O)c(N)c1;1S/C6H6N2O3/c7-5-3-4(8(10)11)1-2-6(5)9/h1-3,9H,7H2;2Amino4nitrophenol;2-Amino-4-nitrophenol;2-Amino-4-nitrophenol‡;Amino-4-nitrophenol, 2-;InChI=1S/C6H6N2O3/c7-5-3-4(8(10)11)1-2-6(5)9/h1-3,9H,7H2;Phenol, 2-amino-4-nitro-	99-57-0	125	2.09691	Subchronic	Rat	91	oral: gavage	250	2.39794	TRUE
HESS	454	OC(=O)c1ccc(cc1)[N+]([O-])=O	O=C(O)c1ccc(cc1)[N+](=O)[O-]	p-nitrobenzoic acid;1S/C7H5NO4/c9-7(10)5-1-3-6(4-2-5)8(11)12/h1-4H,(H,9,10);4-nitro-benzoic acid;4-Nitrobenzoic acid;4-nitrobenzoic_acid;Benzoic acid, 4-nitro-;Benzoic acid, p-nitro-;C1=CC(=CC=C1C(=O)O)[N+](=O)[O-];p-nitrobenzoic acid;p-nitro-benzoic acid;p-nitrobenzoic_acid	62-23-7	48.4615	1.6854	Subchronic	Rat	91	oral: feed	48.4615	1.6854	TRUE
HESS	455	OCNC(=O)C=C	O=C(C=C)NCO	2-Propenamide, N-(hydroxymethyl)-;Acrylamide, N-(hydroxymethyl)-;Methylolacrylamide, N-;N-(Hydroxymethyl)-2-propenamide;N-(Hydroxymethyl)-2-PropenamideN-MethanolacrylamideN-MethylolacrylamideMonomethylolacrylamideNCI-C603332-Propenamide, N-(Hydroxymethyl)-Uramine T 80NMA;N-(hydroxymethyl)acrylamide;N-(hydroxymethyl)prop-2-enamide;N-Methylolacrylamide;OCNC(=O)C=C	924-42-5	12.5	1.09691	Subchronic	Rat	91	oral: gavage	12.5	1.09691	TRUE
HESS	456	NCCCCCCCCCCC(O)=O	O=C(O)CCCCCCCCCCN	11-aminoundecanoic acid;11-Aminoundecanoic acid;11-AMINOUNDECANOIC_ACID;Aminoundecanoic acid, 11-;Undecanoic acid, 11-amino-	2432-99-7	692.308	2.8403	Subchronic	Rat	91	oral: feed	692.308	2.8403	TRUE
HESS	457	CCCCC(CC)COC(=O)c1ccccc1C(=O)OCC(CC)CCCC	O=C(OCC(CC)CCCC)c1ccccc1(C(=O)OCC(CC)CCCC)	|1,2-bis(2-ethylhexyl)ester|bis(2-ethylhexyl)phthalate|phthalate(diethylhexyl|bis(2-ethylhexyl)phthalate;|ester|1,2-benzenedicarboxylic|bis(2-ethylhexyl)|(dehp)|di(2-ethylhexyl)phthalate|1,2-bis(2-ethylhexyl)|di(2-ethylhexyl)|phthlate|estervan;1,2-Benzenedicarboxylic acid bis(2-ethyl-hexyl) ester;1,2-Benzenedicarboxylic acid, 1,2-bis(2-ethylhexyl) ester;1,2-benzenedicarboxylic acid, 1,2-bis(2-eth…	117-81-7	3.84615	0.585027	Subchronic	Rat	90	oral: feed	38.4615	1.58503	TRUE
HESS	458	COc1ccc(cc1N=Nc1c(O)c(cc2ccccc21)C(=O)Nc1cccc(c1)[N+]([O-])=O)[N+]([O-])=O	O=C(Nc1cccc(c1)[N+](=O)[O-])c3cc4ccccc4(c(N=Nc2cc(ccc2(OC))[N+](=O)[O-])c3(O))	c.i. pigment red 23;2-Naphthalenecarboxamide, 3-hydroxy-4- (2-methoxy-5-nitrophenyl)azo -N-(3-nitrophenyl)-;2-Naphthalenecarboxamide, 3-hydroxy-4-�(2-methoxy-5-nitrophenyl)azo�-N-(3-nitrophenyl)-;2-Naphthalenecarboxamide, 3-hydroxy-4-[(2-methoxy-5-nitrophenyl)azo]-N-(3-nitrophenyl)-;2-Naphthalenecarboxamide, 3-hydroxy-4-[2-(2-methoxy-5-nitrophenyl)diazenyl]-N-(3-nitrophenyl)-;2-Naphthanilide, 3-h…	6471-49-4	230.769	2.36318	Subchronic	Rat	91	oral: feed	230.769	2.36318	TRUE
HESS	459	O=C1Oc2ccccc2C=C1	O=C1Oc2ccccc2(C=C1)	_Coumarin;2H-1-Benzopyran-2-one;2H-chromen-2-one;chromen-2-one;Coumarin;coumarin (2h-1-benzopyran-2-one) (chromen-2-one)	91-64-5	19	1.27875	Subchronic	Rat	91	oral: gavage	19	1.27875	TRUE
HESS	460	O.Cl.NC(Cc1c[nH]cn1)C(O)=O	O=C(O)C(N)Cc1nc[nH]c1	l-histidine monohydrochloride	5934-29-2	961.538	2.98297	Subchronic	Rat	91	oral: feed	1923.08	3.284	TRUE
HESS	461	O.O.O.C[C@@](N)(Cc1ccc(O)c(O)c1)C(O)=O.C[C@@](N)(Cc1ccc(O)c(O)c1)C(O)=O	O=C(O)C(N)(C)Cc1ccc(O)c(O)c1	a-methyldopa sesquihydrate;Methyldopa sesquihydrate	41372-08-1	238.462	2.37742	Subchronic	Rat	91	oral: feed	238.462	2.37742	TRUE
MUNRO non-cancer EFSA	462	OCC(Cl)CCl	OCC(CCl)Cl		616-23-9	10	1	Subchronic	Rat	92d	Oral (Gavage)	35	1.54407	TRUE
MUNRO non-cancer EFSA	463	CC(C)N1C(=O)c2ccccc2NS1(=O)=O	O=C1c2ccccc2(NS(=O)(=O)N1C(C)C)		25057-89-0	3.5	0.544068	Subchronic	Rat	90d	Oral (Diet)	10	1	TRUE
MUNRO non-cancer EFSA	464	CCCN(CCC)c1c(cc(cc1[N+]([O-])=O)C(C)C)[N+]([O-])=O	O=[N+]([O-])c1cc(cc(c1N(CCC)CCC)[N+](=O)[O-])C(C)C		33820-53-0	23.5	1.37107	Subchronic	Rat	90d	Oral (Diet)	70.5	1.84819	TRUE
MUNRO non-cancer EFSA	465	CCOCCOCCO	OCCOCCOCC		111-90-0	250	2.39794	Subchronic	Rat	90d	Oral (Diet)	2500	3.39794	TRUE
MUNRO non-cancer EFSA	466	OC(=O)COc1ccc(Cl)cc1Cl	O=C(O)COc1ccc(cc1Cl)Cl		94-75-7	1	0	Subchronic	Rat	91d	Oral (Diet)	5	0.69897	TRUE
MUNRO non-cancer EFSA	467	Cc1cc(Cl)ccc1OCCCC(O)=O	O=C(O)CCCOc1ccc(cc1C)Cl		94-81-5	12	1.07918	Subchronic	Rat	91d	Oral (Multiple Effects)	40	1.60206	TRUE
MUNRO non-cancer EFSA	468	OC(CCl)CCl	OC(CCl)CCl		96-23-1	1	0	Subchronic	Rat	90d	Oral (Gavage)	10	1	TRUE
MUNRO non-cancer EFSA	469	CC(=O)OC1CC2CCC1(C)C2(C)C	O=C(OC1CC2CCC1(C)C2(C)(C))C		125-12-2	15	1.17609	Subchronic	Rat	91d	Oral (Gavage)	90	1.95424	TRUE
MUNRO non-cancer EFSA	470	OC(C(=O)c1ccccc1)c1ccccc1	O=C(c1ccccc1)C(O)c2ccccc2		119-53-9	12.5	1.09691	Subchronic	Rat	90d	Oral (Diet)	25	1.39794	TRUE
MUNRO non-cancer EFSA	471	COc1ccc(O)c(c1)C(C)(C)C	Oc1ccc(OC)cc1C(C)(C)C		25013-16-5	115	2.0607	Subchronic	Rat	90d	Oral (Diet)	1843	3.26553	TRUE
MUNRO non-cancer EFSA	472	CBr	CBr		74-83-9	2	0.30103	Subchronic	Rat	91d	Oral (Gavage)	10	1	TRUE
MUNRO non-cancer EFSA	473	CNC(=O)ON=CC(C)(C)S(C)(=O)=O	O=C(ON=CC(C)(C)S(=O)(=O)C)NC		1646-88-4	0.6	-0.221849	Subchronic	Rat	90d	Oral (Diet)	2	0.30103	TRUE
MUNRO non-cancer EFSA	474	c1ccncc1	n1ccccc1		110-86-1	1	0	Subchronic	Rat	90d	Oral (Gavage)	10	1	TRUE
MUNRO non-cancer EFSA	475	ClCC=CCl	C(=CCl)CCl		542-75-6	3	0.477121	Subchronic	Rat	90d	Oral (Diet)	10	1	TRUE
MUNRO non-cancer EFSA	476	CC1CC(C)(C)CC(=O)C=1	O=C1C=C(C)CC(C)(C)C1		78-59-1	500	2.69897	Subchronic	Rat	91d	Oral (Gavage)	1000	3	TRUE
MUNRO non-cancer EFSA	477	O=C1CCCCCN1	O=C1NCCCCC1		105-60-2	50	1.69897	Subchronic	Rat	90d	Oral (Diet)	250	2.39794	TRUE
MUNRO non-cancer EFSA	478	CC(=O)C=CC1C(C)=CCCC1(C)C	O=C(C=CC1C(=CCCC1(C)(C))C)C		8013-90-9	10	1	Subchronic	Rat	90d	Oral (Diet)	100	2	TRUE
MUNRO non-cancer EFSA	479	[K+].CC=CC=CC([O-])=O	O=C(O)C=CC=CC		24634-61-5	1774	3.24895	Subchronic	Rat	90d	Oral (Diet)	4435	3.64689	TRUE
MUNRO non-cancer EFSA	480	CC(C=CC=C(C)C=CC1=C(C)C(=O)CCC1(C)C)=CC=CC=C(C)C=CC=C(C)C=CC1=C(C)C(=O)CCC1(C)C	O=C2C(=C(C=CC(=CC=CC(=CC=CC=C(C=CC=C(C=CC1=C(C(=O)CCC1(C)C)C)C)C)C)C)C(C)(C)CC2)C		514-78-3	500	2.69897	Subchronic	Rat	91d	Oral (Diet)	1000	3	TRUE
MUNRO non-cancer EFSA	481	ClC(Cl)=C(Cl)C(Cl)=C(Cl)Cl	C(C(=C(Cl)Cl)Cl)(=C(Cl)Cl)Cl		87-68-3	1	0	Subchronic	Rat	91d	Oral (Gavage)	2.5	0.39794	TRUE
MUNRO non-cancer EFSA	482	CO	OC		67-56-1	500	2.69897	Subchronic	Rat	90d	Oral (Gavage)	2500	3.39794	TRUE
MUNRO non-cancer EFSA	483	CC(O)Cc1ccccc1	OC(C)Cc1ccccc1		698-87-3	10	1	Subchronic	Rat	91d	Oral (Diet)	40	1.60206	TRUE
MUNRO non-cancer EFSA	484	[Na+].[Na+].Oc1c(cc(c2ccccc12)S([O-])(=O)=O)N=Nc1ccc(c2ccccc12)S([O-])(=O)=O	O=S(=O)(O)c4ccc(N=Nc1cc(c2ccccc2(c1(O)))S(=O)(=O)O)c3ccccc34		3567-69-9	250	2.39794	Subchronic	Rat	90d	Oral (Diet)	500	2.69897	TRUE
MUNRO non-cancer EFSA	485	CC(OC(C)=O)c1ccccc1	O=C(OC(c1ccccc1)C)C		93-92-5	15	1.17609	Subchronic	Rat	91d	Oral (Gavage)	150	2.17609	TRUE
MUNRO non-cancer EFSA	486	CCCCCCC(=O)OCC=C	O=C(OCC=C)CCCCCC		142-19-8	4.96	0.695482	Subchronic	Rat	90d	Oral (Diet)	157	2.1959	TRUE
MUNRO non-cancer EFSA	487	CC(C)CCOC(=O)c1ccccc1O	O=C(OCCC(C)C)c1ccccc1(O)		87-20-7	4.7	0.672098	Subchronic	Rat	91d	Oral (Diet)	47	1.6721	TRUE
MUNRO non-cancer EFSA	488	CC(=O)CCc1ccc(O)cc1	O=C(C)CCc1ccc(O)cc1		5471-51-2	100	2	Subchronic	Rat	91d	Oral (Diet)	240	2.38021	TRUE
MUNRO non-cancer EFSA	489	Cc1c(C(=O)NCCO)[n+]([O-])c2ccccc2[n+]1[O-]	O=C(NCCO)c2c([n+]([O-])c1ccccc1[n+]2([O-]))C		23696-28-8	1	0	Subchronic	Rat	91d	Oral (Gavage)	5	0.69897	TRUE
MUNRO non-cancer EFSA	490	CN(C)C(=O)Nc1cccc(c1)C(F)(F)F	O=C(Nc1cccc(c1)C(F)(F)F)N(C)C		2164-17-2	8	0.90309	Subchronic	Rat	90d	Oral (Diet)	75	1.87506	TRUE
MUNRO non-cancer EFSA	491	CC(C)CC(O)=O	O=C(O)CC(C)C		503-74-2	2154	3.33325	Subchronic	Rat	90d	Oral (Diet)	4307	3.63417	TRUE
MUNRO non-cancer EFSA	492	[Na+].[O-]C(=O)CF	O=C(O)CF		62-74-8	0.05	-1.30103	Subchronic	Rat	91d	Oral (Gavage)	0.2	-0.69897	TRUE
MUNRO non-cancer EFSA	493	Cc1ccccc1C=O	O=Cc1ccccc1C		1334-78-7	250	2.39794	Subchronic	Rat	91d	Oral (Gavage)	500	2.69897	TRUE
MUNRO non-cancer EFSA	494	O=C1OC(=O)C=C1	O=C1OC(=O)C=C1		108-31-6	40	1.60206	Subchronic	Rat	90d	Oral (Diet)	100	2	TRUE
MUNRO non-cancer EFSA	495	CCCC=CC=O	O=CC=CCCC		505-57-7	80	1.90309	Subchronic	Rat	91d	Oral (Diet)	257	2.40993	TRUE
MUNRO non-cancer EFSA	496	CCC(CC)Nc1c(cc(C)c(C)c1[N+]([O-])=O)[N+]([O-])=O	O=[N+]([O-])c1cc(c(c(c1(NC(CC)CC))[N+](=O)[O-])C)C		40487-42-1	25	1.39794	Subchronic	Rat	90d	Oral (Diet)	250	2.39794	TRUE
MUNRO non-cancer EFSA	497	CC(C)CC(O)Cc1ccccc1	OC(Cc1ccccc1)CC(C)C		38502-29-3	10	1	Subchronic	Rat	91d	Oral (Diet)	40	1.60206	TRUE
MUNRO non-cancer EFSA	498	OCCNc1ccc(cc1[N+]([O-])=O)N(CCO)CCO	O=[N+]([O-])c1cc(ccc1(NCCO))N(CCO)CCO		33229-34-4	310	2.49136	Subchronic	Rat	91d	Oral (Diet)	620	2.79239	TRUE
MUNRO non-cancer EFSA	499	Cl.COc1ccc2nccc(C(O)C3CC4CCN3CC4C=C)c2c1	OC(c2ccnc1ccc(OC)cc12)C3N4CCC(C3)C(C=C)C4		130-89-2	40	1.60206	Subchronic	Rat	91d	Oral (Diet)	100	2	TRUE
ToxRefDB	500	Nc1nc(N)nc(Cl)n1	n1c(nc(nc1N)Cl)N	2-Chloro-4,6-diamino-1,3,5-triazine	3397-62-4	34.1	1.53275	Subchronic	Rat	"13","week"	"Oral","Feed"	34.1	1.53275	TRUE
ToxRefDB	501	CC(C)=C[C@H]1[C@H](C(=O)OC2CC(=O)C(=C2C)CC#C)C1(C)C	O=C(OC1C(=C(C(=O)C1)CC#C)C)C2C(C=C(C)C)C2(C)(C)	Prallethrin	23031-36-9	79.1	1.89818	Subchronic	Rat	"90","day"	"Oral","Feed"	230	2.36173	TRUE
ToxRefDB	502	CC(COc1ccc(Oc2ccccc2)cc1)Oc3ccccn3	n1ccccc1OC(C)COc3ccc(Oc2ccccc2)cc3	Pyriproxyfen	95737-68-1	23.49	1.37088	Subchronic	Rat	"90","day"	"Oral","Feed"	117.79	2.07111	TRUE
ToxRefDB	503	[Na+].COc1cc(OC)nc(NC(=O)N=[S]([O-])(=O)c2ncccc2OCC(F)(F)F)n1	O=C(N=S(=O)(O)c1ncccc1(OCC(F)(F)F))Nc2nc(OC)cc(n2)OC	Trifloxysulfuron-sodium	199119-58-9	507	2.70501	Subchronic	Rat	"3","month"	"Oral","Feed"	1052	3.02202	TRUE
ToxRefDB	504	CCNC(=O)NC(=O)\C(=N\OC)C#N	N#CC(=NOC)C(=O)NC(=O)NCC	Cymoxanil	57966-95-7	47.6	1.67761	Subchronic	Rat	"90","day"	"Oral","Feed"	102	2.0086	TRUE
ToxRefDB	505	Cc1cc(C)nc(Nc2ccccc2)n1	n1c(nc(cc1C)C)Nc2ccccc2	Pyrimethanil	53112-28-0	54.5	1.7364	Subchronic	Rat	"90","day"	"Oral","Feed"	529	2.72346	TRUE
ToxRefDB	506	COc1cccc(C(=O)NN(C(=O)c2cc(C)cc(C)c2)C(C)(C)C)c1C	O=C(NN(C(=O)c1cc(cc(c1)C)C)C(C)(C)C)c2cccc(OC)c2C	Methoxyfenozide	161050-58-4	69.3	1.84073	Subchronic	Rat	"3","month"	"Oral","Feed"	353.4	2.54827	TRUE
ToxRefDB	507	C[C@H]1C(SC(=O)N1C(=O)NC2CCCCC2)c3ccc(Cl)cc3	O=C(NC1CCCCC1)N3C(=O)SC(c2ccc(cc2)Cl)C3C	Hexythiazox	78587-05-0	7	0.845098	Subchronic	Rat	"13","week"	"Oral","Feed"	50	1.69897	TRUE
ToxRefDB	508	Cc1ccn2nc(nc2n1)[S](=O)(=O)Nc3c(F)cccc3F	O=S(=O)(Nc1c(F)cccc1(F))c2nc3nc(ccn3(n2))C	Flumetsulam	98967-40-9	250	2.39794	Subchronic	Rat	"13","week"	"Oral","Feed"	1000	3	TRUE
ToxRefDB	509	CCCCCC(C)OC(=O)COc1ccc(Cl)c2cccnc12	O=C(OC(C)CCCCC)COc1ccc(c2cccnc12)Cl	Cloquintocet-mexyl	99607-70-2	9.66	0.984977	Subchronic	Rat	"3","month"	"Oral","Feed"	63.9	1.8055	TRUE
ToxRefDB	510	CCCOCC(=Nc1ccc(Cl)cc1C(F)(F)F)n2ccnc2	FC(F)(F)c2cc(ccc2(N=C(n1cncc1)COCCC))Cl	Triflumizole	68694-11-1	4.1	0.612784	Subchronic	Rat	"90","day"	"Oral","Feed"	40.9	1.61172	TRUE
ToxRefDB	511	CCCCCCCC(=O)Oc1c(Br)cc(cc1Br)C#N	N#Cc1cc(c(OC(=O)CCCCCCC)c(c1)Br)Br	Bromoxynil octanoate	1689-99-2	13	1.11394	Subchronic	Rat	"13","week"	"Oral","Feed"	55	1.74036	TRUE
ToxRefDB	512	CC(C)OC(=O)Nc1cccc(Cl)c1	O=C(OC(C)C)Nc1cccc(c1)Cl	Chlorpropham	101-21-3	64.8	1.81158	Subchronic	Rat	"90","day"	"Oral","Feed"	276	2.44091	TRUE
ToxRefDB	513	CC1(C)[C@@H](\C=C(/Cl)C(F)(F)F)[C@H]1C(=O)O[C@H](C#N)c2cccc(Oc3ccccc3)c2	N#CC(OC(=O)C1C(C=C(C(F)(F)F)Cl)C1(C)(C))c3cccc(Oc2ccccc2)c3	gamma-Cyhalothrin	76703-62-3	3.4	0.531479	Subchronic	Rat	"13","week"	"Oral","Feed"	4.2	0.623249	TRUE
ToxRefDB	514	Oc1ccc(Cl)cc1Cc2ccccc2	Oc1ccc(cc1Cc2ccccc2)Cl	Clorophene	120-32-1	120	2.07918	Subchronic	Rat	"13","week"	"Oral","Gavage/Intubation"	240	2.38021	TRUE
ToxRefDB	515	CC(C)Oc1cc(N2N=C(OC2=O)C(C)(C)C)c(Cl)cc1Cl	O=C1OC(=NN1c2cc(OC(C)C)c(cc2Cl)Cl)C(C)(C)C	Oxadiazon	19666-30-9	25	1.39794	Subchronic	Rat	"90","day"	"Oral","Feed"	100	2	TRUE
ToxRefDB	516	C[C@@H](Oc1ccc(Oc2ncc(Cl)cc2F)cc1)C(=O)OCC#C	O=C(OCC#C)C(Oc2ccc(Oc1ncc(cc1(F))Cl)cc2)C	Clodinafop-propargyl mixt.	105512-06-9	0.92	-0.0362122	Subchronic	Rat	"3","month"	"Oral","Feed"	8.24	0.915927	TRUE
ToxRefDB	517	COC(=O)\C=C(/C)O[P](=O)(OC)OC	O=C(OC)C=C(OP(=O)(OC)OC)C	Mevinphos	7786-34-7	0.011	-1.95861	Subchronic	Rat	"90","day"	"Oral","Gavage/Intubation"	0.056	-1.25181	TRUE
ToxRefDB	518	CC(C)(C)N(NC(=O)c1ccc(Cl)cc1)C(=O)c2ccccc2	O=C(NN(C(=O)c1ccccc1)C(C)(C)C)c2ccc(cc2)Cl	Halofenozide	112226-61-6	5.53	0.742725	Subchronic	Rat	"3","month"	"Oral","Feed"	52.72	1.72198	TRUE
ToxRefDB	519	CCOC(=O)COc1cc(c(F)cc1Cl)c2nn(C)c(OC(F)F)c2Cl	O=C(OCC)COc1cc(c(F)cc1Cl)c2nn(c(OC(F)F)c2Cl)C	Pyraflufen-ethyl	129630-19-9	455.5	2.65849	Subchronic	Rat	"90","day"	"Oral","Feed"	1489.4	3.17301	TRUE
ToxRefDB	520	Oc1ccc(c(c1)C(F)(F)F)[N+]([O-])=O	O=[N+]([O-])c1ccc(O)cc1C(F)(F)F	3-Trifluoromethyl-4-nitrophenol	88-30-2	81	1.90849	Subchronic	Rat	"90","day"	"Oral","Feed"	145.8	2.16376	TRUE
ToxRefDB	521	CC1(C)C(C=C(Cl)Cl)C1C(=O)OC(C#N)c2ccc(F)c(Oc3ccccc3)c2	N#CC(OC(=O)C1C(C=C(Cl)Cl)C1(C)(C))c3ccc(F)c(Oc2ccccc2)c3	Cyfluthrin	68359-37-5	9.5	0.977724	Subchronic	Rat	"13","week"	"Oral","Feed"	37	1.5682	TRUE
ToxRefDB	522	CCC(=NOC\C=C\Cl)C1=C(O)CC(CC1=O)C2CCOCC2	O=C1C(=C(O)CC(C1)C2CCOCC2)C(=NOCC=CCl)CC	Tepraloxydim	149979-41-9	22	1.34242	Subchronic	Rat	"3","month"	"Oral","Feed"	223	2.3483	TRUE
ToxRefDB	523	CCCN(CC)CC1COC2(CCC(CC2)C(C)(C)C)O1	O1CC(OC12(CCC(CC2)C(C)(C)C))CN(CC)CCC	Spiroxamine	118134-30-8	9.3	0.968483	Subchronic	Rat	"90","day"	"Oral","Feed"	54.9	1.73957	TRUE
ToxRefDB	524	CCOC(=O)C(Cl)Cc1cc(N2N=C(C)N(C(F)F)C2=O)c(F)cc1Cl	O=C(OCC)C(Cc1cc(c(F)cc1Cl)N2N=C(N(C2(=O))C(F)F)C)Cl	Carfentrazone-ethyl	128639-02-1	226	2.35411	Subchronic	Rat	"13","week"	"Oral","Feed"	470	2.6721	TRUE
ToxRefDB	525	CN(C)[S](=O)(=O)n1c(nc(Cl)c1c2ccc(C)cc2)C#N	N#Cc2nc(c(c1ccc(cc1)C)n2S(=O)(=O)N(C)C)Cl	Cyazofamid	120116-88-3	29.5	1.46982	Subchronic	Rat	"13","week"	"Oral","Feed"	294.5	2.46909	TRUE
ToxRefDB	526	[Zn++].[S-]C(=S)NCCNC([S-])=S	N(C(=S)S)CCNC(=S)S	Metiram	9006-42-2	0.4	-0.39794	Subchronic	Rat	"13","week"	"Oral","Feed"	3	0.477121	TRUE
ToxRefDB	527	CCCCCC[C@@H]1[C@@H](OC(=O)CC(C)C)[C@H](C)OC(=O)[C@@H](NC(=O)c2cccc(NC=O)c2O)[C@@H](C)OC1=O	O=CNc2cccc(C(=O)NC1C(=O)OC(C)C(OC(=O)CC(C)C)C(C(=O)OC1(C))CCCCCC)c2(O)	Antimycin A	1397-94-0	0.5	-0.30103	Subchronic	Rat	"90","day"	"Oral","Feed"	0.5	-0.30103	TRUE
ToxRefDB	528	COc1ccc(cc1NNC(=O)OC(C)C)c2ccccc2	O=C(OC(C)C)NNc1cc(ccc1(OC))c2ccccc2	Bifenazate	149877-41-8	3.2	0.50515	Subchronic	Rat	"90","day"	"Oral","Feed"	16.3	1.21219	TRUE
ToxRefDB	529	CCN[S](=O)(=O)C(F)(F)C(F)(F)C(F)(F)C(F)(F)C(F)(F)C(F)(F)C(F)(F)C(F)(F)F	O=S(=O)(NCC)C(F)(F)C(F)(F)C(F)(F)C(F)(F)C(F)(F)C(F)(F)C(F)(F)C(F)(F)F	Sulfluramid	4151-50-2	0.5	-0.30103	Subchronic	Rat	"90","day"	"Oral","Feed"	2.5	0.39794	TRUE
ToxRefDB	530	ClC1=C(Cl)C2(Cl)C3CO[S](=O)OCC3C1(Cl)C2(Cl)Cl	O=S1OCC2C(CO1)C3(C(=C(C2(C3(Cl)Cl)Cl)Cl)Cl)Cl	Endosulfan	115-29-7	0.5	-0.30103	Subchronic	Rat	"90","day"	"Oral","Feed"	1.5	0.176091	TRUE
ToxRefDB	531	Fc1ccc(Oc2ccnc3cc(Cl)cc(Cl)c23)cc1	Fc3ccc(Oc2ccnc1cc(cc(c12)Cl)Cl)cc3	Quinoxyfen	124495-18-7	10	1	Subchronic	Rat	"90","day"	"Oral","Feed"	100	2	TRUE
ToxRefDB	532	Oc1ccccc1c2ccccc2	Oc1ccccc1c2ccccc2	2-Phenylphenol	90-43-7	377	2.57634	Subchronic	Rat	"90","day"	"Oral","Feed"	763	2.88252	TRUE
ToxRefDB	533	CO[P](=S)(OC)Oc1nc(Cl)c(Cl)cc1Cl	n1c(OP(OC)(OC)=S)c(cc(c1Cl)Cl)Cl	Chlorpyrifos-methyl	5598-13-0	1	0	Subchronic	Rat	"13","week"	"Oral","Feed"	10	1	TRUE
ToxRefDB	534	COc1cnc(OC)n2nc(N[S](=O)(=O)c3c(OCC(F)F)cccc3C(F)(F)F)nc12	O=S(=O)(Nc1nc2c(OC)cnc(OC)n2(n1))c3c(OCC(F)F)cccc3C(F)(F)F	Penoxsulam	219714-96-2	53.3	1.72673	Subchronic	Rat	"13","week"	"Oral","Feed"	263.4	2.42062	TRUE
ToxRefDB	535	CCN(CC)C(=O)c1cccc(C)c1	O=C(c1cccc(c1)C)N(CC)CC	DEET	134-62-3	100	2	Subchronic	Rat	"90","day"	"Oral","Feed"	100	2	TRUE
ToxRefDB	536	CON(C(=O)OC)c1ccccc1COc2ccn(n2)c3ccc(Cl)cc3	O=C(OC)N(OC)c1ccccc1COc2nn(cc2)c3ccc(cc3)Cl	Pyraclostrobin	175013-18-0	10.7	1.02938	Subchronic	Rat	"3","month"	"Oral","Feed"	34.7	1.54033	TRUE
ToxRefDB	537	Fc1cc2OCC(=O)N(CC#C)c2cc1N3C(=O)C4=C(CCCC4)C3=O	O=C1C4=C(C(=O)N1c3cc2c(OCC(=O)N2CC#C)cc3(F))CCCC4	Flumioxazin	103361-09-7	2.2	0.342423	Subchronic	Rat	"90","day"	"Oral","Feed"	22.4	1.35025	TRUE
ToxRefDB	538	CSC(=O)c1cccc2nnsc12	O=C(c2cccc1nnsc12)SC	Acibenzolar-S-methyl	135158-54-2	126	2.10037	Subchronic	Rat	"90","day"	"Oral","Feed"	516	2.71265	TRUE
ToxRefDB	539	CC(C1CC1)C(O)(Cn2cncn2)c3ccc(Cl)cc3	OC(c1ccc(cc1)Cl)(Cn2ncnc2)C(C)C3CC3	Cyproconazole	94361-06-5	21.4	1.33041	Subchronic	Rat	"13","week"	"Oral","Feed"	21.4	1.33041	TRUE
ToxRefDB	540	CN1COCN(Cc2sc(Cl)nc2)/C1=N/[N+]([O-])=O	O=[N+]([O-])N=C1N(C)COCN1Cc2cnc(Cl)s2	Thiamethoxam	153719-23-4	1.743	0.241297	Subchronic	Rat	"3","month"	"Oral","Feed"	17.64	1.2465	TRUE
ToxRefDB	541	[Zn++].CN(C)C([S-])=S.CN(C)C([S-])=S	C(N(C)C)(=S)S	Ziram	137-30-4	7.4	0.869232	Subchronic	Rat	"13","week"	"Oral","Feed"	21.4	1.33041	TRUE
ToxRefDB	542	CC(C)(C)N1N=CC(=C(Cl)C1=O)SCc2ccc(cc2)C(C)(C)C	O=C1C(=C(C=NN1C(C)(C)C)SCc2ccc(cc2)C(C)(C)C)Cl	Pyridaben	96489-71-3	2.64	0.421604	Subchronic	Rat	"13","week"	"Oral","Feed"	5.53	0.742725	TRUE
ToxRefDB	543	CC(C)(C)C(O)C(Oc1ccc(Cl)cc1)n2cncn2	OC(C(Oc1ccc(cc1)Cl)n2ncnc2)C(C)(C)C	Triadimenol	55219-65-3	7.5	0.875061	Subchronic	Rat	"3","month"	"Oral","Feed"	30	1.47712	TRUE
ToxRefDB	544	CN1C(=O)N(C(=O)C=C1C(F)(F)F)c2ccc(Cl)c(c2)C(=O)OC(C)(C)C(=O)OCC=C	O=C(OC(C(=O)OCC=C)(C)C)c1cc(ccc1Cl)N2C(=O)C=C(N(C2(=O))C)C(F)(F)F	Butafenacil	134605-64-4	6.1	0.78533	Subchronic	Rat	"90","day"	"Oral","Feed"	18.8	1.27416	TRUE
ToxRefDB	545	CCO[P](=S)(OCC)Oc1ccc(cc1)[N+]([O-])=O	O=[N+]([O-])c1ccc(OP(OCC)(OCC)=S)cc1	Parathion	56-38-2	0.4	-0.39794	Subchronic	Rat	"90","day"	"Oral","Diet"	4	0.60206	TRUE
ToxRefDB	546	Cc1cc(Cl)ccc1OCC(O)=O	O=C(O)COc1ccc(cc1C)Cl	MCPA	94-74-6	10.9	1.03743	Subchronic	Rat	"90","day"	"Oral","Feed"	32.6	1.51322	TRUE
ToxRefDB	547	CCCCNC(=O)OCC#CI	O=C(OCC#CI)NCCCC	3-Iodo-2-propynyl-N-butylcarbamate	55406-53-6	25	1.39794	Subchronic	Rat	"90","day"	"Oral","Gavage/Intubation"	25	1.39794	TRUE
ToxRefDB	548	CC(C)NC(=O)N1CC(=O)N(C1=O)c2cc(Cl)cc(Cl)c2	O=C(NC(C)C)N2C(=O)N(c1cc(cc(c1)Cl)Cl)C(=O)C2	Iprodione	36734-19-7	50	1.69897	Subchronic	Rat	"13","week"	"Oral","Feed"	50	1.69897	TRUE
ToxRefDB	549	CC(C)C12CCC(C)(O1)C(C2)OCc3ccccc3C	O(Cc1ccccc1C)C3CC2(OC3(C)(CC2))C(C)C	Cinmethylin	87818-31-3	50	1.69897	Subchronic	Rat	"13","week"	"Oral","Feed"	50	1.69897	TRUE
ToxRefDB	550	CC1(C)[C@@H](C(Br)C(Br)(Br)Br)[C@H]1C(=O)O[C@H](C#N)c2cccc(Oc3ccccc3)c2	N#CC(OC(=O)C1C(C(C(Br)(Br)Br)Br)C1(C)(C))c3cccc(Oc2ccccc2)c3	Tralomethrin	66841-25-6	1	0	Subchronic	Rat	"13","week"	"Oral","Gavage/Intubation"	6	0.778151	TRUE
ToxRefDB	551	CCOc1ccc(cc1)C(C)(C)COCc2cccc(Oc3ccccc3)c2	O(c1ccccc1)c2cccc(c2)COCC(c3ccc(OCC)cc3)(C)C	Etofenprox	80844-07-1	20	1.30103	Subchronic	Rat	"13","week"	"Oral","Feed"	120	2.07918	TRUE
ToxRefDB	552	CO\N=C(C1=NOCCO1)/c2ccccc2Oc3ncnc(Oc4ccccc4Cl)c3F	Fc2c(ncnc2(Oc1ccccc1Cl))Oc4ccccc4(C(=NOC)C3=NOCCO3)	Fluoxastrobin	361377-29-9	70.4	1.84757	Subchronic	Rat	"90","day"	"Oral","Feed"	580	2.76343	TRUE
ToxRefDB	553	C\C(=N/NC(=O)Nc1cc(F)cc(F)c1)c2ncccc2C(O)=O	O=C(O)c2cccnc2(C(=NNC(=O)Nc1cc(F)cc(F)c1)C)	Diflufenzopyr	109293-97-2	351.9	2.54642	Subchronic	Rat	"90","day"	"Oral","Feed"	724.6	2.8601	TRUE
ToxRefDB	554	CSC(/C)=N/OC(=O)N(C)SN(C)C(=O)O\N=C(/C)SC	O=C(ON=C(C)SC)N(C)SN(C(=O)ON=C(C)SC)C	Thiodicarb	59669-26-0	30	1.47712	Subchronic	Rat	"13","week"	"Oral","Feed"	30	1.47712	TRUE
ToxRefDB	555	CC1(CCCCC1)C(=O)Nc2ccc(O)c(Cl)c2Cl	O=C(Nc1ccc(O)c(c1Cl)Cl)C2(C)(CCCCC2)	Fenhexamid	126833-17-8	415	2.61805	Subchronic	Rat	"90","day"	"Oral","Feed"	904	2.95617	TRUE
ToxRefDB	556	CC1(C)C(C=C(Cl)Cl)C1C(=O)OC(C#N)c2cccc(Oc3ccccc3)c2	N#CC(OC(=O)C1C(C=C(Cl)Cl)C1(C)(C))c3cccc(Oc2ccccc2)c3	Cypermethrin	52315-07-8	13.8	1.13988	Subchronic	Rat	"90","day"	"Oral","Feed"	28.2	1.45025	TRUE
ToxRefDB	557	CSC(=O)c1c(CC(C)C)c(C(=O)SC)c(nc1C(F)F)C(F)(F)F	O=C(c1c(nc(c(C(=O)SC)c1CC(C)C)C(F)(F)F)C(F)F)SC	Dithiopyr	97886-45-8	0.662	-0.179142	Subchronic	Rat	"13","week"	"Oral","Feed"	6.62	0.820858	TRUE
ToxRefDB	558	Clc1ccc(C(Cn2ccnc2)OCC=C)c(Cl)c1	n1ccn(c1)CC(OCC=C)c2ccc(cc2Cl)Cl	Imazalil	35554-44-0	18.7	1.27184	Subchronic	Rat	"3","month"	"Oral","Feed"	37.9	1.57864	TRUE
ToxRefDB	559	CCOC(=O)COc1cc(N2N=CC(=C(C)C2=O)C(F)(F)F)c(F)cc1Cl	O=C(OCC)COc1cc(c(F)cc1Cl)N2N=CC(=C(C2(=O))C)C(F)(F)F	Flufenpyr-ethyl	188489-07-8	55	1.74036	Subchronic	Rat	"90","day"	"Oral","Feed"	414	2.617	TRUE
ToxRefDB	560	CCCC(CC)(CCC)C(=O)NC	O=C(NC)C(CC)(CCC)CCC	N-Methylneodecanamide	105726-67-8	3	0.477121	Subchronic	Rat	"90","day"	"Oral","Gavage/Intubation"	30	1.47712	TRUE
ToxRefDB	561	CSC1=N[C@](C)(C(=O)N1Nc2ccccc2)c3ccccc3	O=C3N(Nc1ccccc1)C(=NC3(c2ccccc2)C)SC	Fenamidone	161326-34-7	6.419	0.807467	Subchronic	Rat	"90","day"	"Oral","Feed"	32.86	1.51667	TRUE
ToxRefDB	562	FC(F)C(F)(F)OCC(Cn1cncn1)c2ccc(Cl)cc2Cl	FC(F)C(F)(F)OCC(c1ccc(cc1Cl)Cl)Cn2ncnc2	Tetraconazole	112281-77-3	4.1	0.612784	Subchronic	Rat	"90","day"	"Oral","Feed"	23.9	1.3784	TRUE
ToxRefDB	563	CC1(OC(=O)N(Nc2ccccc2)C1=O)c3ccc(Oc4ccccc4)cc3	O=C4OC(c2ccc(Oc1ccccc1)cc2)(C(=O)N4(Nc3ccccc3))C	Famoxadone	131807-57-3	3.34	0.523746	Subchronic	Rat	"90","day"	"Oral","Feed"	13	1.11394	TRUE
ToxRefDB	564	CCOc1cc(ccc1C2COC(=N2)c3c(F)cccc3F)C(C)(C)C	Fc1cccc(F)c1C3=NC(c2ccc(cc2(OCC))C(C)(C)C)CO3	Etoxazole	153233-91-1	300.4	2.4777	Subchronic	Rat	"13","week"	"Oral","Feed"	300.4	2.4777	TRUE
ToxRefDB	565	CCOC(=O)C(C)OC(=O)c1cc(Oc2ccc(cc2Cl)C(F)(F)F)ccc1[N+]([O-])=O	O=C(OC(C(=O)OCC)C)c2cc(Oc1ccc(cc1Cl)C(F)(F)F)ccc2[N+](=O)[O-]	Lactofen	77501-63-4	14.1	1.14922	Subchronic	Rat	"13","week"	"Oral","Feed"	73.7	1.86747	TRUE
ToxRefDB	566	CCCCC(CC)CN1C(=O)C2C3CC(C=C3)C2C1=O	O=C2N(C(=O)C3C1C=CC(C1)C23)CC(CC)CCCC	MGK-264	113-48-4	130	2.11394	Subchronic	Rat	"13","week"	"Oral","Feed"	260	2.41497	TRUE
ToxRefDB	567	CCCN(CCC)c1c(cc(cc1[N+]([O-])=O)[S](N)(=O)=O)[N+]([O-])=O	O=[N+]([O-])c1cc(cc(c1N(CCC)CCC)[N+](=O)[O-])S(=O)(=O)N	Oryzalin	19044-88-3	4.56	0.658965	Subchronic	Rat	"90","day"	"Oral","Feed"	45.88	1.66162	TRUE
ToxRefDB	568	CCc1nn(C)c(C(=O)NCc2ccc(cc2)C(C)(C)C)c1Cl	O=C(NCc1ccc(cc1)C(C)(C)C)c2c(c(nn2C)CC)Cl	Tebufenpyrad	119168-77-3	6.8	0.832509	Subchronic	Rat	"90","day"	"Oral","Feed"	29	1.4624	TRUE
ToxRefDB	569	Cc1c(ccc(c1C2=NOCC2)S(=O)(=O)C)C(=O)c3cnn(C)c3O	O=C(c1cnn(c1(O))C)c3ccc(c(C2=NOCC2)c3C)S(=O)(=O)C	Topramezone	210631-68-8	1.1	0.0413927	Subchronic	Rat	"13","week"	"Oral","Feed"	2.1	0.322219	TRUE
ToxRefDB	570	COc1nc(C)nc(NC(=O)N[S](=O)(=O)c2ccccc2CCC(F)(F)F)n1	O=C(Nc1nc(nc(n1)C)OC)NS(=O)(=O)c2ccccc2CCC(F)(F)F	Prosulfuron	94125-34-5	3.1	0.491362	Subchronic	Rat	"90","day"	"Oral","Feed"	31	1.49136	TRUE
ToxRefDB	571	CC(C)C(Nc1ccc(cc1Cl)C(F)(F)F)C(=O)OC(C#N)c2cccc(Oc3ccccc3)c2	N#CC(OC(=O)C(Nc1ccc(cc1Cl)C(F)(F)F)C(C)C)c3cccc(Oc2ccccc2)c3	Fluvalinate	69409-94-5	3	0.477121	Subchronic	Rat	"13","week"	"Oral","Feed"	30	1.47712	TRUE
ToxRefDB	572	Nc1c(Cl)cc(cc1Cl)[N+]([O-])=O	O=[N+]([O-])c1cc(c(N)c(c1)Cl)Cl	Dicloran	99-30-9	5	0.69897	Subchronic	Rat	"90","day"	"Oral","Feed"	150	2.17609	TRUE
ToxRefDB	573	Nc1c(Br)cc(Br)c2C(=O)c3ccccc3C(=O)c12	O=C1c3ccccc3(C(=O)c2c1c(N)c(cc2Br)Br)	1-Amino-2,4-dibromoanthraquinone	81-49-2	150	2.17609	Subchronic	Rat	"13","week"	"Oral","Feed"	150	2.17609	TRUE
ToxRefDB	574	CC(C)Nc1nc(N)nc(Cl)n1	n1c(nc(nc1NC(C)C)Cl)N	Deethylatrazine	6190-65-4	3.2	0.50515	Subchronic	Rat	"13","week"	"Oral","Feed"	35.1	1.54531	TRUE
ToxRefDB	575	Nc1c(c(nn1c2c(Cl)cc(cc2Cl)C(F)(F)F)C#N)C(F)(F)F	N#Cc1nn(c(N)c1C(F)(F)F)c2c(cc(cc2Cl)C(F)(F)F)Cl	Fipronil-desulfinyl	205650-65-3	0.177	-0.752027	Subchronic	Rat	"90","day"	"Oral","Feed"	0.594	-0.226214	TRUE
ToxRefDB	576	[H+].[H+].[Cl-].[Cl-].Nc1ccc(O)c(N)c1	Oc1ccc(N)cc1(N)	2,4-Diaminophenol dihydrochloride	137-09-7	12	1.07918	Subchronic	Rat	"13","week"	"Oral","Gavage/Intubation"	25	1.39794	TRUE
ToxRefDB	577	CC1COC(Cn2cncn2)(O1)c3ccc(Oc4ccc(Cl)cc4)cc3Cl	n1cnn(c1)CC2(OCC(O2)C)c4ccc(Oc3ccc(cc3)Cl)cc4Cl	Difenoconazole	119446-68-3	1	0	Subchronic	Rat	"13","week"	"Oral","Feed"	10	1	TRUE
ToxRefDB	578	CC(C)C1CCC(Cc2ccc(Cl)cc2)C1(O)Cn3cncn3	OC3(Cn1ncnc1)(C(Cc2ccc(cc2)Cl)CCC3(C(C)C))	Ipconazole	125225-28-7	7.22	0.858537	Subchronic	Rat	"90","day"	"Oral","Feed"	29.89	1.47553	TRUE
ToxRefDB	579	CN(C)NC(=O)CCC(O)=O	O=C(O)CCC(=O)NN(C)C	Daminozide	1596-84-5	0.8	-0.09691	Subchronic	Rat	"13","week"	"Oral","Water"	2.01	0.303196	TRUE
ToxRefDB	580	CC1=NNC(=O)N(C1)\N=C\c2cccnc2	O=C2NN=C(C)CN2(N=Cc1cnccc1)	Pymetrozine	123312-89-0	32.5	1.51188	Subchronic	Rat	"3","month"	"Oral","Feed"	360	2.5563	TRUE
ToxRefDB	581	Cc1ccc(cc1)[S](=O)(=O)C(I)I	O=S(=O)(c1ccc(cc1)C)C(I)I	Diiodomethyl 4-methylphenyl sulfone	20018-09-1	20	1.30103	Subchronic	Rat	"3","month"	"Oral","Feed"	80	1.90309	TRUE
ToxRefDB	582	CC(C)=CC1C(C(=O)OC2CC(=O)C(=C2C)CC=C)C1(C)C	O=C(OC1C(=C(C(=O)C1)CC=C)C)C2C(C=C(C)C)C2(C)(C)	S-Bioallethrin	28434-00-6	18.5	1.26717	Subchronic	Rat	"90","day"	"Oral","Feed"	36.6	1.56348	TRUE
ToxRefDB	583	Clc1ccc(CCC(Cn2cncn2)(C#N)c3ccccc3)cc1	N#CC(c1ccccc1)(Cn2ncnc2)CCc3ccc(cc3)Cl	Fenbuconazole	114369-43-6	1.3	0.113943	Subchronic	Rat	"13","week"	"Oral","Feed"	5.1	0.70757	TRUE
ToxRefDB	584	FC(F)(F)c1ccc(OCCCOc2c(Cl)cc(OCC=C(Cl)Cl)cc2Cl)nc1	FC(F)(F)c2cnc(OCCCOc1c(cc(OCC=C(Cl)Cl)cc1Cl)Cl)cc2	Pyridalyl	179101-81-6	5.56	0.745075	Subchronic	Rat	"90","day"	"Oral","Feed"	56	1.74819	TRUE
ToxRefDB	585	COC(=O)C(C)Oc1ccc(Oc2ccc(Cl)cc2Cl)cc1	O=C(OC)C(Oc2ccc(Oc1ccc(cc1Cl)Cl)cc2)C	Diclofop-methyl	51338-27-3	1.564	0.194237	Subchronic	Rat	"13","week"	"Oral","Feed"	6.315	0.800373	TRUE
ToxRefDB	586	[Na+].COc1cc(OC)nc(Oc2cccc(Oc3nc(OC)cc(OC)n3)c2C(=O)[O-])n1	O=C(O)c3c(Oc1nc(OC)cc(n1)OC)cccc3(Oc2nc(OC)cc(n2)OC)	Bispyribac-sodium	125401-92-5	71.9	1.85673	Subchronic	Rat	"13","week"	"Oral","Feed"	724	2.85974	TRUE
ToxRefDB	587	CCCCCCCCCCCCC1=C(OC(C)=O)C(=O)c2ccccc2C1=O	O=C(OC=1C(=O)c2ccccc2(C(=O)C=1CCCCCCCCCCCC))C	Acequinocyl	57960-19-7	30.4	1.48287	Subchronic	Rat	"90","day"	"Oral","[Not Specified]"	119.5	2.07737	TRUE
ToxRefDB	588	Cc1cc(nc(Nc2ccccc2)n1)C3CC3	n1c(nc(cc1C)C2CC2)Nc3ccccc3	Cyprodinil	121552-61-2	3.14	0.49693	Subchronic	Rat	"90","day"	"Oral","Feed"	18.95	1.27761	TRUE
ToxRefDB	589	Clc1ccc(Cl)cc1	c1cc(ccc1Cl)Cl	1,4-Dichlorobenzene	106-46-7	150	2.17609	Subchronic	Rat	"13","week"	"Oral","Gavage/Intubation"	300	2.47712	TRUE
ToxRefDB	590	[Na+].COc1cc(OC)nc(Sc2cccc(Cl)c2C([O-])=O)n1	O=C(O)c1c(cccc1Sc2nc(OC)cc(n2)OC)Cl	Pyrithiobac-sodium	123343-16-8	3.25	0.511883	Subchronic	Rat	"90","day"	"Oral","Feed"	31.8	1.50243	TRUE
ToxRefDB	591	CCOc1nc(F)cc2nc(nn12)[S](=O)(=O)Nc3c(Cl)cccc3Cl	O=S(=O)(Nc1c(cccc1Cl)Cl)c2nc3cc(F)nc(OCC)n3(n2)	Diclosulam	145701-21-9	50	1.69897	Subchronic	Rat	"13","week"	"Oral","Feed"	100	2	TRUE
ToxRefDB	592	CCC(C)Nc1c(cc(cc1[N+]([O-])=O)C(C)(C)C)[N+]([O-])=O	O=[N+]([O-])c1cc(cc(c1(NC(C)CC))[N+](=O)[O-])C(C)(C)C	Butralin	33629-47-9	10	1	Subchronic	Rat	"13","week"	"Oral","Feed"	50	1.69897	TRUE
ToxRefDB	593	CCOC(=O)CSc1nc(nn1C(=O)N(C)C)C(C)(C)C	O=C(OCC)CSc1nc(nn1(C(=O)N(C)C))C(C)(C)C	Triazamate	112143-82-5	31	1.49136	Subchronic	Rat	"13","week"	"Oral","Feed"	93	1.96848	TRUE
ToxRefDB	594	Clc1ccc(cc1)c2ccccc2NC(=O)c3cccnc3Cl	O=C(Nc2ccccc2(c1ccc(cc1)Cl))c3cccnc3Cl	Boscalid	188425-85-6	34	1.53148	Subchronic	Rat	"90","day"	"Oral","Feed"	137	2.13672	TRUE
ToxRefDB	595	CO[P](=O)(OC)OC=C(Cl)Cl	O=P(OC=C(Cl)Cl)(OC)OC	Dichlorvos	62-73-7	15	1.17609	Subchronic	Rat	"13","week"	"Oral","Gavage/Intubation"	15	1.17609	TRUE
ToxRefDB	596	CCOC1Oc2ccc(O[S](C)(=O)=O)cc2C1(C)C	O=S(=O)(Oc1ccc2OC(OCC)C(c2(c1))(C)C)C	Ethofumesate	26225-79-6	190	2.27875	Subchronic	Rat	"90","day"	"Oral","Feed"	1900	3.27875	TRUE
ToxRefDB	597	CCOC(=O)Nc1cccc(OC(=O)Nc2ccccc2)c1	O=C(Oc1cccc(c1)NC(=O)OCC)Nc2ccccc2	Desmedipham	13684-56-5	5.2	0.716003	Subchronic	Rat	"13","week"	"Oral","Feed"	15	1.17609	TRUE
ToxRefDB	598	CC[S](=O)(=O)c1nc2ccccn2c1[S](=O)(=O)NC(=O)Nc3nc(OC)cc(OC)n3	O=C(Nc1nc(OC)cc(n1)OC)NS(=O)(=O)c3c(nc2ccccn23)S(=O)(=O)CC	Sulfosulfuron	141776-32-1	370.3	2.56855	Subchronic	Rat	"13","week"	"Oral","Feed"	1277.5	3.10636	TRUE
ToxRefDB	599	CCNc1nc(Cl)nc(NC(C)C)n1	n1c(nc(nc1NC(C)C)Cl)NCC	Atrazine	1912-24-9	3.2	0.50515	Subchronic	Rat	"13","week"	"Oral","Feed"	34.9	1.54283	TRUE
ToxRefDB	600	CC1=NN(C(=O)N1C(F)F)c2cc(N[S](C)(=O)=O)c(Cl)cc2Cl	O=C1N(N=C(N1C(F)F)C)c2cc(NS(=O)(=O)C)c(cc2Cl)Cl	Sulfentrazone	122836-35-5	19.9	1.29885	Subchronic	Rat	"90","day"	"Oral","Feed"	65.8	1.81823	TRUE
ToxRefDB	601	COC(=O)c1c(CC(C)C)c(C2=NCCS2)c(nc1C(F)F)C(F)(F)F	O=C(OC)c2c(nc(c(C1=NCCS1)c2CC(C)C)C(F)(F)F)C(F)F	Thiazopyr	117718-60-2	6.6	0.819544	Subchronic	Rat	"90","day"	"Oral","Feed"	68	1.83251	TRUE
ToxRefDB	602	CC(C)O[P](=S)(OC(C)C)SCCN[S](=O)(=O)c1ccccc1	O=S(=O)(NCCSP(OC(C)C)(OC(C)C)=S)c1ccccc1	Bensulide	741-58-2	100	2	Subchronic	Rat	"13","week"	"Oral","Feed"	100	2	TRUE
ToxRefDB	603	Clc1c(Cl)c(C#N)c(Cl)c(C#N)c1Cl	N#Cc1c(c(C#N)c(c(c1Cl)Cl)Cl)Cl	Chlorothalonil	1897-45-6	1.5	0.176091	Subchronic	Rat	"13","week"	"Oral","Feed"	3	0.477121	TRUE
ToxRefDB	604	N.OC(=O)C(F)(F)C(F)(F)C(F)(F)C(F)(F)C(F)(F)C(F)(F)C(F)(F)F	O=C(O)C(F)(F)C(F)(F)C(F)(F)C(F)(F)C(F)(F)C(F)(F)C(F)(F)F	PFOA, ammonium salt	3825-26-1	50	1.69897	Subchronic	Rat	"90","day"	"Oral","Feed"	50	1.69897	TRUE
ToxRefDB	605	CCCCCOC(=O)COc1cc(N2C(=O)C3=C(CCCC3)C2=O)c(F)cc1Cl	O=C(OCCCCC)COc1cc(c(F)cc1Cl)N2C(=O)C3=C(C2(=O))CCCC3	Flumiclorac-pentyl	87546-18-7	664	2.82217	Subchronic	Rat	"13","week"	"Oral","Feed"	1359	3.13322	TRUE
ToxRefDB	606	CC(C)Oc1cccc(NC(=O)c2ccccc2C(F)(F)F)c1	O=C(Nc1cccc(OC(C)C)c1)c2ccccc2C(F)(F)F	Flutolanil	66332-96-5	44	1.64345	Subchronic	Rat	"13","week"	"Oral","Feed"	339	2.5302	TRUE
ToxRefDB	607	Nc1n(nc(C#N)c1[S](=O)C(F)(F)F)c2c(Cl)cc(cc2Cl)C(F)(F)F	N#Cc1nn(c(N)c1S(=O)C(F)(F)F)c2c(cc(cc2Cl)C(F)(F)F)Cl	Fipronil	120068-37-3	0.33	-0.481486	Subchronic	Rat	"13","week"	"Oral","Feed"	1.93	0.285557	TRUE
ToxRefDB	608	CNC(=O)O\N=C(SC)\C(=O)N(C)C	O=C(ON=C(C(=O)N(C)C)SC)NC	Oxamyl	23135-22-0	2.1	0.322219	Subchronic	Rat	"90","day"	"Oral","Feed"	14.9	1.17319	TRUE
ToxRefDB	609	OC(=O)COc1nc(Cl)c(Cl)cc1Cl	O=C(O)COc1nc(c(cc1Cl)Cl)Cl	Triclopyr	55335-06-3	5	0.69897	Subchronic	Rat	"13","week"	"Oral","Feed"	20	1.30103	TRUE
ToxRefDB	610	COC(=O)CSc1cc(N=C2SC(=O)N3CCCCN23)c(F)cc1Cl	O=C(OC)CSc3cc(N=C1N2N(C(=O)S1)CCCC2)c(F)cc3Cl	Fluthiacet-methyl	117337-19-6	6.19	0.791691	Subchronic	Rat	"90","day"	"Oral","Feed"	216	2.33445	TRUE
ToxRefDB	611	CC1(C)C(C(=O)OC(C#N)c2cccc(Oc3ccccc3)c2)C1(C)C	N#CC(OC(=O)C1C(C)(C)C1(C)(C))c3cccc(Oc2ccccc2)c3	Fenpropathrin	39515-41-8	15	1.17609	Subchronic	Rat	"90","day"	"Oral","Feed"	30	1.47712	TRUE
ToxRefDB	612	CC1=C(SCCO1)C(=O)Nc2ccccc2	O=C(Nc1ccccc1)C2=C(OCCS2)C	Carboxin	5234-68-4	5.5	0.740363	Subchronic	Rat	"13","week"	"Oral","Feed"	10	1	TRUE
ToxRefDB	613	CN1CSC(=S)N(C)C1	C1(N(C)CN(C)CS1)(=S)	Dazomet	533-74-4	1.5	0.176091	Subchronic	Rat	"90","day"	"Oral","Feed"	4.5	0.653213	TRUE
ToxRefDB	614	CCO\N=C(/CC)\C1=C(O)CC(CC1=O)c2c(C)cc(C)cc2C	O=C2C(=C(O)CC(c1c(cc(cc1C)C)C)C2)C(=NOCC)CC	Tralkoxydim	87820-88-0	20.5	1.31175	Subchronic	Rat	"90","day"	"Oral","Feed"	204.8	2.31133	TRUE
ToxRefDB	615	OCC(CO)(CCBr)CCBr	OCC(CO)(CCBr)CCBr	2,2-Bis(bromoethyl)-1,3-propanediol	34549-30-9	200	2.30103	Subchronic	Rat	"13","week"	"Oral","Feed"	400	2.60206	TRUE
ToxRefDB	616	CON(C)C(=O)Nc1ccc(Oc2ccc3c(OC(C)(CC3(C)C)OC)c2)cc1	O=C(Nc3ccc(Oc2ccc1c(OC(OC)(C)CC1(C)C)c2)cc3)N(OC)C	Metobenzuron	111578-32-6	6.05	0.781755	Subchronic	Rat	"90","day"	"Oral","Feed"	45	1.65321	TRUE
ToxRefDB	617	CCOCn1c(c2ccc(Cl)cc2)c(C#N)c(Br)c1C(F)(F)F	N#Cc2c(c1ccc(cc1)Cl)n(c(c2Br)C(F)(F)F)COCC	Chlorfenapyr	122453-73-0	24.1	1.38202	Subchronic	Rat	"90","day"	"Oral","Feed"	48.4	1.68485	TRUE
ToxRefDB	618	CC(C)(c1ccc(O)cc1)c2ccc(O)cc2	Oc1ccc(cc1)C(c2ccc(O)cc2)(C)C	Bisphenol A	80-05-7	25	1.39794	Subchronic	Rat	"90","day"	"Oral","Feed"	25	1.39794	TRUE
ToxRefDB	619	CSC1=NN=C(C(=O)N1N)C(C)(C)C	O=C1C(=NN=C(N1(N))SC)C(C)(C)C	Metribuzin	21087-64-9	1.25	0.09691	Subchronic	Rat	"3","month"	"Oral","Feed"	3	0.477121	TRUE
ToxRefDB	620	CN(C)C1=NC(=O)N(C2CCCCC2)C(=O)N1C	O=C1N=C(N(C(=O)N1C2CCCCC2)C)N(C)C	Hexazinone	51235-04-2	81	1.90849	Subchronic	Rat	"90","day"	"Oral","Feed"	440.4	2.64385	TRUE
ToxRefDB	621	C[C@@H](Oc1ccc(Cl)cc1Cl)C(O)=O	O=C(O)C(Oc1ccc(cc1Cl)Cl)C	Dichlorprop-P	15165-67-0	35	1.54407	Subchronic	Rat	"90","day"	"Oral","Feed"	144	2.15836	TRUE
ToxRefDB	622	CC1(OC(=O)N(C1=O)c2cc(Cl)cc(Cl)c2)C=C	O=C1OC(C=C)(C(=O)N1c2cc(cc(c2)Cl)Cl)C	Vinclozolin	50471-44-8	4.4	0.643453	Subchronic	Rat	"3","month"	"Oral","[Not Specified]"	24	1.38021	TRUE
ToxRefDB	623	[NH4+].CCO[P]([O-])(=O)C(N)=O	O=C(N)P(=O)(O)OCC	Fosamine ammonium	25954-13-6	10	1	Subchronic	Rat	"13","week"	"Oral","Feed"	50	1.69897	TRUE
ToxRefDB	624	COCC(C)N(C(=O)CCl)c1c(C)scc1C	O=C(N(c1c(csc1C)C)C(C)COC)CCl	Dimethenamid	87674-68-8	33.5	1.52504	Subchronic	Rat	"13","week"	"Oral","Feed"	98	1.99123	TRUE
ToxRefDB	625	CC(C)CCCCCOC(=O)COc1ccc(Cl)cc1C	O=C(OCCCCCC(C)C)COc1ccc(cc1C)Cl	MCPA-isooctyl	26544-20-7	5	0.69897	Subchronic	Rat	"90","day"	"Oral","Feed"	54	1.73239	TRUE
ToxRefDB	626	CCc1cccc(C)c1N([C@@H](C)COC)C(=O)CCl	O=C(N(c1c(cccc1CC)C)C(C)COC)CCl	S-Metolachlor	87392-12-9	15	1.17609	Subchronic	Rat	"13","week"	"Oral","Feed"	150	2.17609	TRUE
ToxRefDB	627	FC(F)(F)c1ccncc1C(=O)NCC#N	N#CCNC(=O)c1cnccc1C(F)(F)F	Flonicamid	158062-67-0	12.1	1.08279	Subchronic	Rat	"90","day"	"Oral","Feed"	60	1.77815	TRUE
ToxRefDB	628	OC(=O)C1CC1C(=O)Nc2ccc(Cl)cc2Cl	O=C(O)C2CC2(C(=O)Nc1ccc(cc1Cl)Cl)	Cyclanilide	113136-77-9	54.6	1.73719	Subchronic	Rat	"13","week"	"Oral","Feed"	113.2	2.05385	TRUE
ToxRefDB	629	CCCCOCN(C(=O)CCl)c1c(CC)cccc1CC	O=C(N(c1c(cccc1CC)CC)COCCCC)CCl	Butachlor	23184-66-9	17.5	1.24304	Subchronic	Rat	"13","week"	"Oral","Feed"	50	1.69897	TRUE
ToxRefDB	630	CCCCOC(=O)[C@@H](C)Oc1ccc(Oc2ccc(cn2)C(F)(F)F)cc1	O=C(OCCCC)C(Oc2ccc(Oc1ncc(cc1)C(F)(F)F)cc2)C	Fluazifop-P-butyl	79241-46-6	0.5	-0.30103	Subchronic	Rat	"90","day"	"Oral","Feed"	5	0.69897	TRUE
ToxRefDB	631	Nc1c(Cl)c(F)nc(OCC(O)=O)c1Cl	O=C(O)COc1nc(F)c(c(N)c1Cl)Cl	Fluroxypyr	69377-81-7	80	1.90309	Subchronic	Rat	"13","week"	"Oral","Feed"	750	2.87506	TRUE
ToxRefDB	632	O=C(Nc1snnc1)Nc2ccccc2	O=C(Nc1ccccc1)Nc2cnns2	Thidiazuron	51707-55-2	34.5	1.53782	Subchronic	Rat	"90","day"	"Oral","Feed"	102	2.0086	TRUE
ToxRefDB	633	CC(C)N1NC(=O)N=C1Cl	O=C1N=C(N(N1)C(C)C)Cl	1-Isopropylchlorohydroxytriazole	42509-62-6	166.5	2.22141	Subchronic	Rat	"13","week"	"Oral","Feed"	675.7	2.82975	TRUE
ToxRefDB	634	[Na+].COC(=O)c1ccc(I)cc1S(=O)(=O)NC(=O)[N-]c2nc(C)nc(OC)n2	O=C(OC)c1ccc(cc1S(=O)(=O)NC(=O)Nc2nc(nc(n2)C)OC)I	Iodosulfuron-methyl-sodium	144550-36-7	67	1.82607	Subchronic	Rat	"13","week"	"Oral","Feed"	347	2.54033	TRUE
ToxRefDB	635	Clc1ccc(c(Cl)c1)C2(CC(Br)CO2)Cn3cncn3	n1cnn(c1)CC2(OCC(C2)Br)(c3ccc(cc3Cl)Cl)	Bromuconazole	116255-48-2	13.76	1.13862	Subchronic	Rat	"13","week"	"Oral","Feed"	68.1	1.83315	TRUE
ToxRefDB	636	CCNc1nc(Cl)nc(NCC)n1	n1c(nc(nc1NCC)Cl)NCC	Simazine	122-34-9	12.6	1.10037	Subchronic	Rat	"13","week"	"Oral","Feed"	12.6	1.10037	TRUE
ToxRefDB	637	CCO[P](=S)(OCC)OC(Cl)C(Cl)(Cl)Cl	O(CC)P(OCC)(OC(C(Cl)(Cl)Cl)Cl)=S	Chlorethoxyfos	54593-83-8	0.635	-0.197226	Subchronic	Rat	"90","day"	"Oral","Feed"	1.23	0.0899051	TRUE
ToxRefDB	638	CC(C)(C)C(O)\C(=C/c1ccc(Cl)cc1Cl)n2cncn2	OC(C(=Cc1ccc(cc1Cl)Cl)n2ncnc2)C(C)(C)C	Diniconazole	83657-24-3	0.71	-0.148742	Subchronic	Rat	"3","month"	"Oral","Feed"	0.71	-0.148742	TRUE
ToxRefDB	639	OC(c1ccc(Cl)cc1)(c2ccc(Cl)cc2)C(Cl)(Cl)Cl	OC(c1ccc(cc1)Cl)(c2ccc(cc2)Cl)C(Cl)(Cl)Cl	Dicofol	115-32-2	95.84	1.98155	Subchronic	Rat	"90","day"	"Oral","Feed"	95.84	1.98155	TRUE
ToxRefDB	640	CC[S](=O)(=O)c1cccnc1[S](=O)(=O)NC(=O)Nc2nc(OC)cc(OC)n2	O=C(Nc1nc(OC)cc(n1)OC)NS(=O)(=O)c2ncccc2S(=O)(=O)CC	Rimsulfuron	122931-48-0	102	2.0086	Subchronic	Rat	"90","day"	"Oral","Feed"	495	2.69461	TRUE
ToxRefDB	641	CCCN(CCC)C(=O)SCC	O=C(N(CCC)CCC)SCC	EPTC	759-94-4	3	0.477121	Subchronic	Rat	"13","week"	"Oral","Feed"	15	1.17609	TRUE
ToxRefDB	642	CCNc1nc(Cl)nc(NC(C)(C)C#N)n1	N#CC(Nc1nc(nc(n1)Cl)NCC)(C)C	Cyanazine	21725-46-2	0.005	-2.30103	Subchronic	Rat	"13","week"	"Oral","Feed"	0.005	-2.30103	TRUE
ToxRefDB	643	CCCCCCC(C)OC(=O)c1nc(Cl)c(Cl)c(N)c1Cl	O=C(OC(C)CCCCCC)c1nc(c(c(N)c1Cl)Cl)Cl	Picloram-isoctyl	26952-20-5	73	1.86332	Subchronic	Rat	"13","week"	"Oral","Feed"	220	2.34242	TRUE
ToxRefDB	644	Clc1cc(Cl)c(cc1OCC#C)N2N=C3CCCCN3C2=O	O=C1N(N=C2N1CCCC2)c3cc(OCC#C)c(cc3Cl)Cl	Azafenidin	68049-83-2	24.2	1.38382	Subchronic	Rat	"90","day"	"Oral","Feed"	71.9	1.85673	TRUE
ToxRefDB	645	CCCOC(=O)c1ccc(nc1)C(=O)OCCC	O=C(OCCC)c1ncc(cc1)C(=O)OCCC	Dipropyl pyridine-2,5-dicarboxylate	136-45-8	500	2.69897	Subchronic	Rat	"90","day"	"Oral","Feed"	1000	3	TRUE
ToxRefDB	646	CCOc1ccc2NC(C)(C)C=C(C)c2c1	O(c1ccc2NC(C=C(c2(c1))C)(C)C)CC	Ethoxyquin	91-53-2	20	1.30103	Subchronic	Rat	"90","day"	"Oral","Gavage/Intubation"	40	1.60206	TRUE
ToxRefDB	647	[O-][N+](=O)c1cc(c(Cl)c(c1Nc2ncc(cc2Cl)C(F)(F)F)[N+](=O)[O-])C(F)(F)F	O=[N+]([O-])c2cc(c(c(c2(Nc1ncc(cc1Cl)C(F)(F)F))[N+](=O)[O-])Cl)C(F)(F)F	Fluazinam	79622-59-6	3.8	0.579784	Subchronic	Rat	"90","day"	"Oral","Feed"	38	1.57978	TRUE
ToxRefDB	648	CCOc1cc(Oc2ccc(cc2Cl)C(F)(F)F)ccc1[N+]([O-])=O	O=[N+]([O-])c2ccc(Oc1ccc(cc1Cl)C(F)(F)F)cc2(OCC)	Oxyfluorfen	42874-03-3	14	1.14613	Subchronic	Rat	"13","week"	"Oral","diet"	51.4	1.71096	TRUE
ToxRefDB	649	CC1(C)CC/C(=C/c2ccc(Cl)cc2)C1(O)Cn3cncn3	OC2(C(=Cc1ccc(cc1)Cl)CCC2(C)(C))(Cn3ncnc3)	Triticonazole	131983-72-7	2	0.30103	Subchronic	Rat	"13","week"	"Oral","[Not Specified]"	19.8	1.29667	TRUE
ToxRefDB	650	FC1(F)Oc2cccc(c2O1)c3c[nH]cc3C#N	N#Cc1c[nH]cc1c3cccc2OC(F)(F)Oc23	Fludioxonil	131341-86-1	64	1.80618	Subchronic	Rat	"90","day"	"Oral","Feed"	462	2.66464	TRUE
ToxRefDB	651	COC(=O)c1cccc(C)c1[S](=O)(=O)NC(=O)Nc2nc(OCC(F)(F)F)nc(n2)N(C)C	O=C(OC)c1cccc(c1S(=O)(=O)NC(=O)Nc2nc(nc(n2)N(C)C)OCC(F)(F)F)C	Triflusulfuron-methyl	126535-15-7	6.2	0.792392	Subchronic	Rat	"90","day"	"Oral","Feed"	127	2.1038	TRUE
ToxRefDB	652	CC(C)N1C(=O)N(CSC1=NC(C)(C)C)c2ccccc2	O=C2N(c1ccccc1)CSC(=NC(C)(C)C)N2C(C)C	Buprofezin	69327-76-0	13	1.11394	Subchronic	Rat	"90","day"	"Oral","Feed"	68.6	1.83632	TRUE
ToxRefDB	653	COC(=O)N(C(=O)N1CO[C@]2(Cc3cc(Cl)ccc3C2=N1)C(=O)OC)c4ccc(OC(F)(F)F)cc4	O=C(OC)N(C(=O)N2N=C3c1ccc(cc1CC3(OC2)(C(=O)OC))Cl)c4ccc(OC(F)(F)F)cc4	Indoxacarb	173584-44-6	1.7	0.230449	Subchronic	Rat	"90","day"	"Oral","[Not Specified]"	3.78	0.577492	TRUE
ToxRefDB	654	CCc1ccc(cc1)C(=O)NN(C(=O)c2cc(C)cc(C)c2)C(C)(C)C	O=C(NN(C(=O)c1cc(cc(c1)C)C)C(C)(C)C)c2ccc(cc2)CC	Tebufenozide	112410-23-8	13.1	1.11727	Subchronic	Rat	"13","week"	"Oral","Feed"	132.9	2.12352	TRUE
ToxRefDB	655	CN=C(NCC1CCOC1)N[N+]([O-])=O	O=[N+]([O-])NC(=NC)NCC1COCC1	Dinotefuran	165252-70-0	34	1.53148	Subchronic	Rat	"13","week"	"Oral","Feed"	336	2.52634	TRUE
ToxRefDB	656	Clc1cccc(Cl)c1C#N	N#Cc1c(cccc1Cl)Cl	Dichlobenil	1194-65-6	5	0.69897	Subchronic	Rat	"90","day"	"Oral","[Not Specified]"	50	1.69897	TRUE
ToxRefDB	657	NC(=O)c1c(Cl)cccc1Cl	O=C(N)c1c(cccc1Cl)Cl	2,6-Dichlorobenzamide	2008-58-4	14	1.14613	Subchronic	Rat	"90","day"	"Oral","Feed"	49	1.6902	TRUE
ToxRefDB	658	Cc1c(F)c(F)c(COC(=O)C2C(\C=C(/Cl)C(F)(F)F)C2(C)C)c(F)c1F	O=C(OCc1c(F)c(F)c(c(F)c1(F))C)C2C(C=C(C(F)(F)F)Cl)C2(C)(C)	Tefluthrin	79538-32-2	2.5	0.39794	Subchronic	Rat	"90","day"	"Oral","Feed"	7.5	0.875061	TRUE
ToxRefDB	659	COC(=O)c1ccccc1[S](=O)(=O)NC(=O)N(C)c2nc(C)nc(OC)n2	O=C(OC)c1ccccc1S(=O)(=O)NC(=O)N(c2nc(nc(n2)C)OC)C	Tribenuron-methyl	101200-48-0	7	0.845098	Subchronic	Rat	"90","day"	"Oral","Feed"	118	2.07188	TRUE
ToxRefDB	660	FC(OC(F)(F)F)C(F)(F)Oc1ccc(NC(=O)NC(=O)c2c(F)cccc2F)cc1Cl	O=C(NC(=O)c1c(F)cccc1(F))Nc2ccc(OC(F)(F)C(F)OC(F)(F)F)c(c2)Cl	Novaluron	116714-46-6	4.38	0.641474	Subchronic	Rat	"90","day"	"Oral","Feed"	8.64	0.936514	TRUE
ToxRefDB	661	CC1(C)CNC(=NC1)N\N=C(/C=C/c2ccc(cc2)C(F)(F)F)\C=C\c3ccc(cc3)C(F)(F)F	FC(F)(F)c3ccc(C=CC(=NNC1=NCC(C)(C)CN1)C=Cc2ccc(cc2)C(F)(F)F)cc3	Hydramethylnon	67485-29-4	2.5	0.39794	Subchronic	Rat	"91","day"	"Oral","Feed"	5	0.69897	TRUE
ToxRefDB	662	CCCCC(O)(Cn1cncn1)c2ccc(Cl)cc2Cl	OC(c1ccc(cc1Cl)Cl)(Cn2ncnc2)CCCC	Hexaconazole	79983-71-4	2.5	0.39794	Subchronic	Rat	"90","day"	"Oral","Feed"	25	1.39794	TRUE
ToxRefDB	663	CCCN(CCC)c1c(cc(c(N)c1[N+]([O-])=O)C(F)(F)F)[N+]([O-])=O	O=[N+]([O-])c1cc(c(N)c(c1N(CCC)CCC)[N+](=O)[O-])C(F)(F)F	Prodiamine	29091-21-2	80.1	1.90363	Subchronic	Rat	"13","week"	"Oral","Feed"	268.9	2.42959	TRUE
ToxRefDB	664	COC(=O)c1ccccc1[S](=O)(=O)NC(=O)Nc2nc(OC(F)F)cc(OC(F)F)n2	O=C(OC)c1ccccc1S(=O)(=O)NC(=O)Nc2nc(OC(F)F)cc(n2)OC(F)F	Primisulfuron-methyl	86209-51-0	15	1.17609	Subchronic	Rat	"90","day"	"Oral","Feed"	150	2.17609	TRUE
ToxRefDB	665	OC1=C(C2CC(Cc3ccccc23)c4ccc(cc4)c5ccc(Br)cc5)C(=O)c6ccccc6S1	O=C2c1ccccc1SC(O)=C2C6c3ccccc3CC(c4ccc(cc4)c5ccc(cc5)Br)C6	Difethialone	104653-34-1	0.004	-2.39794	Subchronic	Rat	"90","day"	"Oral","Gavage/Intubation"	0.008	-2.09691	TRUE
ToxRefDB	666	OC(=O)COc1ccc(Cl)cc1	O=C(O)COc1ccc(cc1)Cl	4-Chlorophenoxyacetic acid	122-88-3	132	2.12057	Subchronic	Rat	"13","week"	"Oral","Feed"	517	2.71349	TRUE
ToxRefDB	667	Clc1ccc(CN2CCSC2=NC#N)cn1	N#CN=C2N(Cc1cnc(cc1)Cl)CCS2	Thiacloprid	111988-49-9	7.3	0.863323	Subchronic	Rat	"90","day"	"Oral","Feed"	28.6	1.45637	TRUE
ToxRefDB	668	CN(Cc1ccc(Cl)nc1)C(C)=NC#N	N#CN=C(N(C)Cc1cnc(cc1)Cl)C	Acetamiprid	135410-20-7	12.4	1.09342	Subchronic	Rat	"13","week"	"Oral","Feed"	50.8	1.70586	TRUE
ToxRefDB	669	CC1(C)[C@@H](C=C(Br)Br)[C@H]1C(=O)O[C@H](C#N)c2cccc(Oc3ccccc3)c2	N#CC(OC(=O)C1C(C=C(Br)Br)C1(C)(C))c3cccc(Oc2ccccc2)c3	Deltamethrin	52918-63-5	1	0	Subchronic	Rat	"13","week"	"Oral","Gavage/Intubation"	2.5	0.39794	TRUE
ToxRefDB	670	CNC(=O)O\N=C(/C)SC	O=C(ON=C(C)SC)NC	Methomyl	16752-77-5	2.5	0.39794	Subchronic	Rat	"13","week"	"Oral","Feed"	12.5	1.09691	TRUE
ToxRefDB	671	CCCC1COC(Cn2cncn2)(O1)c3ccc(Cl)cc3Cl	n1cnn(c1)CC2(OCC(O2)CCC)c3ccc(cc3Cl)Cl	Propiconazole	60207-90-1	16.82	1.22583	Subchronic	Rat	"3","month"	"Oral","Feed"	77.59	1.88981	TRUE
ToxRefDB	672	CCNC1=NC(=O)N=C(NC(C)C)N1	O=C1N=C(NC(=N1)NC(C)C)NCC	2-Hydroxyatrazine	2163-68-0	6.3	0.799341	Subchronic	Rat	"90","day"	"Oral","Feed"	18.89	1.27623	TRUE
ToxRefDB	673	CCN(CC)C(=O)C(C)Oc1cccc2ccccc12	O=C(N(CC)CC)C(Oc1cccc2ccccc12)C	Napropamide	15299-99-7	25	1.39794	Subchronic	Rat	"13","week"	"Oral","Feed"	50	1.69897	TRUE
ToxRefDB	674	COC(=O)c1c(Cl)nn(C)c1[S](=O)(=O)NC(=O)Nc2nc(OC)cc(OC)n2	O=C(OC)c1c(nn(c1S(=O)(=O)NC(=O)Nc2nc(OC)cc(n2)OC)C)Cl	Halosulfuron-methyl	100784-20-1	116	2.06446	Subchronic	Rat	"13","week"	"Oral","Feed"	497	2.69636	TRUE
ToxRefDB	675	CO\C=C(C(=O)OC)/c1ccccc1Oc2cc(Oc3ccccc3C#N)ncn2	N#Cc3ccccc3(Oc2ncnc(Oc1ccccc1C(=COC)C(=O)OC)c2)	Azoxystrobin	131860-33-8	20.4	1.30963	Subchronic	Rat	"13","week"	"Oral","Feed"	211	2.32428	TRUE
ToxRefDB	676	C[Si](Cn1cncn1)(c2ccc(F)cc2)c3ccc(F)cc3	Fc1ccc(cc1)[Si](c2ccc(F)cc2)(C)Cn3ncnc3	Flusilazole	85509-19-9	9	0.954243	Subchronic	Rat	"90","day"	"Oral","Feed"	27	1.43136	TRUE
ToxRefDB	677	C[S](=O)(=O)c1ccc(C(=O)C2C(=O)CCCC2=O)c(c1)[N+]([O-])=O	O=C(c1ccc(cc1[N+](=O)[O-])S(=O)(=O)C)C2C(=O)CCCC2(=O)	Mesotrione	104206-82-8	0.09	-1.04576	Subchronic	Rat	"90","day"	"Oral","Feed"	0.63	-0.200659	TRUE
ToxRefDB	678	OC(=O)CCCOc1ccc(Cl)cc1Cl	O=C(O)CCCOc1ccc(cc1Cl)Cl	2,4-DB	94-82-6	4.16	0.619093	Subchronic	Rat	"90","day"	"Oral","Feed"	41.86	1.6218	TRUE
ToxRefDB	679	COc1cc(Cl)c(OC)cc1Cl	O(c1cc(c(OC)cc1Cl)Cl)C	Chloroneb	2675-77-6	25	1.39794	Subchronic	Rat	"90","day"	"Oral","Feed"	375	2.57403	TRUE
ToxRefDB	680	Cn1nc(C)c(\C=N\OCc2ccc(cc2)C(=O)OC(C)(C)C)c1Oc3ccccc3	O=C(OC(C)(C)C)c1ccc(cc1)CON=Cc3c(nn(c3(Oc2ccccc2))C)C	Fenpyroximate (Z,E)	134098-61-6	1.3	0.113943	Subchronic	Rat	"13","week"	"Oral","Feed"	6.57	0.817565	TRUE
ToxRefDB	681	CCOCN(C(=O)CCl)c1c(C)cccc1CC	O=C(N(c1c(cccc1CC)C)COCC)CCl	Acetochlor	34256-82-1	161.1	2.2071	Subchronic	Rat	"13","week"	"Oral","Feed"	161.1	2.2071	TRUE
ToxRefDB	682	Fc1cccc(F)c1C(=O)NC(=O)Nc2ccc(CO/N=C(C3CC3)/c4ccc(Cl)cc4)cc2	O=C(NC(=O)c1c(F)cccc1(F))Nc2ccc(cc2)CON=C(c3ccc(cc3)Cl)C4CC4	Flucycloxuron	113036-88-7	200	2.30103	Subchronic	Rat	"90","day"	"Oral","Feed"	2000	3.30103	TRUE
ToxRefDB	683	CCCCOCCOC(=O)COc1ccc(Cl)cc1Cl	O=C(OCCOCCCC)COc1ccc(cc1Cl)Cl	2,4-D-Butotyl	1929-73-3	22	1.34242	Subchronic	Rat	"13","week"	"Oral","Feed"	145	2.16137	TRUE
ToxRefDB	684	CCO[P](=S)(OCC)Oc1cc(C)nc(n1)C(C)C	n1c(OP(OCC)(OCC)=S)cc(nc1C(C)C)C	Diazinon	333-41-5	168	2.22531	Subchronic	Rat	"90","day"	"Oral","Feed"	168	2.22531	TRUE
ToxRefDB	685	CO[P](=S)(OC)Oc1ccc(cc1)[N+]([O-])=O	O=[N+]([O-])c1ccc(OP(OC)(OC)=S)cc1	Methyl parathion	298-00-0	0.12	-0.920819	Subchronic	Rat	"3","month"	"Oral","Feed"	1.24	0.0934217	TRUE
ToxRefDB	686	Cc1cc(C)nc(NC(=O)N[S](=O)(=O)c2ccccc2C(=O)OC3COC3)n1	O=C(OC1COC1)c2ccccc2S(=O)(=O)NC(=O)Nc3nc(cc(n3)C)C	Oxasulfuron	144651-06-9	15.3	1.18469	Subchronic	Rat	"90","day"	"Oral","Feed"	316	2.49969	TRUE
ToxRefDB	687	CCCCOC(=O)[C@@H](C)Oc1ccc(Oc2ccc(cc2F)C#N)cc1	N#Cc2ccc(Oc1ccc(OC(C(=O)OCCCC)C)cc1)c(F)c2	Cyhalofop-butyl	122008-85-9	60.5	1.78176	Subchronic	Rat	"13","week"	"Oral","Feed"	189.5	2.27761	TRUE
ToxRefDB	688	CCO[P](=O)(SC(C)CC)N1CCSC1=O	O=C1N(CCS1)P(=O)(OCC)SC(C)CC	Fosthiazate	98886-44-3	0.08	-1.09691	Subchronic	Rat	"13","week"	"Oral","Feed"	0.08	-1.09691	TRUE
ToxRefDB	689	CN=C(NCc1sc(Cl)nc1)N[N+]([O-])=O	O=[N+]([O-])NC(=NC)NCc1cnc(Cl)s1	Clothianidin	210880-92-5	27.9	1.4456	Subchronic	Rat	"90","day"	"Oral","Feed"	202	2.30535	TRUE
ToxRefDB	690	CC(C)=CC1C(C(=O)OCN2C(=O)CN(CC#C)C2=O)C1(C)C	O=C(OCN1C(=O)N(CC#C)CC1(=O))C2C(C=C(C)C)C2(C)(C)	Imiprothrin	72963-72-5	5.9	0.770852	Subchronic	Rat	"3","month"	"Oral","Feed"	178.6	2.25188	TRUE
ToxRefDB	691	CC(C)(C)[C@H](O)\C(=C/c1ccc(Cl)cc1)n2cncn2	OC(C(=Cc1ccc(cc1)Cl)n2ncnc2)C(C)(C)C	Uniconazole-P	83657-17-4	10	1	Subchronic	Rat	"3","month"	"Oral","Feed"	100	2	TRUE
ToxRefDB	692	[O-][N+](=O)c1c(Cl)c(Cl)c(Cl)c(Cl)c1Cl	O=[N+]([O-])c1c(c(c(c(c1Cl)Cl)Cl)Cl)Cl	Pentachloronitrobenzene	82-68-8	100	2	Subchronic	Rat	"13","week"	"Oral","Gavage/Intubation"	985	2.99344	TRUE
ToxRefDB	693	Fc1cccc(F)c1C(=O)NC(=O)Nc2cc(Cl)c(F)c(Cl)c2F	O=C(NC(=O)c1c(F)cccc1(F))Nc2cc(c(F)c(c2(F))Cl)Cl	Teflubenzuron	83121-18-0	8	0.90309	Subchronic	Rat	"13","week"	"Oral","Feed"	81.6	1.91169	TRUE
ToxRefDB	694	Nc1nc(N)nc(NC2CC2)n1	n1c(nc(nc1N)NC2CC2)N	Cyromazine	66215-27-8	3	0.477121	Subchronic	Rat	"13","week"	"Oral","Feed"	30	1.47712	TRUE
ToxRefDB	695	COc1nc(C)nc(NC(=O)N[S](=O)(=O)c2ccccc2OCCCl)n1	O=C(Nc1nc(nc(n1)C)OC)NS(=O)(=O)c2ccccc2(OCCCl)	Triasulfuron	82097-50-5	10	1	Subchronic	Rat	"90","day"	"Oral","Feed"	500	2.69897	TRUE
ToxRefDB	696	CCOC(=O)C(C)Oc1ccc(Oc2oc3cc(Cl)ccc3n2)cc1	O=C(OCC)C(Oc3ccc(Oc1nc2ccc(cc2(o1))Cl)cc3)C	Fenoxaprop-ethyl	66441-23-4	1	0	Subchronic	Rat	"3","month"	"Oral","Feed"	4	0.60206	TRUE
ToxRefDB	697	CCC1CCCC(OC2CCC(C(C)O2)N(C)C)C(C)C(=O)C3CC4C(CCC5CC(CC45)OC6CC(C)C(OC)C(OC)C6OC)C3CC(=O)O1	O=C5OC(CC)CCCC(OC1OC(C)C(N(C)C)CC1)C(C(=O)C6CC4C(CCC3CC(OC2CC(C)C(OC)C(OC)C2(OC))CC34)C6(C5))C	Spinosad	168316-95-8	33.9	1.5302	Subchronic	Rat	"3","month"	"Oral","Feed"	68.5	1.83569	TRUE
ToxRefDB	698	Cc1c(C)c2OC(C)(CCc2c(C)c1O)COc3ccc(CC4SC(=O)NC4=O)cc3	O=C1NC(=O)SC1Cc4ccc(OCC3(Oc2c(c(c(O)c(c2CC3)C)C)C)(C))cc4	Troglitazone	97322-87-7	2500	3.39794	Subchronic	Rat	"90","day"	"Oral","Gavage/Intubation"	2500	3.39794	TRUE
ToxRefDB	699	CC(=O)c1ccc2OC(C)(C)[C@H](O)[C@@H](NC(=O)c3ccc(F)cc3)c2c1	O=C(NC1c2cc(ccc2(OC(C)(C)C1(O)))C(=O)C)c3ccc(F)cc3	Carabersat	184653-84-7	2000	3.30103	Subchronic	Rat	"13","week"	"Oral","Feed"	2000	3.30103	TRUE
ToxRefDB	700	COC(=O)Nc1cccc(OC(=O)Nc2cccc(C)c2)c1	O=C(Oc1cccc(c1)NC(=O)OC)Nc2cccc(c2)C	Phenmedipham	13684-63-4	3.5	0.544068	Subchronic	Rat	"90","day"	"Oral","Feed"	35.4	1.549	TRUE
ToxRefDB	701	CCSC(C)CC1CC(=C(\C(=N\OC\C=C\Cl)\CC)C(=O)C1)O	O=C1C(=C(O)CC(C1)CC(C)SCC)C(=NOCC=CCl)CC	Clethodim	99129-21-2	2.3	0.361728	Subchronic	Rat	"13","week"	"Oral","Feed"	25	1.39794	TRUE
ToxRefDB	702	COC(=O)c1ccccc1C[S](=O)(=O)NC(=O)Nc2nc(OC)cc(OC)n2	O=C(OC)c1ccccc1CS(=O)(=O)NC(=O)Nc2nc(OC)cc(n2)OC	Bensulfuron-methyl	83055-99-6	93	1.96848	Subchronic	Rat	"90","day"	"Oral","Feed"	474	2.67578	TRUE
ToxRefDB	703	COc1cc(OC)nc(NC(=O)NS(=O)(=O)c2ncccc2C(=O)N(C)C)n1	O=C(Nc1nc(OC)cc(n1)OC)NS(=O)(=O)c2ncccc2(C(=O)N(C)C)	Nicosulfuron	111991-09-4	15	1.17609	Subchronic	Rat	"90","day"	"Oral","Feed"	15	1.17609	TRUE
ToxRefDB	704	CC(=O)N(CCN(C(C)=O)C(C)=O)C(C)=O	O=C(N(C(=O)C)CCN(C(=O)C)C(=O)C)C	Tetraacetylethylenediamine	10543-57-4	25	1.39794	Subchronic	Rat	"90","day"	"Oral","Gavage/Intubation"	25	1.39794	TRUE
ToxRefDB	705	FC(F)(F)c1[nH]c(c2ccc(Cl)cc2)c(C#N)c1Br	N#Cc1c([nH]c(c1Br)C(F)(F)F)c2ccc(cc2)Cl	Tralopyril	122454-29-9	5.2	0.716003	Subchronic	Rat	"13","week"	"Oral","Feed"	6.3	0.799341	TRUE
ToxRefDB	706	BrCC(=O)OC\C=C/COC(=O)CBr	O=C(OCC=CCOC(=O)CBr)CBr	1,4-Bis(bromoacetoxy)-2-butene	20679-58-7	4.5	0.653213	Subchronic	Rat	"13","week"	"Oral","Gavage/Intubation"	4.5	0.653213	TRUE
ToxRefDB	707	O=S1CCON=C1c2cc3ccccc3s2	O=S1C(=NOCC1)c3cc2ccccc2s3	Bethoxazin	163269-30-5	1.25	0.09691	Subchronic	Rat	"90","day"	"Oral","Gavage/Intubation"	5	0.69897	TRUE
ToxRefDB	708	CC(C)[C@H](SC(=O)C)C(=O)N[C@H]1Cc2ccccc2[C@H]3CCC[C@H](N3C1=O)C(=O)O	O=C(O)C3N2C(=O)C(NC(=O)C(C(C)C)SC(=O)C)Cc1ccccc1C2CCC3	Ilepatril	473289-62-2	1600	3.20412	Subchronic	Rat	"13","week"	"Oral","Gavage/Intubation"	1600	3.20412	TRUE
ToxRefDB	709	OC(=O)C(Cl)(Cl)Cl	O=C(O)C(Cl)(Cl)Cl	Trichloroacetic acid	76-03-9	355	2.55023	Subchronic	Rat	"90","day"	"Oral","Water"	355	2.55023	TRUE
ToxRefDB	710	CC1=C(\C=C\C(C)=C\C=C\C(C)=C\C(O)=O)C(C)(C)CCC1	O=C(O)C=C(C=CC=C(C=CC1=C(C)CCCC1(C)C)C)C	trans-Retinoic acid	302-79-4	50	1.69897	Subchronic	Rat	"13","week"	"Oral","Gavage/Intubation"	50	1.69897	TRUE
ToxRefDB	711	[H+].[H+].[Cl-].[Cl-].COc1cc(ccc1N)c2ccc(N)c(OC)c2	O(c1cc(ccc1(N))c2ccc(N)c(OC)c2)C	3,3'-Dimethoxybenzidine dihydrochloride	20325-40-0	56	1.74819	Subchronic	Rat	"13","week"	"Oral","Water"	109	2.03743	TRUE
ToxRefDB	712	Oc1cccc2cccnc12	Oc1cccc2cccnc12	8-Hydroxyquinoline	148-24-3	150	2.17609	Subchronic	Rat	"13","week"	"Oral","Feed"	300	2.47712	TRUE
ToxRefDB	713	COC(=O)c1c(Cl)c(Cl)c(c(Cl)c1Cl)C(=O)OC	O=C(OC)c1c(c(c(C(=O)OC)c(c1Cl)Cl)Cl)Cl	Chlorthal-dimethyl	1861-32-1	2500	3.39794	Subchronic	Rat	"13","week"	"Oral","Feed"	2500	3.39794	TRUE
ToxRefDB	714	[H+].[H+].[Cl-].[Cl-].Nc1ccc(Cc2ccc(N)cc2)cc1	Nc1ccc(cc1)Cc2ccc(N)cc2	4,4'-Methylenedianiline dihydrochloride	13552-44-8	10	1	Subchronic	Rat	"13","week"	"Oral","Water"	20	1.30103	TRUE
ToxRefDB	715	Nc1ccc(Oc2ccc(N)cc2)cc1	O(c1ccc(N)cc1)c2ccc(N)cc2	4,4'-Oxydianiline	101-80-4	15	1.17609	Subchronic	Rat	"13","week"	"Oral","Feed"	168	2.22531	TRUE
ToxRefDB	716	ClC1(Cl)C2(Cl)C3(Cl)C4(Cl)C(=O)C5(Cl)C3(Cl)C1(Cl)C5(Cl)C24Cl	O=C1C2(C3(C4(C1(C5(C2(C3(C(C45Cl)(Cl)Cl)Cl)Cl)Cl)Cl)Cl)Cl)Cl	Kepone	143-50-0	1.25	0.09691	Subchronic	Rat	"13","week"	"Oral","Feed"	1.25	0.09691	TRUE
ToxRefDB	717	Oc1c(Cl)cc(Cl)cc1Cl	Oc1c(cc(cc1Cl)Cl)Cl	2,4,6-Trichlorophenol	88-06-2	720	2.85733	Subchronic	Rat	"90","day"	"Oral","Gavage/Intubation"	720	2.85733	TRUE
ToxRefDB	718	C[C@]12CC[C@H]3[C@@H](CCc4cc(O)ccc34)[C@@H]1CC[C@@H]2O	Oc1ccc2c(c1)CCC3C2CCC4(C)(C(O)CCC34)	17beta-Estradiol	50-28-2	3.16	0.499687	Subchronic	Rat	"90","day"	"Oral","Feed"	3.16	0.499687	TRUE
ToxRefDB	719	COc1cc(CC=C)ccc1O	Oc1ccc(cc1(OC))CC=C	Eugenol	97-53-0	300	2.47712	Subchronic	Rat	"13","week"	"Oral","Feed"	625	2.79588	TRUE
ToxRefDB	720	OCCO	OCCO	Ethylene glycol	107-21-1	625	2.79588	Subchronic	Rat	"13","week"	"Oral","Feed"	1250	3.09691	TRUE
ToxRefDB	721	CCCCOCCOCCO	OCCOCCOCCCC	2-(2-Butoxyethoxy)ethanol	112-34-5	1000	3	Subchronic	Rat	"13","week"	"Oral","Water"	1000	3	TRUE
ToxRefDB	722	OC(=O)c1cc(O)c(O)c(O)c1	O=C(O)c1cc(O)c(O)c(O)c1	Gallic acid	149-91-7	100	2	Subchronic	Rat	"13","week"	"Oral","Feed"	300	2.47712	TRUE
ToxRefDB	723	Cc1cc(cc(c1O)[N+]([O-])=O)[N+]([O-])=O	O=[N+]([O-])c1cc(c(O)c(c1)C)[N+](=O)[O-]	2-Methyl-4,6-dinitrophenol	534-52-1	400	2.60206	Subchronic	Rat	"90","day"	"Oral","Feed"	400	2.60206	TRUE
ToxRefDB	724	CCCCOP(=O)(OCCCC)OCCCC	O=P(OCCCC)(OCCCC)OCCCC	Tributyl phosphate	126-73-8	250	2.39794	Subchronic	Rat	"90","day"	"Oral","Feed"	250	2.39794	TRUE
ToxRefDB	725	[K+].[O-][S](=O)(=O)C(F)(F)C(F)(F)C(F)(F)C(F)(F)F	O=S(=O)(O)C(F)(F)C(F)(F)C(F)(F)C(F)(F)F	PFBS-K	29420-49-3	600	2.77815	Subchronic	Rat	"90","day"	"Oral","Gavage/Intubation"	600	2.77815	TRUE
ToxRefDB	726	[Cl-].CCCCCCCCCC[N+](C)(C)CCCCCCCCCC	CCCCCCCCCC[N+](C)(C)CCCCCCCCCC	Didecyldimethylammonium chloride	7173-51-5	60.7	1.78319	Subchronic	Rat	"90","day"	"Oral","Feed"	175.4	2.24403	TRUE
ToxRefDB	727	ClNc1nc(NCl)nc(NCl)n1	n1c(nc(nc1NCl)NCl)NCl	Trichloromelamine	7673-09-8	30	1.47712	Subchronic	Rat	"13", "week"	"Oral","Gavage/Intubation"	150	2.17609	TRUE
ToxRefDB	728	OCCN1CN(CCO)CN(CCO)C1	OCCN1CN(CN(C1)CCO)CCO	1,3,5-Triazine-1,3,5(2H,4H,6H)-triethanol	4719-04-4	50	1.69897	Subchronic	Rat	"13", "week"	"Oral","Gavage/Intubation"	100	2	TRUE
ToxRefDB	729	CN(C)C(=O)Nc1ccc(Cl)cc1	O=C(Nc1ccc(cc1)Cl)N(C)C	Monuron	150-68-5	37.5	1.57403	Subchronic	Rat	"13","week"	"Oral","Feed"	75	1.87506	TRUE
ToxRefDB	730	Cc1cc(O)cc(C)c1Cl	Oc1cc(c(c(c1)C)Cl)C	4-Chloro-3,5-dimethylphenol	88-04-0	1250	3.09691	Subchronic	Rat	"13","week"	"Oral","Gavage/Intubation"	2500	3.39794	TRUE
ToxRefDB	731	CCCCCCCCN1SC(=C(Cl)C1=O)Cl	O=C1C(=C(Cl)SN1CCCCCCCC)Cl	4,5-Dichloro-2-octyl-3(2H)-isothiazolone	64359-81-5	32.5	1.51188	Subchronic	Rat	"13","week"	"Oral","Feed"	60.7	1.78319	TRUE
ToxRefDB	732	Cc1cccc(Nc2cc(Cl)nc(SCC(O)=O)n2)c1C	O=C(O)CSc1nc(cc(n1)Cl)Nc2cccc(c2C)C	Pirinixic acid	50892-23-4	0.6	-0.221849	Subchronic	Rat	"13","week"	"Oral","Feed"	3	0.477121	TRUE
ToxRefDB	733	Nc1ccccc1Cl	Nc1ccccc1Cl	2-Chloroaniline	95-51-2	40	1.60206	Subchronic	Rat	"13","week"	"Oral","Gavage/Intubation"	80	1.90309	TRUE
ToxRefDB	734	Nc1cccc(Cl)c1	Nc1cccc(c1)Cl	3-Chloroaniline	108-42-9	10	1	Subchronic	Rat	"13","week"	"Oral","Gavage/Intubation"	20	1.30103	TRUE
ToxRefDB	735	CN1SC2=C(CCC2)C1=O	O=C2C1=C(CCC1)SN2C	2-Methyl-5,6-dihydro-2H-cyclopenta[d][1,2]thiazol-3(4H)-one	82633-79-2	4.6	0.662758	Subchronic	Rat	"13","week"	"Oral","Feed"	23.2	1.36549	TRUE
ToxRefDB	736	CCC(CN1CCOCC1)[N+]([O-])=O	O=[N+]([O-])C(CN1CCOCC1)CC	4-(2-Nitrobutyl)morpholine	2224-44-4	50	1.69897	Subchronic	Rat	"90","day"	"Oral","Gavage/Intubation"	50	1.69897	TRUE
ToxRefDB	737	CCCCCCCCOC(C)=O	O=C(OCCCCCCCC)C	Octyl acetate	112-14-1	1000	3	Subchronic	Rat	"13","week"	"Oral","Gavage/Intubation"	1000	3	TRUE
ToxRefDB	738	ClCC(Cl)CCl	C(C(CCl)Cl)Cl	1,2,3-Trichloropropane	96-18-4	0.0589724	-1.22935	Subchronic	Rat	"90","day"	"Oral","Gavage/Intubation"	0.0589724	-1.22935	TRUE
ToxRefDB	739	BrC(Br)C#N	N#CC(Br)Br	Dibromoacetonitrile	3252-43-5	45	1.65321	Subchronic	Rat	"90","day"	"Oral","Gavage/Intubation"	45	1.65321	TRUE
ToxRefDB	740	ClC(Cl)C#N	N#CC(Cl)Cl	Dichloroacetonitrile	3018-12-0	65	1.81291	Subchronic	Rat	"90","day"	"Oral","Gavage/Intubation"	65	1.81291	TRUE
ToxRefDB	741	OC(=O)C(Cl)Cl	O=C(O)C(Cl)Cl	Dichloroacetic acid	79-43-6	345	2.53782	Subchronic	Rat	"90","day"	"Oral","Water"	345	2.53782	TRUE
ToxRefDB	742	C1CN(CCO1)CN2CCOCC2	O2CCN(CN1CCOCC1)CC2	4,4-Methylenedimorpholine	5625-90-1	15	1.17609	Subchronic	Rat	"90","day"	"Oral","Gavage/Intubation"	50	1.69897	TRUE
ToxRefDB	743	OCC(O)C1OC(=C(O)C1=O)O	O=C1C(O)=C(O)OC1C(O)CO	L-Ascorbic acid	50-81-7	2500	3.39794	Subchronic	Rat	"13","week"	"Oral","Feed"	5000	3.69897	TRUE
ToxRefDB	744	CC(C)[C@@H]1CC[C@@H](C)C[C@H]1O	OC1CC(C)CCC1(C(C)C)	dl-Menthol	89-78-1	750	2.87506	Subchronic	Rat	"13","week"	"Oral","Feed"	750	2.87506	TRUE
ToxRefDB	745	[H+].[Cl-].CCNc1cc2OC3=CC(=NCC)C(=CC3=C(c2cc1C)c4ccccc4C(=O)OCC)C	O=C(OCC)c1ccccc1C3=C4C=C(C(=NCC)C=C4(Oc2cc(NCC)c(cc23)C))C	Rhodamine 6G	989-38-8	100	2	Subchronic	Rat	"13","week"	"Oral","Feed"	100	2	TRUE
ToxRefDB	746	COc1cc2OC[C@H]3Oc4c5C[C@@H](Oc5ccc4C(=O)[C@H]3c2cc1OC)C(C)=C	O=C3c5ccc1OC(C(=C)C)Cc1c5(OC4COc2cc(OC)c(OC)cc2C34)	Rotenone	83-79-4	60	1.77815	Subchronic	Rat	"13","week"	"Oral","Feed"	60	1.77815	TRUE

## Sheet: S2. DB KIDNEY
KIDNEY
SOURCE	ID	Name	CAS	ORIGINAL SMILES	VEGA SMILES	NO(A)EL (mg/kg bw/day)	NO(A)EL (mg/kg bw/day) log	Study	Species	Duration	Route	LO(A)EL (mg/kg bw/day)	LO(A)EL (mg/kg bw/day) log	consistent?
HESS	1	hc yellow 4;2-[[2-(2-hydroxyethoxy)-4-nitrophenyl]amino]ethanol;Ethanol, 2-[[2-(2-hydroxyethoxy)-4-nitrophenyl]amino]-;HC Yellow 4;HC Yellow 4 - COLIPA B038;HC YELLOW NO. 4;N, O-Di(hydroxyethyl)-2-amino-5-nitrophenol	59820-43-8	OCCNc1ccc(cc1OCCO)[N+]([O-])=O	O=[N+]([O-])c1ccc(NCCO)c(OCCO)c1	1538.46	3.18709	Subchronic	Rat	91	Oral (Feed)	3076.92	3.48812	TRUE
HESS	2	(Carboxymethyl)trimethylammonium hydroxide inner salt;(Carboxymethyl)trimethylammonium inner salt, Oxyneurine, Trimethylglycine;(trimethylammonio)acetate;1-carboxy-n,n,n-timethylmethanaminium inner salt;1-Carboxy-N,N,N-trimethylmethanaminium inner salt;2-(N,N,N-Trimethylammonio)acetate;2-(Trimethylammonio)ethanoic acid, hydroxide, inner salt;2-(trimethylazaniumyl)acetate;Abromine;Betaine;Betaine …	107-43-7	C[N+](C)(C)CC([O-])=O	O=C([O-])C[N+](C)(C)C	1538.46	3.18709	Subchronic	Rat	90	Oral (Feed)	3846.15	3.58503	TRUE
HESS	5	2-[(carbamoyloxy)methyl]-2-methylpentyl propan-2-ylcarbamate (non-preferred name);Carbamic acid, (1-methylethyl)-, 2-(((aminocarbonyl)oxy)methyl)-2-methylpentyl ester;Carbamic acid, (1-methylethyl)-, 2-[[(aminocarbonyl)oxy]methyl]-2-methylpentyl ester;Carisoprodol;Carisoprodol(INN);N-(1-Methylethyl)carbamic acid 2-[[(aminocarbonyl)oxy]methyl]-2-methylpentyl ester	78-44-4	CCCC(C)(COC(N)=O)COC(=O)NC(C)C	O=C(OCC(C)(COC(=O)NC(C)C)CCC)N	100	2	Subchronic	Rat	91	Oral (Gavage)	200	2.30103	TRUE
HESS	6	_9H-Fluoren-9-one,_2,4,7-trinitro-;_Fluoren-9-one,_2,4,7-trinitro-;2,4,7-trinitro-9H-fluoren-9-one;2,4,7-Trinitrofluoren-9-one;2,4,7-Trinitro-fluoren-9-one;9H-Fluoren-9-one, 2,4,7-trinitro-;Trinitrofluorenone	129-79-3	[O-][N+](=O)c1ccc2c(c1)C(=O)c1cc(cc(c-21)[N+]([O-])=O)[N+]([O-])=O	O=C3c1cc(ccc1c2c3(cc(cc2[N+](=O)[O-])[N+](=O)[O-]))[N+](=O)[O-]	76.9231	1.88606	Subchronic	Rat	91	Oral (Feed)	307.692	2.48812	TRUE
HESS	7	ochratoxin a	303-47-9	C[C@H]1Cc2c(Cl)cc(C(=O)N[C@H](Cc3ccccc3)C(O)=O)c(O)c2C(=O)O1	O=C1OC(C)Cc2c1c(O)c(cc2Cl)C(=O)NC(C(=O)O)Cc3ccccc3	0.0625	-1.20412	Subchronic	Rat	91	Oral (Gavage)	0.0625	-1.20412	TRUE
HESS	10	1,2,4-trichlorobenzene;1,2,4-Trichlorbenzene;1,2,4-Trichlorobenzene;Benzene, 1,2,4-trichloro-;Trichlorobenzene;TRICHLOROBENZENE, 1,2,4-	120-82-1	Clc1ccc(Cl)c(Cl)c1	c1cc(c(cc1Cl)Cl)Cl	7.69231	0.886057	Subchronic	Rat	90	Oral (Feed)	76.9231	1.88606	TRUE
HESS	12	Furan	110-00-9	c1ccoc1	o1cccc1	8	0.90309	Subchronic	Rat	91	Oral (Gavage)	15	1.17609	TRUE
HESS	18	1,1,1,2,2,2-Hexachloroethane;Ethane, 1,1,1,2,2,2-hexachloro-;Ethane, hexachloro-;Hexachloroethane	67-72-1	ClC(Cl)(Cl)C(Cl)(Cl)Cl	C(C(Cl)(Cl)Cl)(Cl)(Cl)Cl	47	1.6721	Subchronic	Rat	91	Oral (Gavage)	47	1.6721	TRUE
HESS	19	αβ-thujone	76231-76-0	CC(C)[C@]12C[C@H]1C(C)C(=O)C2	O=C1CC2(CC2(C1C))(C(C)C)	25	1.39794	Subchronic	Rat	91	Oral (Gavage)	50	1.69897	TRUE
HESS	20	(oxiran-2-yl)methanol;1-Propanol, 2,3-epoxy-;2,3-epoxypropan-1-ol;2,3Epoxypropan1ol(Glycidol);2-Oxiranemethanol;Glycidol;oxiran-2-ylmethanol;Oxiranemethanol	556-52-5	OCC1CO1	OCC1OC1	200	2.30103	Subchronic	Rat	91	Oral (Gavage)	400	2.60206	TRUE
HESS	21	benzyl acetate;1S/C9H10O2/c1-8(10)11-7-9-5-3-2-4-6-9/h2-6H,7H2,1H3;Acetic acid, benzyl ester;Acetic acid, phenylmethyl ester;Benzyl acetate;benzyl acetate (acetic acid, phenylmethyl ester);benzyl_acetate;c1(COC(C)=O)ccccc1;CC(=O)OCc1ccccc1;InChI=1/C9H10O2/c1-8(10)11-7-9-5-3-2-4-6-9/h2-6H,7H2,1H3	140-11-4	CC(=O)OCc1ccccc1	O=C(OCc1ccccc1)C	1923.08	3.284	Subchronic	Rat	91	Oral (Feed)	3846.15	3.58503	TRUE
HESS	22	2-Hydroxy-5-[2-[4-[(2-pyridinylamino)sulfonyl]phenyl]diazenyl]benzoic acid;2-hydroxy-5-{[4-(pyridin-2-ylsulfamoyl)phenyl]diazenyl}benzoic acid;Benzoic acid, 2-hydroxy-5-((4-((2-pyridinylamino)sulfonyl)phenyl)azo)-;Benzoic acid, 2-hydroxy-5-[[4-[(2-pyridinylamino)sulfonyl]phenyl]azo]-;salazosulfapyridine;SALICYLAZOSULFAPYRIDINE;Sulfasalazine;sulfasalazine (salicylazosulfapyridine) (sulfasalazine, …	599-79-1	OC(=O)c1cc(ccc1O)N=Nc1ccc(cc1)S(=O)(=O)Nc1ccccn1	O=C(O)c3cc(N=Nc1ccc(cc1)S(=O)(=O)Nc2ncccc2)ccc3(O)	168.8	2.22737	Subchronic	Rat	91	Oral (Gavage)	337.5	2.52827	TRUE
HESS	24	(5R)-5-Methyl-2-(1-methylethylidene)cyclohexanone;(5R)-5-methyl-2-propan-2-ylidenecyclohexan-1-one;(R)-2-Isopropylidene-5-methyl cyclohexanone;2-isopropylidene-5-methylcyclohexanone;5-methyl-2-(propan-2-ylidene)cyclohexanone;Cyclohexanone, 5-methyl-2-(1-methylethylidene)-, (5R)-;Cyclohexanone, 5-methyl-2-(1-methylethylidene)-, (R)-;InChI=1S/C10H16O/c1-7(2)9-5-4-8(3)6-10(9)11/h8H,4-6H2,1-3H3/t8-/m…	89-82-7	CC1CCC(C(=O)C1)=C(C)C	O=C1C(=C(C)C)CCC(C)C1	75	1.87506	Subchronic	Rat	91	Oral (Gavage)	150	2.17609	TRUE
HESS	25	2,4,6-Trinitrotoluene;2-methyl-1,3,5-trinitrobenzene;Benzene, 2-methyl-1,3,5-trinitro-;Toluene, 2,4,6-trinitro-;Trinitrotoluene;TRINITROTOLUENE, 2,4,6-	118-96-7	Cc1c(cc(cc1[N+]([O-])=O)[N+]([O-])=O)[N+]([O-])=O	O=[N+]([O-])c1cc(c(c(c1)[N+](=O)[O-])C)[N+](=O)[O-]	125	2.09691	Subchronic	Rat	90	Oral (Feed)	300	2.47712	TRUE
HESS	26	3,3’,4,4’-tetrachloroazoxybenzene;3,3',4,4'-Tetrachloroazoxybenzene	21232-47-3	[O-][N+](=Nc1ccc(Cl)c(Cl)c1)c1ccc(Cl)c(Cl)c1	[O-][N+](=Nc1ccc(c(c1)Cl)Cl)c2ccc(c(c2)Cl)Cl	10	1	Subchronic	Rat	91	Oral (Gavage)	30	1.47712	TRUE
HESS	27	1-methyl-2-nitrobenzene;2-methylnitrobenzene;2Nitrotoluene;2-Nitrotoluene;2-nitrotoluene (o-nitrotoluene) (o-nt) (benzene, 1-methyl-2-nitro-);Benzene, 1-methyl-2-nitro-;NITROTOLUENE, 2-;o-Nitrotoluene;ortho-nitrotoluene;Toluene, o-nitro-	88-72-2	Cc1ccccc1[N+]([O-])=O	O=[N+]([O-])c1ccccc1C	192.308	2.284	Subchronic	Rat	91	Oral (Feed)	384.615	2.58503	TRUE
HESS	31	_2-Nitroanisole;_2-Nitroanisole;1-Methoxy-2-nitrobenzene;2-nitroanisole;2Nitroanisole;Anisole, o-nitro-;Benzene, 1-methoxy-2-nitro-;NITROANISOLE, 2-;O-NITROANISOLE;o-Nitroanizole;ortho-NITROANISOLE	91-23-6	COc1ccccc1[N+]([O-])=O	O=[N+]([O-])c1ccccc1(OC)	15.3846	1.18709	Subchronic	Rat	91	Oral (Feed)	46.1538	1.66421	TRUE
HESS	32	isoeugenol (2-methoxy-4-propenylphenol);isoeugenol;2-methoxy-4-((z)-propenyl)-phenol;2-methoxy-4-(1-propenyl)-phenol;2-methoxy-4-(1-propenyl)phenol;iso eugenol;phenol, 2-methoxy-4-(1-propenyl)-;2-methoxy-4-[(1e)-prop-1-en-1-yl]phenol;2-methoxy-4-((z)-propenyl)-phenol;2-methoxy-4-(1-propenyl)phenol;2-methoxy-4-(1-propenyl)-phenol;2-methoxy-4-[(1E)-prop-1-en-1-yl]phenol;2-methoxy-4-prop-1-en-1-ylph…	97-54-1	COc1cc(C=CC)ccc1O	Oc1ccc(C=CC)cc1(OC)	300	2.47712	Subchronic	Rat	91	Oral (Gavage)	600	2.77815	TRUE
HESS	33	2-(2quinoyl)-1,3-indandione;1,3-isobenzofurandione, reaction products with methylquinoline and quinoline;1,3-isobenzofurandione, reaction products with methylquinoline and quinoline [This substance is identified in the Colour Index by Colour Index Constitution Number, C.I. 47000.];1S/C18H11NO2/c20-17-12-6-2-3-7-13(12)18(21)16(17)15-10-9-11-5-1-4-8-14(11)19-15/h1-10,16H;2-((2'-Quinolinyl)-1,3-inda…	8003-22-3	O=C1C(C(=O)c2ccccc12)c1ccc2ccccc2n1	O=C1c4ccccc4(C(=O)C1c2nc3ccccc3(cc2))	38.4615	1.58503	Subchronic	Rat	91	Oral (Feed)	38.4615	1.58503	TRUE
HESS	34	2,3-Butanedion;2,3-Butanedione;2,3-Butanedione (Diacetyl);2,3-BUTANEDIONE;2,3-Butanedione***;biacetyl;butane-2,3-dione;butanedione;Diacetyl	431-03-8	CC(=O)C(C)=O	O=C(C(=O)C)C	90	1.95424	Subchronic	Rat	90	Oral (Gavage)	540	2.73239	TRUE
HESS	35	dimethyl methylphosphonate;[methoxy(methyl)phosphoryl]oxymethane;Dimethyl methylphosphonate;dimethyl methylphosphonate (phosphonic acid, methyl-, dimethyl ester);DIMETHYL_METHYLPHOSPHONATE;DMMP;Phosphonic acid, methyl-, dimethyl ester;Phosphonic acid, P-methyl-, dimethyl ester;p-methylphosphonic acid dimethyl ester	756-79-6	COP(C)(=O)OC	O=P(OC)(OC)C	250	2.39794	Subchronic	Rat	91	Oral (Gavage)	250	2.39794	TRUE
HESS	44	iodinated glycerol (organidin®.);[2-(1-iodoethyl)-1,3-dioxolan-4-yl]methanol;1,3-Dioxolane-4-methanol, 2-(1-iodoethyl)-;2-(1-iodoethyl)-1,3-dioxolan-4-ylmethanol;Iodinated glycerol	5634-39-9	CC(I)C1OCC(CO)O1	OCC1OC(OC1)C(C)I	250	2.39794	Subchronic	Rat	91	Oral (Gavage)	500	2.69897	TRUE
HESS	45	1,1,1-trichlorethane;_Chlorten;_Ethane,_1,1,1-trichloro-;1,1,1-trichlorethane;1,1,1-Trichloroethane;1,1,1-trichloroethane 71-55-6 133.4 124 754 [21];1,1,1-Trichloroethane, technical grade;Chlorten;Ethane, 1,1,1-trichloro-;Methylchloroform;TRICHLOROETHANE;TRICHLOROETHANE, 1,1,1-	71-55-6	CC(Cl)(Cl)Cl	CC(Cl)(Cl)Cl	769.231	2.88606	Subchronic	Rat	91	Oral (Feed)	1538.46	3.18709	TRUE
HESS	47	1,2,3,4,5-pentachloro-6-methoxybenzene;Pentachloroanisole	1825-21-4	COc1c(Cl)c(Cl)c(Cl)c(Cl)c1Cl	O(c1c(c(c(c(c1Cl)Cl)Cl)Cl)Cl)C	40	1.60206	Subchronic	Rat	91	Oral (Feed)	80	1.90309	TRUE
HESS	48	3,3',4,4'-tetrachloroazobenzene;3,3',4,4'-Tetrachloroazobenzene;3,4,3',4'-Tetrachloroazobenzene;Bis(3,4-dichlorophenyl)diazene;Diazene, bis(3,4-dichlorophenyl)- (9CI)	14047-09-7	Clc1ccc(cc1Cl)N=Nc1ccc(Cl)c(Cl)c1	N(=Nc1ccc(c(c1)Cl)Cl)c2ccc(c(c2)Cl)Cl	0.1	-1	Subchronic	Rat	91	Oral (Gavage)	0.1	-1	TRUE
HESS	51	1-Phenylethane;1S/C8H10/c1-2-8-6-4-3-5-7-8/h3-7H,2H2,1H3;AETHYLBENZOL;Benzene, ethyl;Benzene, ethyl-;c1(ccccc1)CC;CCC1=CC=CC=C1;CCc1ccccc1;EB;ETHYL BENZENE;ethyl_benzene;Ethylbenzene;Ethylbenzol;etilbenceno;InChI=1/C8H10/c1-2-8-6-4-3-5-7-8/h3-7H,2H2,1H3;InChI=1S/C8H10/c1-2-8-6-4-3-5-7-8/h3-7H,2H2,1H3;NSC 406903;Phenylethane;UN 1175;α-Methyltoluene	100-41-4	CCc1ccccc1	c1ccc(cc1)CC	75	1.87506	Subchronic	Rat	91	Oral (Gavage)	250	2.39794	TRUE
HESS	55	1-chloro-2-nitrobenzene （o - chloronitrobenzene）;[O-][N+](=O)c1ccccc1Cl;1-Chloro-2-nitrobenzene;1-Chloro-2-nitro-benzene;1-chloronitrobenzene;2-CHLORO-1-NITROBENZENE;2-Chloronitrobenzene;Benzene, 1-chloro-2-nitro-;CHLORO-2-NITROBENZENE, 1-;InChI=1/C6H4ClNO2/c7-5-3-1-2-4-6(5)8(9)10/h1-4H;O-CHLORONITROBENZENE	88-73-3	[O-][N+](=O)c1ccccc1Cl	O=[N+]([O-])c1ccccc1Cl	19.2308	1.284	Subchronic	Rat	91	Oral (Feed)	76.9231	1.88606	TRUE
HESS	56	benzyl alcohol;benzyl alcohol;benzenemethanol;benzylalcohol;phenyl-methanol;phenylmethanol;benzyl alcohol [inn:jan];1S/C7H8O/c8-6-7-4-2-1-3-5-7/h1-5,8H,6H;1S/C7H8O/c8-6-7-4-2-1-3-5-7/h1-5,8H,6H2;Benzenemethanol;Benzyl alcohol;Benzyl alcohol [INN:JAN];benzyl_alcohol;benzylalcohol;c1ccc(cc1)CO;InChI=1S/C7H8O/c8-6-7-4-2-1-3-5-7/h1-5,8H,6H2;phenylmethanol;phenyl-methanol;phenylmethanol,benzyl alcohol…	100-51-6	OCc1ccccc1	OCc1ccccc1	400	2.60206	Subchronic	Rat	91	Oral (Gavage)	800	2.90309	TRUE
HESS	67	c.i. disperse blue 1;1,4,5,8-tetraamino-9,10-anthraquinone;1,4,5,8-tetraaminoanthraquinone;1,4,5,8-Tetraaminoanthraquinone (Disperse Blue 1);1,4,5,8Tetraaminoanthraquinone(Disperse Blue1);9,10-Anthracenedione, 1,4,5,8-tetraamino-;Anthraquinone, 1,4,5,8-tetraamino-;C.I. Disperse Blue 1;Disperse_Blue_1;Duranol Brilliant Blue CB	2475-45-8	Nc1ccc(N)c2C(=O)c3c(N)ccc(N)c3C(=O)c12	O=C1c3c(N)ccc(N)c3(C(=O)c2c(N)ccc(N)c12)	92.3077	1.96524	Subchronic	Rat	91	Oral (Feed)	384.615	2.58503	TRUE
HESS	68	_Chloropham;Carbamic acid, (3-chlorophenyl)-, 1-methylethyl ester;Carbamic acid, (3-chlorophenyl)-, 1-methylethyl ester (9CI);Chloropham;Chlorpropham;chlorpropham (isopropyl-n-(3-chlorophenyl) carbamate);isopropyl 3-chlorocarbanilate;Isopropyl N-(3-Chlorophenyl) Carbamate;Isopropyl-N-(3-chlorophenyl) carbamate;n-(3-chlorophenyl)carbamic acid, 1-methylethyl ester;propan-2-yl (3-chlorophenyl)carbam…	101-21-3	CC(C)OC(=O)Nc1cccc(Cl)c1	O=C(OC(C)C)Nc1cccc(c1)Cl	576.923	2.76112	Subchronic	Rat	90	Oral (Feed)	1153.85	3.06215	TRUE
HESS	70	isopropyl p-hydroxybenzoate;4-Hydroxybenzoic acid 1-methylethyl ester;Benzoic acid, 4-hydroxy-, 1-methylethyl ester;isopropyl 4-hydroxybenzoate;Isopropyl-4-hydroxybenzoate;Isopropylparaben;Isopropyl-p-hydroxybenzoate;propan-2-yl 4-hydroxybenzoate	4191-73-5	CC(C)OC(=O)c1ccc(O)cc1	O=C(OC(C)C)c1ccc(O)cc1	192.308	2.284	Subchronic	Rat	91	Oral (Feed)	961.538	2.98297	TRUE
HESS	71	2-(phosphonomethylamino)acetic acid;Glycine, N-(phosphonomethyl)-;Glycine,_N-(phosphonomethyl)-;Glyphosate;GLYPHOSATE ACID;GLYPHOSPHATE;N-(phosphonomethyl) glycine;N-(phosphonomethyl)glycine	1071-83-6	OC(=O)CNCP(O)(O)=O	O=C(O)CNCP(=O)(O)O	961.538	2.98297	Subchronic	Rat	91	Oral (Feed)	1923.08	3.284	TRUE
HESS	72	2,4-dichloronitrobenzene;1,3-dichloro-4-nitrobenzene;2,4-Dichloro-1-nitrobenezene;2,4-dichloro-1-nitrobenzene;2,4-Dichloronitrobenzene;Benzene, 2,4-dichloro-1-nitro-	611-06-3	[O-][N+](=O)c1ccc(Cl)cc1Cl	O=[N+]([O-])c1ccc(cc1Cl)Cl	38.4615	1.58503	Subchronic	Rat	91	Oral (Feed)	38.4615	1.58503	TRUE
HESS	74	1,3,5-trichlorobenzene;1,3,5-tri-chlorobenzene;1,3,5-Trichlorobenzene;Benzene, 1,3,5-trichloro-;TRICHLOROBENZENE, 1,3,5-	108-70-3	Clc1cc(Cl)cc(Cl)c1	c1c(cc(cc1Cl)Cl)Cl	7.69231	0.886057	Subchronic	Rat	90	Oral (Feed)	76.9231	1.88606	TRUE
HESS	77	2-ethylhexanoic acid;2-ethylhexanoic acid;2-ethyl-hexanoic acid;hexanoic acid, 2-ethyl-;2ethylhexanoicacid;2-ethylhexanioic acid;(2-ethylhexanoic acid;1S/C8H16O2/c1-3-5-6-7(4-2)8(9)10/h7H,3-6H2,1-2H3,(H,9,10);2-ethylcaproic acid;2-ethylhexanioic acid;2-ETHYLHEXANIOIC_ACID;2-ethyl-hexanoic acid;2-Ethylhexanoic acid;2-ethylhexanoic_acid;2Ethylhexanoicacid;3-heptanecarboxylic acid;Hexanoic acid, 2-e…	149-57-5	CCCCC(CC)C(O)=O	O=C(O)C(CC)CCCC	384.615	2.58503	Subchronic	Rat	90	Oral (Feed)	1153.85	3.06215	TRUE
HESS	82	tricresyl phosphate	1330-78-5	Cc1cccc(OP(=O)(Oc2cccc(C)c2)Oc2cccc(C)c2)c1	O=P(Oc1cccc(c1)C)(Oc2cccc(c2)C)Oc3cccc(c3)C	200	2.30103	Subchronic	Rat	90	Oral (Gavage)	507.692	2.7056	TRUE
HESS	83	1-methoxy-4-nitrobenzene;4-nitroanisole;Anisole, p-nitro-;Benzene, 1-methoxy-4-nitro-;NITROANISOLE, 4-;p-Nitroanisole	100-17-4	COc1ccc(cc1)[N+]([O-])=O	O=[N+]([O-])c1ccc(OC)cc1	192.308	2.284	Subchronic	Rat	91	Oral (Feed)	384.615	2.58503	TRUE
HESS	84	bromo(dichloro)methane;Bromodichloromethane;DICHLOROBROMOMETHANE;Methane, bromodichloro-	75-27-4	ClC(Cl)Br	C(Cl)(Cl)Br	150	2.17609	Subchronic	Rat	91	Oral (Gavage)	300	2.47712	TRUE
HESS	85	1-methyl-4-nitrobenzene;4-methylnitrobenzene;4-Nitrotoluene;4-nitrotoluene (benzene, 1-methyl-4-nitro-);4-Nitrotoulene;Benzene, 1-methyl-4-nitro-;para-nitrotoluene;P-NITROTOLUENE;Toluene, p-nitro-	99-99-0	Cc1ccc(cc1)[N+]([O-])=O	O=[N+]([O-])c1ccc(cc1)C	48.0769	1.68194	Subchronic	Rat	91	Oral (Feed)	48.0769	1.68194	TRUE
HESS	86	diphenyl amine;Benzenamine, N-phenyl-;c1ccccc1Nc2ccccc2;Diphenyl amine;Diphenyl_amine;Diphenylamine;Diphenyl-amine;Diphenylamine,whenusedasafragrance ingredient;N-phenylaniline;N-PHENYLBENZENAMINE	122-39-4	N(c1ccccc1)c1ccccc1	c1ccc(cc1)Nc2ccccc2	123.077	2.09018	Subchronic	Rat	91	Oral (Feed)	307.692	2.48812	TRUE
HESS	87	c.i. acid orange 3;Benzenesulfonic acid, 5-[(2,4-dinitrophenyl)amino]-2-(phenylamino)-, sodium salt (1:1);Benzenesulfonic acid,5[(2,4dinitrophenyl)amino]2(phenylamino),anditssalts,whenusedasasubstanceinhairdye products;C.I. Acid Orange 3;C.I. Orange 3;sodium 2-anilino-5-(2,4-dinitroanilino)benzenesulphonate;sodium 5-[(2,4-dinitrophenyl)amino]-2-(phenylamino)benzenesulfonate	6373-74-6	[Na+].[O-][N+](=O)c1ccc(Nc2ccc(Nc3ccccc3)c(c2)S([O-])(=O)=O)c(c1)[N+]([O-])=O	O=[N+]([O-])c3ccc(Nc2ccc(Nc1ccccc1)c(c2)S(=O)(=O)O)c(c3)[N+](=O)[O-]	750	2.87506	Subchronic	Rat	91	Oral (Gavage)	1500	3.17609	TRUE
HESS	88	(6aR,10aR)-6,6,9-trimethyl-3-pentyl-6a,7,8,10a-tetrahydrobenzo[c]chromen-1-ol;1-trans-delta-9-Tetrahydrocannabinol;1-TRANS-DELTA9-TETRAHYDROCANNABINOL;tetrahydrocannabinol	1972-08-3	CCCCCc1cc(O)c2[C@@H]3C=C(C)CC[C@H]3C(C)(C)Oc2c1	Oc1cc(cc2OC(C)(C)C3CCC(=CC3(c12))C)CCCCC	15	1.17609	Subchronic	Rat	91	Oral (Gavage)	500	2.69897	TRUE
HESS	89	Dicyclopentylsilanediol	211495-85-1	O[Si](O)(C1CCCC1)C1CCCC1	O[Si](O)(C1CCCC1)C2CCCC2	200	2.30103	Subchronic	Rat	90	Oral (Gavage)	1000	3	TRUE
HESS	90	Benzaldehyde;c1(ccccc1)C=O;InChI=1S/C7H6O/c8-6-7-4-2-1-3-5-7/h1-6H;O=C([H])C1=CC=CC=C1	100-52-7	O=Cc1ccccc1	O=Cc1ccccc1	400	2.60206	Subchronic	Rat	91	Oral (Gavage)	800	2.90309	TRUE
HESS	93	2',3,4',5,7-pentahydroxyflavone;2-(2,4-Dihydroxyphenyl)-3,5,7-trihydroxy-4H-1-benzopyran-4-one;2-(2,4-dihydroxyphenyl)-3,5,7-trihydroxy-4H-chromen-4-one;2-(2,4-Dihydroxy-phenyl)-3,5,7-trihydroxy-chromen-4-one;2',3,4',5,7-pentahydroxyflavone;4H-1-Benzopyran-4-one, 2-(2,4-dihydroxyphenyl)-3,5,7-trihydroxy-;Morin;morin hydrate (3,3’,5,5’,7-pentahydroxyflavone)	480-16-0	Oc1ccc(c(O)c1)C1Oc2cc(O)cc(O)c2C(=O)C=1O	O=C1C(O)=C(Oc2cc(O)cc(O)c12)c3ccc(O)cc3(O)	1923.08	3.284	Subchronic	Rat	90	Oral (Feed)	3846.15	3.58503	TRUE
HESS	97	Anthracene;Anthraceneoil	120-12-7	c1ccc2cc3ccccc3cc2c1	c1ccc2cc3ccccc3(cc2(c1))	30.7692	1.48812	Subchronic	Rat	91	Oral (Feed)	153.846	2.18709	TRUE
HESS	100	1-amino-2,4-dibromoanthraquinone;1-AMINO-2,4-DIBROMO_ANTHRAQUINONE;1-Amino-2,4-dibromo-9,10-anthracenedione;1-amino-2,4-dibromoanthracene-9,10-dione;1-Amino-2,4-dibromoanthraquinone;9,10-Anthracenedione, 1-amino-2,4-dibromo-;Anthraquinone, 1-amino-2,4-dibromo-	81-49-2	Nc1c(Br)cc(Br)c2C(=O)c3ccccc3C(=O)c12	O=C1c3ccccc3(C(=O)c2c1c(N)c(cc2Br)Br)	192.308	2.284	Subchronic	Rat	91	Oral (Feed)	192.308	2.284	TRUE
HESS	102	Riddelliine	23246-96-0	CC=C1CC(=C)[C@@](O)(CO)C(=O)OCC2=CCN3CC[C@@H](OC1=O)[C@H]32	O=C1OC3CCN2CC=C(COC(=O)C(O)(C(=C)CC1(=CC))CO)C23	3.3	0.518514	Subchronic	Rat	91	Oral (Gavage)	10	1	TRUE
HESS	103	1,2,3,4,5-pentachlorobenzene;Benzene, 1,2,3,4,5-pentachloro-;Benzene, pentachloro-;penta-chlorobenzene;Pentachlorobenzene	608-93-5	Clc1cc(Cl)c(Cl)c(Cl)c1Cl	c1c(c(c(c(c1Cl)Cl)Cl)Cl)Cl	2.53846	0.404571	Subchronic	Rat	91	Oral (Feed)	25.3846	1.40457	TRUE
HESS	104	1,6-Octadiene, 7-methyl-3-methylene-;1S/C10H16/c1-5-10(4)8-6-7-9(2)3/h5,7H,1,4,6,8H2,2-3H3;3-METHYLENE-7-METHYL-1,6-OCTADIENE (MYRCENE);7-Methyl-3-methylene-1,6-octadiene;7-methyl-3-methylene-1,6-octadiene 1,6-Octadiene, 7-methyl-3-methylene-beta myrcene;7-methyl-3-methyleneocta-1,6-diene;7-methyl-3-methylideneocta-1,6-diene;7-méthyl-3-méthylidèneocta-1,6-diène;BETA-MYRCENE;C(=C)(C=C)CCC=C(C)C;C(…	123-35-3	CC(C)=CCCC(=C)C=C	C=CC(=C)CCC=C(C)C	0.25	-0.60206	Subchronic	Rat	91	Oral (Gavage)	0.25	-0.60206	TRUE
HESS	110	t-butyl perbenzoate;Benzenecarboperoxoic acid, 1,1-dimethylethyl ester;BENZOYL T-BUTYL PEROXIDE;butyl peroxybenzoate;Peroxybenzoic acid, tert-butyl ester;t-butyl perbenzoate;tert-butyl benzenecarboperoxoate;tert-Butyl perbenzoate;tert-butyl perbenzoate (benzenecarboperoxoic acid, 1,1-dimethylethyl ester);tert-Butyl peroxybenzoate;TERT-BUTYL_PERBENZOATE	614-45-9	CC(C)(C)OOC(=O)c1ccccc1	O=C(OOC(C)(C)C)c1ccccc1	30	1.47712	Subchronic	Rat	91	Oral (Gavage)	60	1.77815	TRUE
HESS	111	2-Amino-4-chlorophenol;4Chloro2Aminophenol,whenusedasa substanceinhairdye products;5-chloro-2-hydroxyaniline_(2-amino-4-chlorophenol);Phenol, 2-amino-4-chloro-	95-85-2	Nc1cc(Cl)ccc1O	Oc1ccc(cc1(N))Cl	615.385	2.78915	Subchronic	Rat	91	Oral (Feed)	1538.46	3.18709	TRUE
HESS	113	n,n-dimethyl-p-toluidine;_Benzenamine,_N,N,4-trimethyl-;_p-Toluidine,_N,N-dimethyl-;Benzenamine, N,N,4-trimethyl-;Dimethyl-p-tolyl-amine;N,N,4-Trimethylaniline;n,n,4-trimethylaniline (n,n-dimethyl-p-toluidine);N,N-dimethyl-p-toluidine;p-Toluidine, N,N-dimethyl-	99-97-8	CN(C)c1ccc(C)cc1	c1cc(ccc1N(C)C)C	62.5	1.79588	Subchronic	Rat	91	Oral (Gavage)	62.5	1.79588	TRUE
HESS	116	1-allyl-4-methoxybenzene;1-methoxy-4-(2-propenyl)benzene;1-methoxy-4-(prop-2-en-1-yl)benzene;1-methoxy-4-prop-2-enylbenzene;1S/C10H12O/c1-3-4-9-5-7-10(11-2)8-6-9/h3,5-8H,1,4H2,2H3;4-Allyl anisole;4-allylanisole;Anisole, p-allyl-;Benzene, 1-methoxy-4-(2-propen-1-yl)-;Benzene, 1-methoxy-4-(2-propenyl)-;c1(ccc(OC)cc1)CC=C;COC1=CC=C(C=C1)CC=C;COc1ccc(CC=C)cc1;Estragole;estragole (benzene, 1-methoxy-4…	140-67-0	COc1ccc(CC=C)cc1	O(c1ccc(cc1)CC=C)C	37.5	1.57403	Subchronic	Rat	91	Oral (Gavage)	75	1.87506	TRUE
HESS	118	[O-][N+](=O)c1ccc(O)c(N)c1;1S/C6H6N2O3/c7-5-3-4(8(10)11)1-2-6(5)9/h1-3,9H,7H2;2Amino4nitrophenol;2-Amino-4-nitrophenol;2-Amino-4-nitrophenol‡;Amino-4-nitrophenol, 2-;InChI=1S/C6H6N2O3/c7-5-3-4(8(10)11)1-2-6(5)9/h1-3,9H,7H2;Phenol, 2-amino-4-nitro-	99-57-0	Nc1cc(ccc1O)[N+]([O-])=O	O=[N+]([O-])c1ccc(O)c(N)c1	250	2.39794	Subchronic	Rat	91	Oral (Gavage)	500	2.69897	TRUE
HESS	119	p-nitrobenzoic acid;1S/C7H5NO4/c9-7(10)5-1-3-6(4-2-5)8(11)12/h1-4H,(H,9,10);4-nitro-benzoic acid;4-Nitrobenzoic acid;4-nitrobenzoic_acid;Benzoic acid, 4-nitro-;Benzoic acid, p-nitro-;C1=CC(=CC=C1C(=O)O)[N+](=O)[O-];p-nitrobenzoic acid;p-nitro-benzoic acid;p-nitrobenzoic_acid	62-23-7	OC(=O)c1ccc(cc1)[N+]([O-])=O	O=C(O)c1ccc(cc1)[N+](=O)[O-]	96.1538	1.98297	Subchronic	Rat	91	Oral (Feed)	192.308	2.284	TRUE
HESS	121	|1,2-bis(2-ethylhexyl)ester|bis(2-ethylhexyl)phthalate|phthalate(diethylhexyl|bis(2-ethylhexyl)phthalate;|ester|1,2-benzenedicarboxylic|bis(2-ethylhexyl)|(dehp)|di(2-ethylhexyl)phthalate|1,2-bis(2-ethylhexyl)|di(2-ethylhexyl)|phthlate|estervan;1,2-Benzenedicarboxylic acid bis(2-ethyl-hexyl) ester;1,2-Benzenedicarboxylic acid, 1,2-bis(2-ethylhexyl) ester;1,2-benzenedicarboxylic acid, 1,2-bis(2-eth…	117-81-7	CCCCC(CC)COC(=O)c1ccccc1C(=O)OCC(CC)CCCC	O=C(OCC(CC)CCCC)c1ccccc1(C(=O)OCC(CC)CCCC)	38.4615	1.58503	Subchronic	Rat	90	Oral (Feed)	384.615	2.58503	TRUE
HESS	124	a-methyldopa sesquihydrate;Methyldopa sesquihydrate	41372-08-1	O.O.O.C[C@@](N)(Cc1ccc(O)c(O)c1)C(O)=O.C[C@@](N)(Cc1ccc(O)c(O)c1)C(O)=O	O=C(O)C(N)(C)Cc1ccc(O)c(O)c1	1923.08	3.284	Subchronic	Rat	91	Oral (Feed)	3846.15	3.58503	TRUE
ToxRefDB	125	Prallethrin	23031-36-9	CC(C)=C[C@H]1[C@H](C(=O)OC2CC(=O)C(=C2C)CC#C)C1(C)C	O=C(OC1C(=C(C(=O)C1)CC#C)C)C2C(C=C(C)C)C2(C)(C)	79.1	1.89818	Subchronic	Rat	90	"Oral","Feed"	230	2.36173	TRUE
ToxRefDB	126	Pyriproxyfen	95737-68-1	CC(COc1ccc(Oc2ccccc2)cc1)Oc3ccccn3	n1ccccc1OC(C)COc3ccc(Oc2ccccc2)cc3	641.81	2.80741	Subchronic	Rat	90	"Oral","Feed"	641.81	2.80741	TRUE
ToxRefDB	127	Cymoxanil	57966-95-7	CCNC(=O)NC(=O)\C(=N\OC)C#N	N#CC(=NOC)C(=O)NC(=O)NCC	224	2.35025	Subchronic	Rat	90	"Oral","Feed"	224	2.35025	TRUE
ToxRefDB	128	Pyrimethanil	53112-28-0	Cc1cc(C)nc(Nc2ccccc2)n1	n1c(nc(cc1C)C)Nc2ccccc2	54.5	1.7364	Subchronic	Rat	90	"Oral","Feed"	529.1	2.72354	TRUE
ToxRefDB	129	Hexythiazox	78587-05-0	C[C@H]1C(SC(=O)N1C(=O)NC2CCCCC2)c3ccc(Cl)cc3	O=C(NC1CCCCC1)N3C(=O)SC(c2ccc(cc2)Cl)C3C	7	0.845098	Subchronic	Rat	90	"Oral","Feed"	50	1.69897	TRUE
ToxRefDB	130	5,5-Dimethylhydantoin	77-71-4	CC1(C)NC(=O)NC1=O	O=C1NC(=O)C(N1)(C)C	1019	3.00817	Subchronic	Rat	90	"Oral","Gavage/Intubation"	1019	3.00817	TRUE
ToxRefDB	131	Glufosinate-ammonium	77182-82-2	[NH4+].C[P](O)(=O)CCC(N)C([O-])=O	O=C(O)C(N)CCP(=O)(O)C	737.8	2.86794	Subchronic	Rat	90	"Oral","Feed"	737.8	2.86794	TRUE
ToxRefDB	132	Flumetsulam	98967-40-9	Cc1ccn2nc(nc2n1)[S](=O)(=O)Nc3c(F)cccc3F	O=S(=O)(Nc1c(F)cccc1(F))c2nc3nc(ccn3(n2))C	250	2.39794	Subchronic	Rat	90	"Oral","Feed"	1000	3	TRUE
ToxRefDB	133	Cloquintocet-mexyl	99607-70-2	CCCCCC(C)OC(=O)COc1ccc(Cl)c2cccnc12	O=C(OC(C)CCCCC)COc1ccc(c2cccnc12)Cl	424	2.62737	Subchronic	Rat	90	"Oral","Feed"	424	2.62737	TRUE
ToxRefDB	134	Triflumizole	68694-11-1	CCCOCC(=Nc1ccc(Cl)cc1C(F)(F)F)n2ccnc2	FC(F)(F)c2cc(ccc2(N=C(n1cncc1)COCCC))Cl	15.3	1.18469	Subchronic	Rat	90	"Oral","Feed"	176.5	2.24674	TRUE
ToxRefDB	135	gamma-Cyhalothrin	76703-62-3	CC1(C)[C@@H](\C=C(/Cl)C(F)(F)F)[C@H]1C(=O)O[C@H](C#N)c2cccc(Oc3ccccc3)c2	N#CC(OC(=O)C1C(C=C(C(F)(F)F)Cl)C1(C)(C))c3cccc(Oc2ccccc2)c3	6.6	0.819544	Subchronic	Rat	90	"Oral","Feed"	6.6	0.819544	TRUE
ToxRefDB	136	Clorophene	120-32-1	Oc1ccc(Cl)cc1Cc2ccccc2	Oc1ccc(cc1Cc2ccccc2)Cl	120	2.07918	Subchronic	Rat	90	"Oral","Gavage/Intubation"	240	2.38021	TRUE
ToxRefDB	137	Oxadiazon	19666-30-9	CC(C)Oc1cc(N2N=C(OC2=O)C(C)(C)C)c(Cl)cc1Cl	O=C1OC(=NN1c2cc(OC(C)C)c(cc2Cl)Cl)C(C)(C)C	1000	3	Subchronic	Rat	90	"Oral","Feed"	1000	3	TRUE
ToxRefDB	138	Bentazon	25057-89-0	CC(C)N1C(=O)c2ccccc2N[S]1(=O)=O	O=C1c2ccccc2(NS(=O)(=O)N1C(C)C)	77.8	1.89098	Subchronic	Rat	90	"Oral","Feed"	243.3	2.38614	TRUE
ToxRefDB	139	Halofenozide	112226-61-6	CC(C)(C)N(NC(=O)c1ccc(Cl)cc1)C(=O)c2ccccc2	O=C(NN(C(=O)c1ccccc1)C(C)(C)C)c2ccc(cc2)Cl	52.72	1.72198	Subchronic	Rat	90	"Oral","Feed"	52.72	1.72198	TRUE
ToxRefDB	140	Pyraflufen-ethyl	129630-19-9	CCOC(=O)COc1cc(c(F)cc1Cl)c2nn(C)c(OC(F)F)c2Cl	O=C(OCC)COc1cc(c(F)cc1Cl)c2nn(c(OC(F)F)c2Cl)C	1489.4	3.17301	Subchronic	Rat	90	"Oral","Feed"	1489.4	3.17301	TRUE
ToxRefDB	141	Cyfluthrin	68359-37-5	CC1(C)C(C=C(Cl)Cl)C1C(=O)OC(C#N)c2ccc(F)c(Oc3ccccc3)c2	N#CC(OC(=O)C1C(C=C(Cl)Cl)C1(C)(C))c3ccc(F)c(Oc2ccccc2)c3	38.9	1.58995	Subchronic	Rat	90	"Oral","Feed"	38.9	1.58995	TRUE
ToxRefDB	142	Tepraloxydim	149979-41-9	CCC(=NOC\C=C\Cl)C1=C(O)CC(CC1=O)C2CCOCC2	O=C1C(=C(O)CC(C1)C2CCOCC2)C(=NOCC=CCl)CC	22	1.34242	Subchronic	Rat	90	"Oral","Feed"	223	2.3483	TRUE
ToxRefDB	143	Carfentrazone-ethyl	128639-02-1	CCOC(=O)C(Cl)Cc1cc(N2N=C(C)N(C(F)F)C2=O)c(F)cc1Cl	O=C(OCC)C(Cc1cc(c(F)cc1Cl)N2N=C(N(C2(=O))C(F)F)C)Cl	226	2.35411	Subchronic	Rat	90	"Oral","Feed"	470	2.6721	TRUE
ToxRefDB	144	Cyazofamid	120116-88-3	CN(C)[S](=O)(=O)n1c(nc(Cl)c1c2ccc(C)cc2)C#N	N#Cc2nc(c(c1ccc(cc1)C)n2S(=O)(=O)N(C)C)Cl	29.5	1.46982	Subchronic	Rat	90	"Oral","Feed"	294.5	2.46909	TRUE
ToxRefDB	145	Metiram	9006-42-2	[Zn++].[S-]C(=S)NCCNC([S-])=S	N(C(=S)S)CCNC(=S)S	73.9	1.86864	Subchronic	Rat	90	"Oral","Feed"	73.9	1.86864	TRUE
ToxRefDB	146	Bifenazate	149877-41-8	COc1ccc(cc1NNC(=O)OC(C)C)c2ccccc2	O=C(OC(C)C)NNc1cc(ccc1(OC))c2ccccc2	27.7	1.44248	Subchronic	Rat	90	"Oral","Feed"	27.7	1.44248	TRUE
ToxRefDB	147	Endosulfan	115-29-7	ClC1=C(Cl)C2(Cl)C3CO[S](=O)OCC3C1(Cl)C2(Cl)Cl	O=S1OCC2C(CO1)C3(C(=C(C2(C3(Cl)Cl)Cl)Cl)Cl)Cl	0.5	-0.30103	Subchronic	Rat	90	"Oral","Feed"	1.5	0.176091	TRUE
ToxRefDB	148	Quinoxyfen	124495-18-7	Fc1ccc(Oc2ccnc3cc(Cl)cc(Cl)c23)cc1	Fc3ccc(Oc2ccnc1cc(cc(c12)Cl)Cl)cc3	250	2.39794	Subchronic	Rat	90	"Oral","Feed"	250	2.39794	TRUE
ToxRefDB	149	2-Phenylphenol	90-43-7	Oc1ccccc1c2ccccc2	Oc1ccccc1c2ccccc2	1554	3.19145	Subchronic	Rat	90	"Oral","Feed"	1554	3.19145	TRUE
ToxRefDB	150	Chlorpyrifos-methyl	5598-13-0	CO[P](=S)(OC)Oc1nc(Cl)c(Cl)cc1Cl	n1c(OP(OC)(OC)=S)c(cc(c1Cl)Cl)Cl	250	2.39794	Subchronic	Rat	90	"Oral","Feed"	250	2.39794	TRUE
ToxRefDB	151	Dibutyl phthalate	84-74-2	CCCCOC(=O)c1ccccc1C(=O)OCCCC	O=C(OCCCC)c1ccccc1(C(=O)OCCCC)	2000	3.30103	Subchronic	Rat	90	"Oral","Feed"	2000	3.30103	TRUE
ToxRefDB	152	Penoxsulam	219714-96-2	COc1cnc(OC)n2nc(N[S](=O)(=O)c3c(OCC(F)F)cccc3C(F)(F)F)nc12	O=S(=O)(Nc1nc2c(OC)cnc(OC)n2(n1))c3c(OCC(F)F)cccc3C(F)(F)F	260.6	2.41597	Subchronic	Rat	90	"Oral","Feed"	515.8	2.71248	TRUE
ToxRefDB	153	DEET	134-62-3	CCN(CC)C(=O)c1cccc(C)c1	O=C(c1cccc(c1)C)N(CC)CC	100	2	Subchronic	Rat	90	"Oral","Feed"	100	2	TRUE
ToxRefDB	154	Pyraclostrobin	175013-18-0	CON(C(=O)OC)c1ccccc1COc2ccn(n2)c3ccc(Cl)cc3	O=C(OC)N(OC)c1ccccc1COc2nn(cc2)c3ccc(cc3)Cl	105.8	2.02449	Subchronic	Rat	90	"Oral","Feed"	105.8	2.02449	TRUE
ToxRefDB	155	Flumioxazin	103361-09-7	Fc1cc2OCC(=O)N(CC#C)c2cc1N3C(=O)C4=C(CCCC4)C3=O	O=C1C4=C(C(=O)N1c3cc2c(OCC(=O)N2CC#C)cc3(F))CCCC4	196.7	2.2938	Subchronic	Rat	90	"Oral","Feed"	196.7	2.2938	TRUE
ToxRefDB	156	Acibenzolar-S-methyl	135158-54-2	CSC(=O)c1cccc2nnsc12	O=C(c2cccc1nnsc12)SC	516	2.71265	Subchronic	Rat	90	"Oral","Feed"	516	2.71265	TRUE
ToxRefDB	157	Thiamethoxam	153719-23-4	CN1COCN(Cc2sc(Cl)nc2)/C1=N/[N+]([O-])=O	O=[N+]([O-])N=C1N(C)COCN1Cc2cnc(Cl)s2	1.743	0.241297	Subchronic	Rat	90	"Oral","Feed"	17.64	1.2465	TRUE
ToxRefDB	158	Pyridaben	96489-71-3	CC(C)(C)N1N=CC(=C(Cl)C1=O)SCc2ccc(cc2)C(C)(C)C	O=C1C(=C(C=NN1C(C)(C)C)SCc2ccc(cc2)C(C)(C)C)Cl	25.71	1.4101	Subchronic	Rat	90	"Oral","Feed"	25.71	1.4101	TRUE
ToxRefDB	159	Triadimenol	55219-65-3	CC(C)(C)C(O)C(Oc1ccc(Cl)cc1)n2cncn2	OC(C(Oc1ccc(cc1)Cl)n2ncnc2)C(C)(C)C	208.5	2.31911	Subchronic	Rat	90	"Oral","Feed"	208.5	2.31911	TRUE
ToxRefDB	160	Butafenacil	134605-64-4	CN1C(=O)N(C(=O)C=C1C(F)(F)F)c2ccc(Cl)c(c2)C(=O)OC(C)(C)C(=O)OCC=C	O=C(OC(C(=O)OCC=C)(C)C)c1cc(ccc1Cl)N2C(=O)C=C(N(C2(=O))C)C(F)(F)F	243.2	2.38596	Subchronic	Rat	90	"Oral","Feed"	243.2	2.38596	TRUE
ToxRefDB	161	MCPA	94-74-6	Cc1cc(Cl)ccc1OCC(O)=O	O=C(O)COc1ccc(cc1C)Cl	10.9	1.03743	Subchronic	Rat	90	"Oral","Feed"	32.6	1.51322	TRUE
ToxRefDB	162	3-Iodo-2-propynyl-N-butylcarbamate	55406-53-6	CCCCNC(=O)OCC#CI	O=C(OCC#CI)NCCCC	200	2.30103	Subchronic	Rat	90	"Oral","Gavage/Intubation"	200	2.30103	TRUE
ToxRefDB	163	Cinmethylin	87818-31-3	CC(C)C12CCC(C)(O1)C(C2)OCc3ccccc3C	O(Cc1ccccc1C)C3CC2(OC3(C)(CC2))C(C)C	50	1.69897	Subchronic	Rat	90	"Oral","Feed"	50	1.69897	TRUE
ToxRefDB	164	11-Aminoundecanoic acid	2432-99-7	NCCCCCCCCCCC(O)=O	O=C(O)CCCCCCCCCCN	750	2.87506	Subchronic	Rat	90	"Oral","Feed"	900	2.95424	TRUE
ToxRefDB	165	Fluoxastrobin	361377-29-9	CO\N=C(C1=NOCCO1)/c2ccccc2Oc3ncnc(Oc4ccccc4Cl)c3F	Fc2c(ncnc2(Oc1ccccc1Cl))Oc4ccccc4(C(=NOC)C3=NOCCO3)	70.4	1.84757	Subchronic	Rat	90	"Oral","Feed"	580	2.76343	TRUE
ToxRefDB	166	Diflufenzopyr	109293-97-2	C\C(=N/NC(=O)Nc1cc(F)cc(F)c1)c2ncccc2C(O)=O	O=C(O)c2cccnc2(C(=NNC(=O)Nc1cc(F)cc(F)c1)C)	1513.9	3.1801	Subchronic	Rat	90	"Oral","Feed"	1513.9	3.1801	TRUE
ToxRefDB	167	Thiodicarb	59669-26-0	CSC(/C)=N/OC(=O)N(C)SN(C)C(=O)O\N=C(/C)SC	O=C(ON=C(C)SC)N(C)SN(C(=O)ON=C(C)SC)C	30	1.47712	Subchronic	Rat	90	"Oral","Feed"	30	1.47712	TRUE
ToxRefDB	168	Cypermethrin	52315-07-8	CC1(C)C(C=C(Cl)Cl)C1C(=O)OC(C#N)c2cccc(Oc3ccccc3)c2	N#CC(OC(=O)C1C(C=C(Cl)Cl)C1(C)(C))c3cccc(Oc2ccccc2)c3	55.7	1.74586	Subchronic	Rat	90	"Oral","Feed"	55.7	1.74586	TRUE
ToxRefDB	169	Pendimethalin	40487-42-1	CCC(CC)Nc1c(cc(C)c(C)c1[N+]([O-])=O)[N+]([O-])=O	O=[N+]([O-])c1cc(c(c(c1(NC(CC)CC))[N+](=O)[O-])C)C	39.2	1.59329	Subchronic	Rat	90	"Oral","Feed"	381.5	2.58149	TRUE
ToxRefDB	170	Dithiopyr	97886-45-8	CSC(=O)c1c(CC(C)C)c(C(=O)SC)c(nc1C(F)F)C(F)(F)F	O=C(c1c(nc(c(C(=O)SC)c1CC(C)C)C(F)(F)F)C(F)F)SC	0.662	-0.179142	Subchronic	Rat	90	"Oral","Feed"	6.62	0.820858	TRUE
ToxRefDB	171	Imazalil	35554-44-0	Clc1ccc(C(Cn2ccnc2)OCC=C)c(Cl)c1	n1ccn(c1)CC(OCC=C)c2ccc(cc2Cl)Cl	18.7	1.27184	Subchronic	Rat	90	"Oral","Feed"	37.9	1.57864	TRUE
ToxRefDB	172	Flufenpyr-ethyl	188489-07-8	CCOC(=O)COc1cc(N2N=CC(=C(C)C2=O)C(F)(F)F)c(F)cc1Cl	O=C(OCC)COc1cc(c(F)cc1Cl)N2N=CC(=C(C2(=O))C)C(F)(F)F	1434	3.15655	Subchronic	Rat	90	"Oral","Feed"	1434	3.15655	TRUE
ToxRefDB	173	N-Methylneodecanamide	105726-67-8	CCCC(CC)(CCC)C(=O)NC	O=C(NC)C(CC)(CCC)CCC	200	2.30103	Subchronic	Rat	90	"Oral","Gavage/Intubation"	200	2.30103	TRUE
ToxRefDB	174	Tetraconazole	112281-77-3	FC(F)C(F)(F)OCC(Cn1cncn1)c2ccc(Cl)cc2Cl	FC(F)C(F)(F)OCC(c1ccc(cc1Cl)Cl)Cn2ncnc2	28.7	1.45788	Subchronic	Rat	90	"Oral","Feed"	28.7	1.45788	TRUE
ToxRefDB	175	Famoxadone	131807-57-3	CC1(OC(=O)N(Nc2ccccc2)C1=O)c3ccc(Oc4ccccc4)cc3	O=C4OC(c2ccc(Oc1ccccc1)cc2)(C(=O)N4(Nc3ccccc3))C	130	2.11394	Subchronic	Rat	90	"Oral","Feed"	130	2.11394	TRUE
ToxRefDB	176	Etoxazole	153233-91-1	CCOc1cc(ccc1C2COC(=N2)c3c(F)cccc3F)C(C)(C)C	Fc1cccc(F)c1C3=NC(c2ccc(cc2(OCC))C(C)(C)C)CO3	692	2.84011	Subchronic	Rat	90	"Oral","Feed"	692	2.84011	TRUE
ToxRefDB	177	Lactofen	77501-63-4	CCOC(=O)C(C)OC(=O)c1cc(Oc2ccc(cc2Cl)C(F)(F)F)ccc1[N+]([O-])=O	O=C(OC(C(=O)OCC)C)c2cc(Oc1ccc(cc1Cl)C(F)(F)F)ccc2[N+](=O)[O-]	73.7	1.86747	Subchronic	Rat	90	"Oral","Feed"	73.7	1.86747	TRUE
ToxRefDB	178	MGK-264	113-48-4	CCCCC(CC)CN1C(=O)C2C3CC(C=C3)C2C1=O	O=C2N(C(=O)C3C1C=CC(C1)C23)CC(CC)CCCC	1842	3.26529	Subchronic	Rat	90	"Oral","Feed"	1842	3.26529	TRUE
ToxRefDB	179	Oryzalin	19044-88-3	CCCN(CCC)c1c(cc(cc1[N+]([O-])=O)[S](N)(=O)=O)[N+]([O-])=O	O=[N+]([O-])c1cc(cc(c1N(CCC)CCC)[N+](=O)[O-])S(=O)(=O)N	4.56	0.658965	Subchronic	Rat	90	"Oral","Feed"	45.88	1.66162	TRUE
ToxRefDB	180	Tebufenpyrad	119168-77-3	CCc1nn(C)c(C(=O)NCc2ccc(cc2)C(C)(C)C)c1Cl	O=C(NCc1ccc(cc1)C(C)(C)C)c2c(c(nn2C)CC)Cl	6.8	0.832509	Subchronic	Rat	90	"Oral","Feed"	29	1.4624	TRUE
ToxRefDB	181	Fluvalinate	69409-94-5	CC(C)C(Nc1ccc(cc1Cl)C(F)(F)F)C(=O)OC(C#N)c2cccc(Oc3ccccc3)c2	N#CC(OC(=O)C(Nc1ccc(cc1Cl)C(F)(F)F)C(C)C)c3cccc(Oc2ccccc2)c3	50	1.69897	Subchronic	Rat	90	"Oral","Feed"	50	1.69897	TRUE
ToxRefDB	182	Dicloran	99-30-9	Nc1c(Cl)cc(cc1Cl)[N+]([O-])=O	O=[N+]([O-])c1cc(c(N)c(c1)Cl)Cl	5	0.69897	Subchronic	Rat	90	"Oral","Feed"	150	2.17609	TRUE
ToxRefDB	183	Myclobutanil	88671-89-0	CCCCC(Cn1cncn1)(C#N)c2ccc(Cl)cc2	N#CC(c1ccc(cc1)Cl)(Cn2ncnc2)CCCC	50	1.69897	Subchronic	Rat	90	"Oral","Feed"	150	2.17609	TRUE
ToxRefDB	184	2,4-Diaminophenol dihydrochloride	137-09-7	[H+].[H+].[Cl-].[Cl-].Nc1ccc(O)c(N)c1	Oc1ccc(N)cc1(N)	12	1.07918	Subchronic	Rat	90	"Oral","Gavage/Intubation"	25	1.39794	TRUE
ToxRefDB	185	2,4-Dichlorophenoxyacetic acid	94-75-7	OC(=O)COc1ccc(Cl)cc1Cl	O=C(O)COc1ccc(cc1Cl)Cl	300	2.47712	Subchronic	Rat	90	"Oral","Feed"	300	2.47712	TRUE
ToxRefDB	186	Difenoconazole	119446-68-3	CC1COC(Cn2cncn2)(O1)c3ccc(Oc4ccc(Cl)cc4)cc3Cl	n1cnn(c1)CC2(OCC(O2)C)c4ccc(Oc3ccc(cc3)Cl)cc4Cl	150	2.17609	Subchronic	Rat	90	"Oral","Feed"	150	2.17609	TRUE
ToxRefDB	187	Pymetrozine	123312-89-0	CC1=NNC(=O)N(C1)\N=C\c2cccnc2	O=C2NN=C(C)CN2(N=Cc1cnccc1)	360	2.5563	Subchronic	Rat	90	"Oral","Feed"	360	2.5563	TRUE
ToxRefDB	188	S-Bioallethrin	28434-00-6	CC(C)=CC1C(C(=O)OC2CC(=O)C(=C2C)CC=C)C1(C)C	O=C(OC1C(=C(C(=O)C1)CC=C)C)C2C(C=C(C)C)C2(C)(C)	593.8	2.77364	Subchronic	Rat	90	"Oral","Feed"	593.8	2.77364	TRUE
ToxRefDB	189	Fenbuconazole	114369-43-6	Clc1ccc(CCC(Cn2cncn2)(C#N)c3ccccc3)cc1	N#CC(c1ccccc1)(Cn2ncnc2)CCc3ccc(cc3)Cl	123.9	2.09307	Subchronic	Rat	90	"Oral","Feed"	123.9	2.09307	TRUE
ToxRefDB	190	Anilazine	101-05-3	Clc1nc(Cl)nc(Nc2ccccc2Cl)n1	n1c(nc(nc1Cl)Cl)Nc2ccccc2Cl	600	2.77815	Subchronic	Rat	90	"Oral","Feed"	600	2.77815	TRUE
ToxRefDB	191	Diclofop-methyl	51338-27-3	COC(=O)C(C)Oc1ccc(Oc2ccc(Cl)cc2Cl)cc1	O=C(OC)C(Oc2ccc(Oc1ccc(cc1Cl)Cl)cc2)C	1.564	0.194237	Subchronic	Rat	90	"Oral","Feed"	6.315	0.800373	TRUE
ToxRefDB	192	Bispyribac-sodium	125401-92-5	[Na+].COc1cc(OC)nc(Oc2cccc(Oc3nc(OC)cc(OC)n3)c2C(=O)[O-])n1	O=C(O)c3c(Oc1nc(OC)cc(n1)OC)cccc3(Oc2nc(OC)cc(n2)OC)	1456.5	3.16331	Subchronic	Rat	90	"Oral","Feed"	1456.5	3.16331	TRUE
ToxRefDB	193	Cyprodinil	121552-61-2	Cc1cc(nc(Nc2ccccc2)n1)C3CC3	n1c(nc(cc1C)C2CC2)Nc3ccccc3	3.14	0.49693	Subchronic	Rat	90	"Oral","Feed"	131	2.11727	TRUE
ToxRefDB	194	1,4-Dichlorobenzene	106-46-7	Clc1ccc(Cl)cc1	c1cc(ccc1Cl)Cl	300	2.47712	Subchronic	Rat	90	"Oral","Gavage/Intubation"	300	2.47712	TRUE
ToxRefDB	195	Pyrithiobac-sodium	123343-16-8	[Na+].COc1cc(OC)nc(Sc2cccc(Cl)c2C([O-])=O)n1	O=C(O)c1c(cccc1Sc2nc(OC)cc(n2)OC)Cl	1376	3.13862	Subchronic	Rat	90	"Oral","Feed"	1376	3.13862	TRUE
ToxRefDB	196	Diclosulam	145701-21-9	CCOc1nc(F)cc2nc(nn12)[S](=O)(=O)Nc3c(Cl)cccc3Cl	O=S(=O)(Nc1c(cccc1Cl)Cl)c2nc3cc(F)nc(OCC)n3(n2)	1000	3	Subchronic	Rat	90	"Oral","Feed"	1000	3	TRUE
ToxRefDB	197	Ethofumesate	26225-79-6	CCOC1Oc2ccc(O[S](C)(=O)=O)cc2C1(C)C	O=S(=O)(Oc1ccc2OC(OCC)C(c2(c1))(C)C)C	190	2.27875	Subchronic	Rat	90	"Oral","Feed"	1900	3.27875	TRUE
ToxRefDB	198	Desmedipham	13684-56-5	CCOC(=O)Nc1cccc(OC(=O)Nc2ccccc2)c1	O=C(Oc1cccc(c1)NC(=O)OCC)Nc2ccccc2	15	1.17609	Subchronic	Rat	90	"Oral","Feed"	15	1.17609	TRUE
ToxRefDB	199	Sulfosulfuron	141776-32-1	CC[S](=O)(=O)c1nc2ccccn2c1[S](=O)(=O)NC(=O)Nc3nc(OC)cc(OC)n3	O=C(Nc1nc(OC)cc(n1)OC)NS(=O)(=O)c3c(nc2ccccn23)S(=O)(=O)CC	370.3	2.56855	Subchronic	Rat	90	"Oral","Feed"	1277.5	3.10636	TRUE
ToxRefDB	200	Sulfentrazone	122836-35-5	CC1=NN(C(=O)N1C(F)F)c2cc(N[S](C)(=O)=O)c(Cl)cc2Cl	O=C1N(N=C(N1C(F)F)C)c2cc(NS(=O)(=O)C)c(cc2Cl)Cl	404.3	2.6067	Subchronic	Rat	90	"Oral","Feed"	404.3	2.6067	TRUE
ToxRefDB	201	Thiazopyr	117718-60-2	COC(=O)c1c(CC(C)C)c(C2=NCCS2)c(nc1C(F)F)C(F)(F)F	O=C(OC)c2c(nc(c(C1=NCCS1)c2CC(C)C)C(F)(F)F)C(F)F	6.6	0.819544	Subchronic	Rat	90	"Oral","Feed"	68	1.83251	TRUE
ToxRefDB	202	Chlorothalonil	1897-45-6	Clc1c(Cl)c(C#N)c(Cl)c(C#N)c1Cl	N#Cc1c(c(C#N)c(c(c1Cl)Cl)Cl)Cl	1.5	0.176091	Subchronic	Rat	90	"Oral","Feed"	3	0.477121	TRUE
ToxRefDB	203	PFOA, ammonium salt	3825-26-1	N.OC(=O)C(F)(F)C(F)(F)C(F)(F)C(F)(F)C(F)(F)C(F)(F)C(F)(F)F	O=C(O)C(F)(F)C(F)(F)C(F)(F)C(F)(F)C(F)(F)C(F)(F)C(F)(F)F	50	1.69897	Subchronic	Rat	90	"Oral","Feed"	50	1.69897	TRUE
ToxRefDB	204	Propyzamide	23950-58-5	CC(C)(NC(=O)c1cc(Cl)cc(Cl)c1)C#C	O=C(NC(C#C)(C)C)c1cc(cc(c1)Cl)Cl	254	2.40483	Subchronic	Rat	90	"Oral","Feed"	254	2.40483	TRUE
ToxRefDB	205	Flumiclorac-pentyl	87546-18-7	CCCCCOC(=O)COc1cc(N2C(=O)C3=C(CCCC3)C2=O)c(F)cc1Cl	O=C(OCCCCC)COc1cc(c(F)cc1Cl)N2C(=O)C3=C(C2(=O))CCCC3	1359	3.13322	Subchronic	Rat	90	"Oral","Feed"	1359	3.13322	TRUE
ToxRefDB	206	Triclopyr	55335-06-3	OC(=O)COc1nc(Cl)c(Cl)cc1Cl	O=C(O)COc1nc(c(cc1Cl)Cl)Cl	5	0.69897	Subchronic	Rat	90	"Oral","Feed"	20	1.30103	TRUE
ToxRefDB	207	Fluthiacet-methyl	117337-19-6	COC(=O)CSc1cc(N=C2SC(=O)N3CCCCN23)c(F)cc1Cl	O=C(OC)CSc3cc(N=C1N2N(C(=O)S1)CCCC2)c(F)cc3Cl	6.19	0.791691	Subchronic	Rat	90	"Oral","Feed"	216	2.33445	TRUE
ToxRefDB	208	Fenpropathrin	39515-41-8	CC1(C)C(C(=O)OC(C#N)c2cccc(Oc3ccccc3)c2)C1(C)C	N#CC(OC(=O)C1C(C)(C)C1(C)(C))c3cccc(Oc2ccccc2)c3	30	1.47712	Subchronic	Rat	90	"Oral","Feed"	30	1.47712	TRUE
ToxRefDB	209	Carboxin	5234-68-4	CC1=C(SCCO1)C(=O)Nc2ccccc2	O=C(Nc1ccccc1)C2=C(OCCS2)C	10	1	Subchronic	Rat	90	"Oral","Feed"	10	1	TRUE
ToxRefDB	210	Dazomet	533-74-4	CN1CSC(=S)N(C)C1	C1(N(C)CN(C)CS1)(=S)	32	1.50515	Subchronic	Rat	90	"Oral","Feed"	32	1.50515	TRUE
ToxRefDB	211	Tralkoxydim	87820-88-0	CCO\N=C(/CC)\C1=C(O)CC(CC1=O)c2c(C)cc(C)cc2C	O=C2C(=C(O)CC(c1c(cc(cc1C)C)C)C2)C(=NOCC)CC	204.8	2.31133	Subchronic	Rat	90	"Oral","Feed"	204.8	2.31133	TRUE
ToxRefDB	212	2,2-Bis(bromoethyl)-1,3-propanediol	34549-30-9	OCC(CO)(CCBr)CCBr	OCC(CO)(CCBr)CCBr	200	2.30103	Subchronic	Rat	90	"Oral","Feed"	400	2.60206	TRUE
ToxRefDB	213	Metobenzuron	111578-32-6	CON(C)C(=O)Nc1ccc(Oc2ccc3c(OC(C)(CC3(C)C)OC)c2)cc1	O=C(Nc3ccc(Oc2ccc1c(OC(OC)(C)CC1(C)C)c2)cc3)N(OC)C	212.1	2.32654	Subchronic	Rat	90	"Oral","Feed"	212.1	2.32654	TRUE
ToxRefDB	214	1,2-Dichlorobenzene	95-50-1	Clc1ccccc1Cl	c1ccc(c(c1)Cl)Cl	500	2.69897	Subchronic	Rat	90	"Oral","Gavage/Intubation"	500	2.69897	TRUE
ToxRefDB	215	Dichlorprop-P	15165-67-0	C[C@@H](Oc1ccc(Cl)cc1Cl)C(O)=O	O=C(O)C(Oc1ccc(cc1Cl)Cl)C	144	2.15836	Subchronic	Rat	90	"Oral","Feed"	144	2.15836	TRUE
ToxRefDB	216	Vinclozolin	50471-44-8	CC1(OC(=O)N(C1=O)c2cc(Cl)cc(Cl)c2)C=C	O=C1OC(C=C)(C(=O)N1c2cc(cc(c2)Cl)Cl)C	225	2.35218	Subchronic	Rat	90	"Oral","[Not Specified]"	225	2.35218	TRUE
ToxRefDB	217	Fosamine ammonium	25954-13-6	[NH4+].CCO[P]([O-])(=O)C(N)=O	O=C(N)P(=O)(O)OCC	10	1	Subchronic	Rat	90	"Oral","Feed"	50	1.69897	TRUE
ToxRefDB	218	MCPA-isooctyl	26544-20-7	CC(C)CCCCCOC(=O)COc1ccc(Cl)cc1C	O=C(OCCCCCC(C)C)COc1ccc(cc1C)Cl	5	0.69897	Subchronic	Rat	90	"Oral","Feed"	54	1.73239	TRUE
ToxRefDB	219	S-Metolachlor	87392-12-9	CCc1cccc(C)c1N([C@@H](C)COC)C(=O)CCl	O=C(N(c1c(cccc1CC)C)C(C)COC)CCl	15	1.17609	Subchronic	Rat	90	"Oral","Feed"	150	2.17609	TRUE
ToxRefDB	220	Flonicamid	158062-67-0	FC(F)(F)c1ccncc1C(=O)NCC#N	N#CCNC(=O)c1cnccc1C(F)(F)F	12.11	1.08314	Subchronic	Rat	90	"Oral","Feed"	60	1.77815	TRUE
ToxRefDB	221	Butachlor	23184-66-9	CCCCOCN(C(=O)CCl)c1c(CC)cccc1CC	O=C(N(c1c(cccc1CC)CC)COCCCC)CCl	17.5	1.24304	Subchronic	Rat	90	"Oral","Feed"	58.7	1.76864	TRUE
ToxRefDB	222	1,3-Diphenylguanidine	102-06-7	NC(Nc1ccccc1)=Nc2ccccc2	N=C(Nc1ccccc1)Nc2ccccc2	181	2.25768	Subchronic	Rat	90	"Oral","Feed"	181	2.25768	TRUE
ToxRefDB	223	Fluroxypyr	69377-81-7	Nc1c(Cl)c(F)nc(OCC(O)=O)c1Cl	O=C(O)COc1nc(F)c(c(N)c1Cl)Cl	1000	3	Subchronic	Rat	90	"Oral","Feed"	1000	3	TRUE
ToxRefDB	224	Thidiazuron	51707-55-2	O=C(Nc1snnc1)Nc2ccccc2	O=C(Nc1ccccc1)Nc2cnns2	34.5	1.53782	Subchronic	Rat	90	"Oral","Feed"	102	2.0086	TRUE
ToxRefDB	225	1-Isopropylchlorohydroxytriazole	42509-62-6	CC(C)N1NC(=O)N=C1Cl	O=C1N=C(N(N1)C(C)C)Cl	1448.4	3.16089	Subchronic	Rat	90	"Oral","Feed"	1448.4	3.16089	TRUE
ToxRefDB	227	Simazine	122-34-9	CCNc1nc(Cl)nc(NCC)n1	n1c(nc(nc1NCC)Cl)NCC	247	2.3927	Subchronic	Rat	90	"Oral","Feed"	247	2.3927	TRUE
ToxRefDB	228	Diniconazole	83657-24-3	CC(C)(C)C(O)\C(=C/c1ccc(Cl)cc1Cl)n2cncn2	OC(C(=Cc1ccc(cc1Cl)Cl)n2ncnc2)C(C)(C)C	225	2.35218	Subchronic	Rat	90	"Oral","Feed"	225	2.35218	TRUE
ToxRefDB	229	Dicofol	115-32-2	OC(c1ccc(Cl)cc1)(c2ccc(Cl)cc2)C(Cl)(Cl)Cl	OC(c1ccc(cc1)Cl)(c2ccc(cc2)Cl)C(Cl)(Cl)Cl	95.84	1.98155	Subchronic	Rat	90	"Oral","Feed"	95.84	1.98155	TRUE
ToxRefDB	230	Rimsulfuron	122931-48-0	CC[S](=O)(=O)c1cccnc1[S](=O)(=O)NC(=O)Nc2nc(OC)cc(OC)n2	O=C(Nc1nc(OC)cc(n1)OC)NS(=O)(=O)c2ncccc2S(=O)(=O)CC	1311	3.1176	Subchronic	Rat	90	"Oral","Feed"	1311	3.1176	TRUE
ToxRefDB	231	Cyanazine	21725-46-2	CCNc1nc(Cl)nc(NC(C)(C)C#N)n1	N#CC(Nc1nc(nc(n1)Cl)NCC)(C)C	5	0.69897	Subchronic	Rat	90	"Oral","Feed"	5	0.69897	TRUE
ToxRefDB	232	Picloram-isoctyl	26952-20-5	CCCCCCC(C)OC(=O)c1nc(Cl)c(Cl)c(N)c1Cl	O=C(OC(C)CCCCCC)c1nc(c(c(N)c1Cl)Cl)Cl	733	2.8651	Subchronic	Rat	90	"Oral","Feed"	733	2.8651	TRUE
ToxRefDB	233	Azafenidin	68049-83-2	Clc1cc(Cl)c(cc1OCC#C)N2N=C3CCCCN3C2=O	O=C1N(N=C2N1CCCC2)c3cc(OCC#C)c(cc3Cl)Cl	127	2.1038	Subchronic	Rat	90	"Oral","Feed"	127	2.1038	TRUE
ToxRefDB	234	Dipropyl pyridine-2,5-dicarboxylate	136-45-8	CCCOC(=O)c1ccc(nc1)C(=O)OCCC	O=C(OCCC)c1ncc(cc1)C(=O)OCCC	500	2.69897	Subchronic	Rat	90	"Oral","Feed"	1000	3	TRUE
ToxRefDB	235	Ethoxyquin	91-53-2	CCOc1ccc2NC(C)(C)C=C(C)c2c1	O(c1ccc2NC(C=C(c2(c1))C)(C)C)CC	400	2.60206	Subchronic	Rat	90	"Oral","Gavage/Intubation"	400	2.60206	TRUE
ToxRefDB	236	Captafol	2425-06-1	ClC(Cl)C(Cl)(Cl)SN1C(=O)[C@@H]2CC=CC[C@@H]2C1=O	O=C1N(C(=O)C2CC=CCC12)SC(C(Cl)Cl)(Cl)Cl	15	1.17609	Subchronic	Rat	90	"Oral", "Feed"	50	1.69897	TRUE
ToxRefDB	237	Oxyfluorfen	42874-03-3	CCOc1cc(Oc2ccc(cc2Cl)C(F)(F)F)ccc1[N+]([O-])=O	O=[N+]([O-])c2ccc(Oc1ccc(cc1Cl)C(F)(F)F)cc2(OCC)	1012.1	3.00522	Subchronic	Rat	90	"Oral","diet"	1012.1	3.00522	TRUE
ToxRefDB	238	Triticonazole	131983-72-7	CC1(C)CC/C(=C/c2ccc(Cl)cc2)C1(O)Cn3cncn3	OC2(C(=Cc1ccc(cc1)Cl)CCC2(C)(C))(Cn3ncnc3)	2309.3	3.36348	Subchronic	Rat	90	"Oral","[Not Specified]"	2309.3	3.36348	TRUE
ToxRefDB	239	Fludioxonil	131341-86-1	FC1(F)Oc2cccc(c2O1)c3c[nH]cc3C#N	N#Cc1c[nH]cc1c3cccc2OC(F)(F)Oc23	64	1.80618	Subchronic	Rat	90	"Oral","Feed"	428	2.63144	TRUE
ToxRefDB	240	1,2-Dichloroethane	107-06-2	ClCCCl	C(CCl)Cl	30	1.47712	Subchronic	Rat	90	"Oral","Gavage/Intubation"	86	1.9345	TRUE
ToxRefDB	241	Triflusulfuron-methyl	126535-15-7	COC(=O)c1cccc(C)c1[S](=O)(=O)NC(=O)Nc2nc(OCC(F)(F)F)nc(n2)N(C)C	O=C(OC)c1cccc(c1S(=O)(=O)NC(=O)Nc2nc(nc(n2)N(C)C)OCC(F)(F)F)C	965	2.98453	Subchronic	Rat	90	"Oral","Feed"	965	2.98453	TRUE
ToxRefDB	242	Buprofezin	69327-76-0	CC(C)N1C(=O)N(CSC1=NC(C)(C)C)c2ccccc2	O=C2N(c1ccccc1)CSC(=NC(C)(C)C)N2C(C)C	13	1.11394	Subchronic	Rat	90	"Oral","Feed"	68.6	1.83632	TRUE
ToxRefDB	243	Indoxacarb	173584-44-6	COC(=O)N(C(=O)N1CO[C@]2(Cc3cc(Cl)ccc3C2=N1)C(=O)OC)c4ccc(OC(F)(F)F)cc4	O=C(OC)N(C(=O)N2N=C3c1ccc(cc1CC3(OC2)(C(=O)OC))Cl)c4ccc(OC(F)(F)F)cc4	8.5	0.929419	Subchronic	Rat	90	"Oral","[Not Specified]"	8.5	0.929419	TRUE
ToxRefDB	244	Tebufenozide	112410-23-8	CCc1ccc(cc1)C(=O)NN(C(=O)c2cc(C)cc(C)c2)C(C)(C)C	O=C(NN(C(=O)c1cc(cc(c1)C)C)C(C)(C)C)c2ccc(cc2)CC	15.6	1.19312	Subchronic	Rat	90	"Oral","Feed"	155.2	2.19089	TRUE
ToxRefDB	245	Dinotefuran	165252-70-0	CN=C(NCC1CCOC1)N[N+]([O-])=O	O=[N+]([O-])NC(=NC)NCC1COCC1	3156	3.49914	Subchronic	Rat	90	"Oral","Feed"	3156	3.49914	TRUE
ToxRefDB	246	Dichlobenil	1194-65-6	Clc1cccc(Cl)c1C#N	N#Cc1c(cccc1Cl)Cl	500	2.69897	Subchronic	Rat	90	"Oral","[Not Specified]"	500	2.69897	TRUE
ToxRefDB	247	Tribenuron-methyl	101200-48-0	COC(=O)c1ccccc1[S](=O)(=O)NC(=O)N(C)c2nc(C)nc(OC)n2	O=C(OC)c1ccccc1S(=O)(=O)NC(=O)N(c2nc(nc(n2)C)OC)C	7	0.845098	Subchronic	Rat	90	"Oral","Feed"	118	2.07188	TRUE
ToxRefDB	248	Prodiamine	29091-21-2	CCCN(CCC)c1c(cc(c(N)c1[N+]([O-])=O)C(F)(F)F)[N+]([O-])=O	O=[N+]([O-])c1cc(c(N)c(c1N(CCC)CCC)[N+](=O)[O-])C(F)(F)F	80.1	1.90363	Subchronic	Rat	90	"Oral","Feed"	268.9	2.42959	TRUE
ToxRefDB	249	Acetamiprid	135410-20-7	CN(Cc1ccc(Cl)nc1)C(C)=NC#N	N#CN=C(N(C)Cc1cnc(cc1)Cl)C	48.9	1.68931	Subchronic	Rat	90	"Oral","Feed"	117.1	2.06856	TRUE
ToxRefDB	250	Propiconazole	60207-90-1	CCCC1COC(Cn2cncn2)(O1)c3ccc(Cl)cc3Cl	n1cnn(c1)CC2(OCC(O2)CCC)c3ccc(cc3Cl)Cl	400.9	2.60304	Subchronic	Rat	90	"Oral","Feed"	400.9	2.60304	TRUE
ToxRefDB	251	2-Hydroxyatrazine	2163-68-0	CCNC1=NC(=O)N=C(NC(C)C)N1	O=C1N=C(NC(=N1)NC(C)C)NCC	6.3	0.799341	Subchronic	Rat	90	"Oral","Feed"	18.89	1.27623	TRUE
ToxRefDB	252	Benfluralin	1861-40-1	CCCCN(CC)c1c(cc(cc1[N+]([O-])=O)C(F)(F)F)[N+]([O-])=O	O=[N+]([O-])c1cc(cc(c1N(CC)CCCC)[N+](=O)[O-])C(F)(F)F	522.22	2.71785	Subchronic	Rat	90	"Oral","Feed"	522.22	2.71785	TRUE
ToxRefDB	253	Halosulfuron-methyl	100784-20-1	COC(=O)c1c(Cl)nn(C)c1[S](=O)(=O)NC(=O)Nc2nc(OC)cc(OC)n2	O=C(OC)c1c(nn(c1S(=O)(=O)NC(=O)Nc2nc(OC)cc(n2)OC)C)Cl	116	2.06446	Subchronic	Rat	90	"Oral","Feed"	497	2.69636	TRUE
ToxRefDB	254	Azoxystrobin	131860-33-8	CO\C=C(C(=O)OC)/c1ccccc1Oc2cc(Oc3ccccc3C#N)ncn2	N#Cc3ccccc3(Oc2ncnc(Oc1ccccc1C(=COC)C(=O)OC)c2)	443.8	2.64719	Subchronic	Rat	90	"Oral","Feed"	443.8	2.64719	TRUE
ToxRefDB	255	Mesotrione	104206-82-8	C[S](=O)(=O)c1ccc(C(=O)C2C(=O)CCCC2=O)c(c1)[N+]([O-])=O	O=C(c1ccc(cc1[N+](=O)[O-])S(=O)(=O)C)C2C(=O)CCCC2(=O)	12.46	1.09552	Subchronic	Rat	90	"Oral","Feed"	1111	3.04571	TRUE
ToxRefDB	256	2,4-DB	94-82-6	OC(=O)CCCOc1ccc(Cl)cc1Cl	O=C(O)CCCOc1ccc(cc1Cl)Cl	15.8	1.19866	Subchronic	Rat	90	"Oral","Feed"	50	1.69897	TRUE
ToxRefDB	257	Forchlorfenuron	68157-60-8	Clc1cc(NC(=O)Nc2ccccc2)ccn1	O=C(Nc1ccccc1)Nc2ccnc(c2)Cl	428	2.63144	Subchronic	Rat	90	"Oral","Feed"	428	2.63144	TRUE
ToxRefDB	258	Chloroneb	2675-77-6	COc1cc(Cl)c(OC)cc1Cl	O(c1cc(c(OC)cc1Cl)Cl)C	25	1.39794	Subchronic	Rat	90	"Oral","Feed"	375	2.57403	TRUE
ToxRefDB	259	Acetochlor	34256-82-1	CCOCN(C(=O)CCl)c1c(C)cccc1CC	O=C(N(c1c(cccc1CC)C)COCC)CCl	161.1	2.2071	Subchronic	Rat	90	"Oral","Feed"	161.1	2.2071	TRUE
ToxRefDB	260	Flucycloxuron	113036-88-7	Fc1cccc(F)c1C(=O)NC(=O)Nc2ccc(CO/N=C(C3CC3)/c4ccc(Cl)cc4)cc2	O=C(NC(=O)c1c(F)cccc1(F))Nc2ccc(cc2)CON=C(c3ccc(cc3)Cl)C4CC4	20000	4.30103	Subchronic	Rat	90	"Oral","Feed"	20000	4.30103	TRUE
ToxRefDB	261	2,4-D-Butotyl	1929-73-3	CCCCOCCOC(=O)COc1ccc(Cl)cc1Cl	O=C(OCCOCCCC)COc1ccc(cc1Cl)Cl	436	2.63949	Subchronic	Rat	90	"Oral","Feed"	436	2.63949	TRUE
ToxRefDB	262	Methyl parathion	298-00-0	CO[P](=S)(OC)Oc1ccc(cc1)[N+]([O-])=O	O=[N+]([O-])c1ccc(OP(OC)(OC)=S)cc1	4.46	0.649335	Subchronic	Rat	90	"Oral","Feed"	4.46	0.649335	TRUE
ToxRefDB	263	Oxasulfuron	144651-06-9	Cc1cc(C)nc(NC(=O)N[S](=O)(=O)c2ccccc2C(=O)OC3COC3)n1	O=C(OC1COC1)c2ccccc2S(=O)(=O)NC(=O)Nc3nc(cc(n3)C)C	1289	3.11025	Subchronic	Rat	90	"Oral","Feed"	1289	3.11025	TRUE
ToxRefDB	264	Cyhalofop-butyl	122008-85-9	CCCCOC(=O)[C@@H](C)Oc1ccc(Oc2ccc(cc2F)C#N)cc1	N#Cc2ccc(Oc1ccc(OC(C(=O)OCCCC)C)cc1)c(F)c2	60.5	1.78176	Subchronic	Rat	90	"Oral","Feed"	189.5	2.27761	TRUE
ToxRefDB	265	Imiprothrin	72963-72-5	CC(C)=CC1C(C(=O)OCN2C(=O)CN(CC#C)C2=O)C1(C)C	O=C(OCN1C(=O)N(CC#C)CC1(=O))C2C(C=C(C)C)C2(C)(C)	611.2	2.78618	Subchronic	Rat	90	"Oral","Feed"	611.2	2.78618	TRUE
ToxRefDB	266	Picloram	1918-02-1	Nc1c(Cl)c(Cl)nc(C(=O)O)c1Cl	O=C(O)c1nc(c(c(N)c1Cl)Cl)Cl	500	2.69897	Subchronic	Rat	90	"Oral", "Feed"	500	2.69897	TRUE
ToxRefDB	267	Thiabendazole	148-79-8	[nH]1c2ccccc2nc1c3cscn3	n1cscc1c2nc3ccccc3([nH]2)	302	2.48001	Subchronic	Rat	90	"Oral","Feed"	302	2.48001	TRUE
ToxRefDB	268	Pentachloronitrobenzene	82-68-8	[O-][N+](=O)c1c(Cl)c(Cl)c(Cl)c(Cl)c1Cl	O=[N+]([O-])c1c(c(c(c(c1Cl)Cl)Cl)Cl)Cl	985	2.99344	Subchronic	Rat	90	"Oral","Gavage/Intubation"	985	2.99344	TRUE
ToxRefDB	269	Triasulfuron	82097-50-5	COc1nc(C)nc(NC(=O)N[S](=O)(=O)c2ccccc2OCCCl)n1	O=C(Nc1nc(nc(n1)C)OC)NS(=O)(=O)c2ccccc2(OCCCl)	1000	3	Subchronic	Rat	90	"Oral","Feed"	1000	3	TRUE
ToxRefDB	270	Fenoxaprop-ethyl	66441-23-4	CCOC(=O)C(C)Oc1ccc(Oc2oc3cc(Cl)ccc3n2)cc1	O=C(OCC)C(Oc3ccc(Oc1nc2ccc(cc2(o1))Cl)cc3)C	16	1.20412	Subchronic	Rat	90	"Oral","Feed"	16	1.20412	TRUE
ToxRefDB	271	Spinosad	168316-95-8	CCC1CCCC(OC2CCC(C(C)O2)N(C)C)C(C)C(=O)C3CC4C(CCC5CC(CC45)OC6CC(C)C(OC)C(OC)C6OC)C3CC(=O)O1	O=C5OC(CC)CCCC(OC1OC(C)C(N(C)C)CC1)C(C(=O)C6CC4C(CCC3CC(OC2CC(C)C(OC)C(OC)C2(OC))CC34)C6(C5))C	273.1	2.43632	Subchronic	Rat	90	"Oral","Feed"	273.1	2.43632	TRUE
ToxRefDB	272	Lindane	58-89-9	ClC1C(Cl)C(Cl)C(Cl)C(Cl)C1Cl	C1(C(C(C(C(C1Cl)Cl)Cl)Cl)Cl)Cl	0.2	-0.69897	Subchronic	Rat	90	"Oral","Feed"	1	0	TRUE
ToxRefDB	273	Phenmedipham	13684-63-4	COC(=O)Nc1cccc(OC(=O)Nc2cccc(C)c2)c1	O=C(Oc1cccc(c1)NC(=O)OC)Nc2cccc(c2)C	366.5	2.56407	Subchronic	Rat	90	"Oral","Feed"	366.5	2.56407	TRUE
ToxRefDB	274	Clethodim	99129-21-2	CCSC(C)CC1CC(=C(\C(=N\OC\C=C\Cl)\CC)C(=O)C1)O	O=C1C(=C(O)CC(C1)CC(C)SCC)C(=NOCC=CCl)CC	279	2.4456	Subchronic	Rat	90	"Oral","Feed"	279	2.4456	TRUE
ToxRefDB	275	Bensulfuron-methyl	83055-99-6	COC(=O)c1ccccc1C[S](=O)(=O)NC(=O)Nc2nc(OC)cc(OC)n2	O=C(OC)c1ccccc1CS(=O)(=O)NC(=O)Nc2nc(OC)cc(n2)OC	93	1.96848	Subchronic	Rat	90	"Oral","Feed"	474	2.67578	TRUE
ToxRefDB	276	Esfenvalerate	66230-04-4	CC(C)[C@@H](C(=O)O[C@@H](C#N)c1cccc(Oc2ccccc2)c1)c3ccc(Cl)cc3	N#CC(OC(=O)C(c1ccc(cc1)Cl)C(C)C)c3cccc(Oc2ccccc2)c3	25	1.39794	Subchronic	Rat	90	"Oral","Feed"	25	1.39794	TRUE
ToxRefDB	277	Ilepatril	473289-62-2	CC(C)[C@H](SC(=O)C)C(=O)N[C@H]1Cc2ccccc2[C@H]3CCC[C@H](N3C1=O)C(=O)O	O=C(O)C3N2C(=O)C(NC(=O)C(C(C)C)SC(=O)C)Cc1ccccc1C2CCC3	1600	3.20412	Subchronic	Rat	90	"Oral","Gavage/Intubation"	1600	3.20412	TRUE
ToxRefDB	278	Trichloroacetic acid	76-03-9	OC(=O)C(Cl)(Cl)Cl	O=C(O)C(Cl)(Cl)Cl	355	2.55023	Subchronic	Rat	90	"Oral","Water"	355	2.55023	TRUE
ToxRefDB	279	2,3-Benzofuran	271-89-6	o1ccc2ccccc12	o1ccc2ccccc12	500	2.69897	Subchronic	Rat	90	"Oral","Gavage/Intubation"	500	2.69897	TRUE
ToxRefDB	280	3,3'-Dimethoxybenzidine dihydrochloride	20325-40-0	[H+].[H+].[Cl-].[Cl-].COc1cc(ccc1N)c2ccc(N)c(OC)c2	O(c1cc(ccc1(N))c2ccc(N)c(OC)c2)C	120	2.07918	Subchronic	Rat	90	"Oral","Water"	120	2.07918	TRUE
ToxRefDB	281	1,3-Dichlorobenzene	541-73-1	Clc1cccc(Cl)c1	c1cc(cc(c1)Cl)Cl	588	2.76938	Subchronic	Rat	90	"Oral","Gavage/Intubation"	588	2.76938	TRUE
ToxRefDB	282	2,2-Bis(bromomethyl)-1,3-propanediol	3296-90-0	OCC(CO)(CBr)CBr	OCC(CO)(CBr)CBr	200	2.30103	Subchronic	Rat	90	"Oral","Feed"	400	2.60206	TRUE
ToxRefDB	283	2,6-Dimethylaniline	87-62-7	Cc1cccc(C)c1N	Nc1c(cccc1C)C	310	2.49136	Subchronic	Rat	90	"Oral","Gavage/Intubation"	310	2.49136	TRUE
ToxRefDB	284	Chlorthal-dimethyl	1861-32-1	COC(=O)c1c(Cl)c(Cl)c(c(Cl)c1Cl)C(=O)OC	O=C(OC)c1c(c(c(C(=O)OC)c(c1Cl)Cl)Cl)Cl	2500	3.39794	Subchronic	Rat	90	"Oral","Feed"	2500	3.39794	TRUE
ToxRefDB	285	5,5-Diphenylhydantoin	57-41-0	O=C1NC(=O)C(N1)(c2ccccc2)c3ccccc3	O=C1NC(=O)C(N1)(c2ccccc2)c3ccccc3	100	2	Subchronic	Rat	90	"Oral","Feed"	100	2	TRUE
ToxRefDB	286	4,4'-Oxydianiline	101-80-4	Nc1ccc(Oc2ccc(N)cc2)cc1	O(c1ccc(N)cc1)c2ccc(N)cc2	168	2.22531	Subchronic	Rat	90	"Oral","Feed"	168	2.22531	TRUE
ToxRefDB	287	Hydrochlorothiazide	58-93-5	N[S](=O)(=O)c1cc2c(NCN[S]2(=O)=O)cc1Cl	O=S(=O)(N)c1cc2c(cc1Cl)NCNS2(=O)(=O)	156	2.19312	Subchronic	Rat	90	"Oral","Feed"	156	2.19312	TRUE
ToxRefDB	288	Acetaminophen	103-90-2	CC(=O)Nc1ccc(O)cc1	O=C(Nc1ccc(O)cc1)C	1250	3.09691	Subchronic	Rat	90	"Oral","Feed"	1250	3.09691	TRUE
ToxRefDB	289	Kepone	143-50-0	ClC1(Cl)C2(Cl)C3(Cl)C4(Cl)C(=O)C5(Cl)C3(Cl)C1(Cl)C5(Cl)C24Cl	O=C1C2(C3(C4(C1(C5(C2(C3(C(C45Cl)(Cl)Cl)Cl)Cl)Cl)Cl)Cl)Cl)Cl	1.25	0.09691	Subchronic	Rat	90	"Oral","Feed"	1.25	0.09691	TRUE
ToxRefDB	290	Coumarin	91-64-5	O=C1Oc2ccccc2C=C1	O=C1Oc2ccccc2(C=C1)	75	1.87506	Subchronic	Rat	90	"Oral","Gavage/Intubation"	150	2.17609	TRUE
ToxRefDB	291	Diallyl phthalate	131-17-9	C=CCOC(=O)c1ccccc1C(=O)OCC=C	O=C(OCC=C)c1ccccc1(C(=O)OCC=C)	400	2.60206	Subchronic	Rat	90	"Oral","Gavage/Intubation"	400	2.60206	TRUE
ToxRefDB	292	Diethanolamine	111-42-2	OCCNCCO	OCCNCCO	14	1.14613	Subchronic	Rat	90	"Oral","Water"	14	1.14613	TRUE
ToxRefDB	293	2,4,6-Trichlorophenol	88-06-2	Oc1c(Cl)cc(Cl)cc1Cl	Oc1c(cc(cc1Cl)Cl)Cl	720	2.85733	Subchronic	Rat	90	"Oral","Gavage/Intubation"	720	2.85733	TRUE
ToxRefDB	294	Cyproconazole	94361-06-5	CC(C1CC1)C(O)(Cn2cncn2)c3ccc(Cl)cc3	OC(c1ccc(cc1)Cl)(Cn2ncnc2)C(C)C3CC3	106.8	2.02857	Subchronic	Rat	90	"Oral","Feed"	106.8	2.02857	TRUE
ToxRefDB	295	3-Nitrotoluene	99-08-1	Cc1cccc(c1)[N+]([O-])=O	O=[N+]([O-])c1cccc(c1)C	638	2.80482	Subchronic	Rat	90	"Oral","Feed"	638	2.80482	TRUE
ToxRefDB	296	17beta-Estradiol	50-28-2	C[C@]12CC[C@H]3[C@@H](CCc4cc(O)ccc34)[C@@H]1CC[C@@H]2O	Oc1ccc2c(c1)CCC3C2CCC4(C)(C(O)CCC34)	3.16	0.499687	Subchronic	Rat	90	"Oral","Feed"	3.16	0.499687	TRUE
ToxRefDB	297	Furfural	98-01-1	O=Cc1occc1	O=Cc1occc1	180	2.25527	Subchronic	Rat	90	"Oral","Gavage/Intubation"	180	2.25527	TRUE
ToxRefDB	298	o-Cresol	95-48-7	Cc1ccccc1O	Oc1ccccc1C	2024	3.30621	Subchronic	Rat	90	"Oral","Feed"	2024	3.30621	TRUE
ToxRefDB	299	2-Butanone oxime	96-29-7	CC\C(C)=N\O	ON=C(C)CC	280	2.44716	Subchronic	Rat	90	"Oral","Water"	280	2.44716	TRUE
ToxRefDB	300	2,4-Dimethylphenol	105-67-9	Cc1ccc(O)c(C)c1	Oc1ccc(cc1C)C	540	2.73239	Subchronic	Rat	90	"Oral","Gavage/Intubation"	540	2.73239	TRUE
ToxRefDB	301	N,N-Dimethylaniline	121-69-7	CN(C)c1ccccc1	c1ccc(cc1)N(C)C	31	1.49136	Subchronic	Rat	90	"Oral","Gavage/Intubation"	31	1.49136	TRUE
ToxRefDB	302	Ethylene glycol	107-21-1	OCCO	OCCO	625	2.79588	Subchronic	Rat	90	"Oral","Feed"	1250	3.09691	TRUE
ToxRefDB	303	2-(2-Butoxyethoxy)ethanol	112-34-5	CCCCOCCOCCO	OCCOCCOCCCC	1000	3	Subchronic	Rat	90	"Oral","Water"	1000	3	TRUE
ToxRefDB	304	Hydroquinone	123-31-9	Oc1ccc(O)cc1	Oc1ccc(O)cc1	100	2	Subchronic	Rat	90	"Oral","Gavage/Intubation"	200	2.30103	TRUE
ToxRefDB	305	Gallic acid	149-91-7	OC(=O)c1cc(O)c(O)c(O)c1	O=C(O)c1cc(O)c(O)c(O)c1	2500	3.39794	Subchronic	Rat	90	"Oral","Feed"	2500	3.39794	TRUE
ToxRefDB	306	2-Methyl-4,6-dinitrophenol	534-52-1	Cc1cc(cc(c1O)[N+]([O-])=O)[N+]([O-])=O	O=[N+]([O-])c1cc(c(O)c(c1)C)[N+](=O)[O-]	400	2.60206	Subchronic	Rat	90	"Oral","Feed"	400	2.60206	TRUE
ToxRefDB	307	Glycolic acid	79-14-1	OCC(O)=O	O=C(O)CO	150	2.17609	Subchronic	Rat	90	"Oral","Gavage/Intubation"	300	2.47712	TRUE
ToxRefDB	308	PFBS-K	29420-49-3	[K+].[O-][S](=O)(=O)C(F)(F)C(F)(F)C(F)(F)C(F)(F)F	O=S(=O)(O)C(F)(F)C(F)(F)C(F)(F)C(F)(F)F	600	2.77815	Subchronic	Rat	90	"Oral","Gavage/Intubation"	600	2.77815	TRUE
ToxRefDB	309	Dimethoxane	828-00-2	CC1CC(OC(C)O1)OC(C)=O	O=C(OC1OC(OC(C)C1)C)C	500	2.69897	Subchronic	Rat	90	"Oral","Gavage/Intubation"	500	2.69897	TRUE
ToxRefDB	310	Didecyldimethylammonium chloride	7173-51-5	[Cl-].CCCCCCCCCC[N+](C)(C)CCCCCCCCCC	CCCCCCCCCC[N+](C)(C)CCCCCCCCCC	175.4	2.24403	Subchronic	Rat	90	"Oral","Feed"	175.4	2.24403	TRUE
ToxRefDB	311	PFHxA	307-24-4	OC(=O)C(F)(F)C(F)(F)C(F)(F)C(F)(F)C(F)(F)F	O=C(O)C(F)(F)C(F)(F)C(F)(F)C(F)(F)C(F)(F)F	200	2.30103	Subchronic	Rat	90	"Oral","Gavage/Intubation"	200	2.30103	TRUE
ToxRefDB	312	Trichloromelamine	7673-09-8	ClNc1nc(NCl)nc(NCl)n1	n1c(nc(nc1NCl)NCl)NCl	30	1.47712	Subchronic	Rat	90	"Oral","Gavage/Intubation"	150	2.17609	TRUE
ToxRefDB	313	4-Chloro-3,5-dimethylphenol	88-04-0	Cc1cc(O)cc(C)c1Cl	Oc1cc(c(c(c1)C)Cl)C	1250	3.09691	Subchronic	Rat	90	"Oral","Gavage/Intubation"	2500	3.39794	TRUE
ToxRefDB	314	Urethane	51-79-6	CCOC(N)=O	O=C(OCC)N	525	2.72016	Subchronic	Rat	90	"Oral","Water"	525	2.72016	TRUE
ToxRefDB	315	Pirinixic acid	50892-23-4	Cc1cccc(Nc2cc(Cl)nc(SCC(O)=O)n2)c1C	O=C(O)CSc1nc(cc(n1)Cl)Nc2cccc(c2C)C	34	1.53148	Subchronic	Rat	90	"Oral","Feed"	34	1.53148	TRUE
ToxRefDB	316	2-Chloroaniline	95-51-2	Nc1ccccc1Cl	Nc1ccccc1Cl	160	2.20412	Subchronic	Rat	90	"Oral","Gavage/Intubation"	160	2.20412	TRUE
ToxRefDB	317	3-Chloroaniline	108-42-9	Nc1cccc(Cl)c1	Nc1cccc(c1)Cl	160	2.20412	Subchronic	Rat	90	"Oral","Gavage/Intubation"	160	2.20412	TRUE
ToxRefDB	318	4-Chloroaniline hydrochloride	20265-96-7	[H+].[Cl-].Nc1ccc(Cl)cc1	Nc1ccc(cc1)Cl	80	1.90309	Subchronic	Rat	90	"Oral","Gavage/Intubation"	80	1.90309	TRUE
ToxRefDB	319	Methyl 2-(methylamino)benzoate	85-91-6	CNc1ccccc1C(=O)OC	O=C(OC)c1ccccc1(NC)	244	2.38739	Subchronic	Rat	90	"Oral","Feed"	244	2.38739	TRUE
ToxRefDB	320	4-(4-Hydroxyphenyl)butan-2-one	5471-51-2	CC(=O)CCc1ccc(O)cc1	O=C(C)CCc1ccc(O)cc1	678	2.83123	Subchronic	Rat	90	"Oral","Feed"	678	2.83123	TRUE
ToxRefDB	321	Quinine hydrochloride	130-89-2	[H+].[Cl-].COc1ccc2nccc(C(O)C3CC4(CCN3CC4)C=C)c2c1	OC(c2ccnc1ccc(OC)cc12)C4N3CCC(C=C)(CC3)C4	120	2.07918	Subchronic	Rat	90	"Oral","Feed"	120	2.07918	TRUE
ToxRefDB	322	Octyl acetate	112-14-1	CCCCCCCCOC(C)=O	O=C(OCCCCCCCC)C	1000	3	Subchronic	Rat	90	"Oral","Gavage/Intubation"	1000	3	TRUE
ToxRefDB	323	Phenolphthalein	77-09-8	Oc1ccc(cc1)C2(OC(=O)c3ccccc23)c4ccc(O)cc4	O=C3OC(c1ccc(O)cc1)(c2ccc(O)cc2)c4ccccc34	3494	3.54332	Subchronic	Rat	90	"Oral","Feed"	3494	3.54332	TRUE
ToxRefDB	324	Hexachlorocyclopentadiene	77-47-4	ClC1=C(Cl)C(Cl)(Cl)C(=C1Cl)Cl	C=1(C(=C(C(C=1Cl)(Cl)Cl)Cl)Cl)Cl	150	2.17609	Subchronic	Rat	90	"Oral","Gavage/Intubation"	150	2.17609	TRUE
ToxRefDB	325	1,2,3-Trichloropropane	96-18-4	ClCC(Cl)CCl	C(C(CCl)Cl)Cl	0.0589724	-1.22935	Subchronic	Rat	90	"Oral","Gavage/Intubation"	0.0589724	-1.22935	TRUE
ToxRefDB	326	Dibromoacetonitrile	3252-43-5	BrC(Br)C#N	N#CC(Br)Br	45	1.65321	Subchronic	Rat	90	"Oral","Gavage/Intubation"	45	1.65321	TRUE
ToxRefDB	327	Dichloroacetonitrile	3018-12-0	ClC(Cl)C#N	N#CC(Cl)Cl	65	1.81291	Subchronic	Rat	90	"Oral","Gavage/Intubation"	65	1.81291	TRUE
ToxRefDB	328	Dichloroacetic acid	79-43-6	OC(=O)C(Cl)Cl	O=C(O)C(Cl)Cl	345	2.53782	Subchronic	Rat	90	"Oral","Water"	345	2.53782	TRUE
ToxRefDB	329	dl-Menthol	89-78-1	CC(C)[C@@H]1CC[C@@H](C)C[C@H]1O	OC1CC(C)CCC1(C(C)C)	750	2.87506	Subchronic	Rat	90	"Oral","Feed"	750	2.87506	TRUE
ToxRefDB	330	D-Limonene	5989-27-5	CC(=C)[C@@H]1CCC(=CC1)C	C=C(C)C1CC=C(C)CC1	2400	3.38021	Subchronic	Rat	90	"Oral","Gavage/Intubation"	2400	3.38021	TRUE
ToxRefDB	331	Chlorobenzene	108-90-7	Clc1ccccc1	c1ccc(cc1)Cl	750	2.87506	Subchronic	Rat	90	"Oral","Gavage/Intubation"	750	2.87506	TRUE
COSMOS DB	332		131-57-7		O=C(c1ccccc1)c2ccc(OC)cc2(O)	411	2.61384	Subchronic Toxicity	RAT	90 day	Oral - Dietary	828	2.91803	TRUE
COSMOS DB	333		120-40-1		O=C(N(CCO)CCO)CCCCCCCCCCC	25	1.39794	Subchronic Toxicity	RAT	90 day	Oral	80	1.90309	TRUE
COSMOS DB	334		4368-56-3		O=C1c4ccccc4(C(=O)c2c(cc(c(N)c12)S(=O)(=O)O)NC3CCCCC3)	300	2.47712	Subchronic Toxicity	RAT	90 day	Oral - Gavage/Intubation	1000	3	TRUE
COSMOS DB	335		52793-97-2		O=C2C(=Cc1ccc(cc1)[N+](C)(C)C)C3CCC2(C)C3(C)(C)	300	2.47712	Subchronic Toxicity	RAT	90 day	Oral - Gavage/Intubation	1000	3	TRUE
COSMOS DB	336		4403-90-1		O=C2c5ccccc5(C(=O)c3c(ccc(Nc1ccc(cc1S(=O)(=O)O)C)c23)Nc4ccc(cc4S(=O)(=O)O)C)	100	2	Subchronic Toxicity	RAT	90 day	Oral - Gavage/Intubation	300	2.47712	TRUE
COSMOS DB	337		108-78-1		n1c(nc(nc1N)N)N	170	2.23045	Subchronic Toxicity	RAT	91 day	Oral - Dietary	339	2.5302	TRUE
COSMOS DB	338		67-64-1		O=C(C)C	100	2	Subchronic Toxicity	RAT	90 day	Oral - Gavage/Intubation	500	2.69897	TRUE
COSMOS DB	339		102-71-6		OCCN(CCO)CCO	500	2.69897	Subchronic Toxicity	RAT	91 day	Oral	1000	3	TRUE
COSMOS DB	340		95-94-3		c1c(c(cc(c1Cl)Cl)Cl)Cl	0.34	-0.468521	Subchronic Toxicity	RAT	91 day	Oral - Dietary	3.4	0.531479	TRUE
COSMOS DB	341		61693-43-4		Oc1ccc(c(N)c1Cl)Cl	80	1.90309	Subchronic Toxicity	RAT	90 day	Oral - Gavage/Intubation	160	2.20412	TRUE
COSMOS DB	342		110-43-0		O=C(C)CCCCC	20	1.30103	Subchronic Toxicity	RAT	91 day	Oral - Gavage/Intubation	100	2	TRUE
COSMOS DB	343		4940-11-8		O=C1C=COC(=C1(O))CC	500	2.69897	Subchronic Toxicity	RAT	90 day	Oral - Dietary	1000	3	TRUE
COSMOS DB	345		622-97-9		C=Cc1ccc(cc1)C	50	1.69897	Subchronic Toxicity	RAT	90 day	Oral - Gavage/Intubation	100	2	TRUE
COSMOS DB	346		100418-33-5		O=[N+]([O-])c1cc(ccc1(NCCO))C	45	1.65321	Subchronic Toxicity	RAT	90 day	Oral - Gavage/Intubation	90	1.95424	TRUE
COSMOS DB	347		1123-85-9		OCC(c1ccccc1)C	10	1	Subchronic Toxicity	RAT	91 day	Oral - Dietary	40	1.60206	TRUE
COSMOS DB	348		74578-10-2		N=C1C(=CC(C=C1C)=C(c2cc(c(N)c(c2)C)C)c3c(cccc3Cl)Cl)C	4	0.60206	Subchronic Toxicity	RAT	90 day	Oral - Gavage/Intubation	15	1.17609	TRUE
MUNRO non-cancer EFSA	349		111-90-0	CCOCCOCCO	OCCOCCOCC	250	2.39794	Subchronic	Rat	90d	Oral (Diet)	2500	3.39794	TRUE
MUNRO non-cancer EFSA	350		125-12-2	CC(=O)OC1CC2CCC1(C)C2(C)C	O=C(OC1CC2CCC1(C)C2(C)(C))C	15	1.17609	Subchronic	Rat	91d	Oral (Gavage)	90	1.95424	TRUE
MUNRO non-cancer EFSA	351		119-53-9	OC(C(=O)c1ccccc1)c1ccccc1	O=C(c1ccccc1)C(O)c2ccccc2	12.5	1.09691	Subchronic	Rat	90d	Oral (Diet)	25	1.39794	TRUE
MUNRO non-cancer EFSA	352		50-33-9	CCCCC1C(=O)N(N(C1=O)c1ccccc1)c1ccccc1	O=C3N(c1ccccc1)N(c2ccccc2)C(=O)C3CCCC	25	1.39794	Subchronic	Rat	90d	Oral (Gavage)	50	1.69897	TRUE
MUNRO non-cancer EFSA	353		24382-04-5	[Na+].[O-]C=CC=O	O=CC=CO	30	1.47712	Subchronic	Rat	91d	Oral (Gavage)	60	1.77815	TRUE
MUNRO non-cancer EFSA	354		122-99-6	OCCOc1ccccc1	OCCOc1ccccc1	80	1.90309	Subchronic	Rat	91d	Oral (Gavage)	400	2.60206	TRUE
MUNRO non-cancer EFSA	355		87-68-3	ClC(Cl)=C(Cl)C(Cl)=C(Cl)Cl	C(C(=C(Cl)Cl)Cl)(=C(Cl)Cl)Cl	1	0	Subchronic	Rat	91d	Oral (Gavage)	2.5	0.39794	TRUE
MUNRO non-cancer EFSA	356		127-69-5	Cc1noc(NS(=O)(=O)c2ccc(N)cc2)c1C	O=S(=O)(Nc1onc(c1C)C)c2ccc(N)cc2	464	2.66652	Subchronic	Rat	91d	Oral (Gavage)	1000	3	TRUE
MUNRO non-cancer EFSA	357		108-31-6	O=C1OC(=O)C=C1	O=C1OC(=O)C=C1	40	1.60206	Subchronic	Rat	90d	Oral (Diet)	100	2	TRUE

## Sheet: S3. DB BRAIN
BRAIN
SOURCE	ID	Name	CAS	ORIGINAL SMILES	VEGA SMILES	NO(A)EL (mg/kg bw/day)	NO(A)EL (mg/kg bw/day) log	Study	Species	Duration	Route	LO(A)EL (mg(kg bw/day)	LO(A)EL (mg/kg bw/day) log	consistent?
HESS	5	1,3-Dioxan-4-ol, 2,6-dimethyl-, 4-acetate;1,3-Dioxan-4-ol, 2,6-dimethyl-, acetate;2,6-DIMETHYL-1,3-DIOXAN-4-OL ACETATE;2,6-dimethyl-1,3-dioxan-4-ol, 4-acetate;2,6-dimethyl-1,3-dioxan-4-yl acetate;2,6Dimethyl1,3dioxan4yl acetate (Dimethoxane);Acetic acid, ester with 2,6-dimethyl-m-dioxan-4-ol;Dimethoxane;dimethoxane (2,6-dimethyl-m-dioxan-4-ol acetate );dimethoxane commercial grade;Dimethoxane, co…	828-00-2	CC1CC(OC(C)O1)OC(C)=O	O=C(OC1OC(OC(C)C1)C)C	250	2.39794	Subchronic	Rat	91	Oral (Gavage)	500	2.69897	TRUE
HESS	7	_9H-Fluoren-9-one,_2,4,7-trinitro-;_Fluoren-9-one,_2,4,7-trinitro-;2,4,7-trinitro-9H-fluoren-9-one;2,4,7-Trinitrofluoren-9-one;2,4,7-Trinitro-fluoren-9-one;9H-Fluoren-9-one, 2,4,7-trinitro-;Trinitrofluorenone	129-79-3	[O-][N+](=O)c1ccc2c(c1)C(=O)c1cc(cc(c-21)[N+]([O-])=O)[N+]([O-])=O	O=C3c1cc(ccc1c2c3(cc(cc2[N+](=O)[O-])[N+](=O)[O-]))[N+](=O)[O-]	307.692	2.48812	Subchronic	Rat	91	Oral (Feed)	615.385	2.78915	TRUE
HESS	21	1,1,1,2,2,2-Hexachloroethane;Ethane, 1,1,1,2,2,2-hexachloro-;Ethane, hexachloro-;Hexachloroethane	67-72-1	ClC(Cl)(Cl)C(Cl)(Cl)Cl	C(C(Cl)(Cl)Cl)(Cl)(Cl)Cl	375	2.57403	Subchronic	Rat	91	Oral (Gavage)	750	2.87506	TRUE
HESS	22	αβ-thujone	76231-76-0	CC(C)[C@]12C[C@H]1C(C)C(=O)C2	O=C1CC2(CC2(C1C))(C(C)C)	25	1.39794	Subchronic	Rat	91	Oral (Gavage)	50	1.69897	TRUE
HESS	23	(oxiran-2-yl)methanol;1-Propanol, 2,3-epoxy-;2,3-epoxypropan-1-ol;2,3Epoxypropan1ol(Glycidol);2-Oxiranemethanol;Glycidol;oxiran-2-ylmethanol;Oxiranemethanol	556-52-5	OCC1CO1	OCC1OC1	50	1.69897	Subchronic	Rat	91	Oral (Gavage)	100	2	TRUE
HESS	24	benzyl acetate;1S/C9H10O2/c1-8(10)11-7-9-5-3-2-4-6-9/h2-6H,7H2,1H3;Acetic acid, benzyl ester;Acetic acid, phenylmethyl ester;Benzyl acetate;benzyl acetate (acetic acid, phenylmethyl ester);benzyl_acetate;c1(COC(C)=O)ccccc1;CC(=O)OCc1ccccc1;InChI=1/C9H10O2/c1-8(10)11-7-9-5-3-2-4-6-9/h2-6H,7H2,1H3	140-11-4	CC(=O)OCc1ccccc1	O=C(OCc1ccccc1)C	1923.08	3.284	Subchronic	Rat	91	Oral (Feed)	3846.15	3.58503	TRUE
HESS	29	2,4,6-Trinitrotoluene;2-methyl-1,3,5-trinitrobenzene;Benzene, 2-methyl-1,3,5-trinitro-;Toluene, 2,4,6-trinitro-;Trinitrotoluene;TRINITROTOLUENE, 2,4,6-	118-96-7	Cc1c(cc(cc1[N+]([O-])=O)[N+]([O-])=O)[N+]([O-])=O	O=[N+]([O-])c1cc(c(c(c1)[N+](=O)[O-])C)[N+](=O)[O-]	125	2.09691	Subchronic	Rat	90	Oral (Feed)	300	2.47712	TRUE
HESS	66	benzyl alcohol;benzyl alcohol;benzenemethanol;benzylalcohol;phenyl-methanol;phenylmethanol;benzyl alcohol [inn:jan];1S/C7H8O/c8-6-7-4-2-1-3-5-7/h1-5,8H,6H;1S/C7H8O/c8-6-7-4-2-1-3-5-7/h1-5,8H,6H2;Benzenemethanol;Benzyl alcohol;Benzyl alcohol [INN:JAN];benzyl_alcohol;benzylalcohol;c1ccc(cc1)CO;InChI=1S/C7H8O/c8-6-7-4-2-1-3-5-7/h1-5,8H,6H2;phenylmethanol;phenyl-methanol;phenylmethanol,benzyl alcohol…	100-51-6	OCc1ccccc1	OCc1ccccc1	400	2.60206	Subchronic	Rat	91	Oral (Gavage)	800	2.90309	TRUE
HESS	91	methylphenidate hydrochloride	298-59-9	[Cl-].COC(=O)C(C1CCCC[NH2+]1)c1ccccc1	O=C(OC)C(c1ccccc1)C2NCCCC2	19.2308	1.284	Subchronic	Rat	90	Oral (Feed)	38.4615	1.58503	TRUE
HESS	104	Benzaldehyde;c1(ccccc1)C=O;InChI=1S/C7H6O/c8-6-7-4-2-1-3-5-7/h1-6H;O=C([H])C1=CC=CC=C1	100-52-7	O=Cc1ccccc1	O=Cc1ccccc1	400	2.60206	Subchronic	Rat	91	Oral (Gavage)	800	2.90309	TRUE
ToxRefDB	145	Cymoxanil	57966-95-7	CCNC(=O)NC(=O)\C(=N\OC)C#N	N#CC(=NOC)C(=O)NC(=O)NCC	224	2.35025	Subchronic	Rat	"90","day"	"Oral","Feed"	224	2.35025	TRUE
ToxRefDB	146	Pyrimethanil	53112-28-0	Cc1cc(C)nc(Nc2ccccc2)n1	n1c(nc(cc1C)C)Nc2ccccc2	529.1	2.72354	Subchronic	Rat	"90","day"	"Oral","Feed"	529.1	2.72354	TRUE
ToxRefDB	147	Diphenylamine	122-39-4	N(c1ccccc1)c2ccccc2	c1ccc(cc1)Nc2ccccc2	1187.2	3.07452	Subchronic	Rat	"90","day"	"Oral","Feed"	1187.2	3.07452	TRUE
ToxRefDB	148	Flumetsulam	98967-40-9	Cc1ccn2nc(nc2n1)[S](=O)(=O)Nc3c(F)cccc3F	O=S(=O)(Nc1c(F)cccc1(F))c2nc3nc(ccn3(n2))C	2000	3.30103	Subchronic	Rat	"13","week"	"Oral","Feed"	2000	3.30103	TRUE
ToxRefDB	149	Halofenozide	112226-61-6	CC(C)(C)N(NC(=O)c1ccc(Cl)cc1)C(=O)c2ccccc2	O=C(NN(C(=O)c1ccccc1)C(C)(C)C)c2ccc(cc2)Cl	52.72	1.72198	Subchronic	Rat	"3","month"	"Oral","Feed"	52.72	1.72198	TRUE
ToxRefDB	150	Pyraflufen-ethyl	129630-19-9	CCOC(=O)COc1cc(c(F)cc1Cl)c2nn(C)c(OC(F)F)c2Cl	O=C(OCC)COc1cc(c(F)cc1Cl)c2nn(c(OC(F)F)c2Cl)C	1489.4	3.17301	Subchronic	Rat	"90","day"	"Oral","Feed"	1489.4	3.17301	TRUE
ToxRefDB	151	1-trans-delta-9-Tetrahydrocannabinol	1972-08-3	CCCCCc1cc(O)c2[C@@H]3C=C(C)CC[C@H]3C(C)(C)Oc2c1	Oc1cc(cc2OC(C)(C)C3CCC(=CC3(c12))C)CCCCC	500	2.69897	Subchronic	Rat	"13","week"	"Oral","Gavage/Intubation"	500	2.69897	TRUE
ToxRefDB	152	Bifenazate	149877-41-8	COc1ccc(cc1NNC(=O)OC(C)C)c2ccccc2	O=C(OC(C)C)NNc1cc(ccc1(OC))c2ccccc2	27.7	1.44248	Subchronic	Rat	"90","day"	"Oral","Feed"	27.7	1.44248	TRUE
ToxRefDB	153	2-Phenylphenol	90-43-7	Oc1ccccc1c2ccccc2	Oc1ccccc1c2ccccc2	1554	3.19145	Subchronic	Rat	"90","day"	"Oral","Feed"	1554	3.19145	TRUE
ToxRefDB	154	Chlorpyrifos-methyl	5598-13-0	CO[P](=S)(OC)Oc1nc(Cl)c(Cl)cc1Cl	n1c(OP(OC)(OC)=S)c(cc(c1Cl)Cl)Cl	250	2.39794	Subchronic	Rat	"13","week"	"Oral","Feed"	250	2.39794	TRUE
ToxRefDB	155	DEET	134-62-3	CCN(CC)C(=O)c1cccc(C)c1	O=C(c1cccc(c1)C)N(CC)CC	4000	3.60206	Subchronic	Rat	"90","day"	"Oral","Feed"	4000	3.60206	TRUE
ToxRefDB	156	Pyraclostrobin	175013-18-0	CON(C(=O)OC)c1ccccc1COc2ccn(n2)c3ccc(Cl)cc3	O=C(OC)N(OC)c1ccccc1COc2nn(cc2)c3ccc(cc3)Cl	105.8	2.02449	Subchronic	Rat	"3","month"	"Oral","Feed"	105.8	2.02449	TRUE
ToxRefDB	157	Ziram	137-30-4	[Zn++].CN(C)C([S-])=S.CN(C)C([S-])=S	C(N(C)C)(=S)S	67.8	1.83123	Subchronic	Rat	"13","week"	"Oral","Feed"	67.8	1.83123	TRUE
ToxRefDB	158	Pyridaben	96489-71-3	CC(C)(C)N1N=CC(=C(Cl)C1=O)SCc2ccc(cc2)C(C)(C)C	O=C1C(=C(C=NN1C(C)(C)C)SCc2ccc(cc2)C(C)(C)C)Cl	25.71	1.4101	Subchronic	Rat	"13","week"	"Oral","Feed"	25.71	1.4101	TRUE
ToxRefDB	159	Triadimenol	55219-65-3	CC(C)(C)C(O)C(Oc1ccc(Cl)cc1)n2cncn2	OC(C(Oc1ccc(cc1)Cl)n2ncnc2)C(C)(C)C	208.5	2.31911	Subchronic	Rat	"13","week"	"Oral","Feed"	208.5	2.31911	TRUE
ToxRefDB	160	Butafenacil	134605-64-4	CN1C(=O)N(C(=O)C=C1C(F)(F)F)c2ccc(Cl)c(c2)C(=O)OC(C)(C)C(=O)OCC=C	O=C(OC(C(=O)OCC=C)(C)C)c1cc(ccc1Cl)N2C(=O)C=C(N(C2(=O))C)C(F)(F)F	243.2	2.38596	Subchronic	Rat	"90","day"	"Oral","Feed"	243.2	2.38596	TRUE
ToxRefDB	161	3-Iodo-2-propynyl-N-butylcarbamate	55406-53-6	CCCCNC(=O)OCC#CI	O=C(OCC#CI)NCCCC	200	2.30103	Subchronic	Rat	"90","day"	"Oral","Gavage/Intubation"	200	2.30103	TRUE
ToxRefDB	162	Iprodione	36734-19-7	CC(C)NC(=O)N1CC(=O)N(C1=O)c2cc(Cl)cc(Cl)c2	O=C(NC(C)C)N2C(=O)N(c1cc(cc(c1)Cl)Cl)C(=O)C2	266	2.42488	Subchronic	Rat	"13","week"	"Oral","Feed"	266	2.42488	TRUE
ToxRefDB	163	Diflufenzopyr	109293-97-2	C\C(=N/NC(=O)Nc1cc(F)cc(F)c1)c2ncccc2C(O)=O	O=C(O)c2cccnc2(C(=NNC(=O)Nc1cc(F)cc(F)c1)C)	1513.9	3.1801	Subchronic	Rat	"90","day"	"Oral","Feed"	1513.9	3.1801	TRUE
ToxRefDB	164	Dithiopyr	97886-45-8	CSC(=O)c1c(CC(C)C)c(C(=O)SC)c(nc1C(F)F)C(F)(F)F	O=C(c1c(nc(c(C(=O)SC)c1CC(C)C)C(F)(F)F)C(F)F)SC	362	2.55871	Subchronic	Rat	"13","week"	"Oral","Feed"	362	2.55871	TRUE
ToxRefDB	165	Tetraconazole	112281-77-3	FC(F)C(F)(F)OCC(Cn1cncn1)c2ccc(Cl)cc2Cl	FC(F)C(F)(F)OCC(c1ccc(cc1Cl)Cl)Cn2ncnc2	28.7	1.45788	Subchronic	Rat	"90","day"	"Oral","Feed"	28.7	1.45788	TRUE
ToxRefDB	166	Oryzalin	19044-88-3	CCCN(CCC)c1c(cc(cc1[N+]([O-])=O)[S](N)(=O)=O)[N+]([O-])=O	O=[N+]([O-])c1cc(cc(c1N(CCC)CCC)[N+](=O)[O-])S(=O)(=O)N	283.09	2.45192	Subchronic	Rat	"90","day"	"Oral","Feed"	283.09	2.45192	TRUE
ToxRefDB	167	Tebufenpyrad	119168-77-3	CCc1nn(C)c(C(=O)NCc2ccc(cc2)C(C)(C)C)c1Cl	O=C(NCc1ccc(cc1)C(C)(C)C)c2c(c(nn2C)CC)Cl	6.8	0.832509	Subchronic	Rat	"90","day"	"Oral","Feed"	29	1.4624	TRUE
ToxRefDB	168	Fluvalinate	69409-94-5	CC(C)C(Nc1ccc(cc1Cl)C(F)(F)F)C(=O)OC(C#N)c2cccc(Oc3ccccc3)c2	N#CC(OC(=O)C(Nc1ccc(cc1Cl)C(F)(F)F)C(C)C)c3cccc(Oc2ccccc2)c3	50	1.69897	Subchronic	Rat	"13","week"	"Oral","Feed"	50	1.69897	TRUE
ToxRefDB	169	1-Amino-2,4-dibromoanthraquinone	81-49-2	Nc1c(Br)cc(Br)c2C(=O)c3ccccc3C(=O)c12	O=C1c3ccccc3(C(=O)c2c1c(N)c(cc2Br)Br)	3200	3.50515	Subchronic	Rat	"13","week"	"Oral","Feed"	3200	3.50515	TRUE
ToxRefDB	171	Deethylatrazine	6190-65-4	CC(C)Nc1nc(N)nc(Cl)n1	n1c(nc(nc1NC(C)C)Cl)N	35.1	1.54531	Subchronic	Rat	"13","week"	"Oral","Feed"	35.1	1.54531	TRUE
ToxRefDB	172	Fipronil-desulfinyl	205650-65-3	Nc1c(c(nn1c2c(Cl)cc(cc2Cl)C(F)(F)F)C#N)C(F)(F)F	N#Cc1nn(c(N)c1C(F)(F)F)c2c(cc(cc2Cl)C(F)(F)F)Cl	1.772	0.248464	Subchronic	Rat	"90","day"	"Oral","Feed"	1.772	0.248464	TRUE
ToxRefDB	173	2,4-Dichlorophenoxyacetic acid	94-75-7	OC(=O)COc1ccc(Cl)cc1Cl	O=C(O)COc1ccc(cc1Cl)Cl	300	2.47712	Subchronic	Rat	"90","day"	"Oral","Feed"	300	2.47712	TRUE
ToxRefDB	174	Difenoconazole	119446-68-3	CC1COC(Cn2cncn2)(O1)c3ccc(Oc4ccc(Cl)cc4)cc3Cl	n1cnn(c1)CC2(OCC(O2)C)c4ccc(Oc3ccc(cc3)Cl)cc4Cl	150	2.17609	Subchronic	Rat	"13","week"	"Oral","Feed"	150	2.17609	TRUE
ToxRefDB	175	Fenbuconazole	114369-43-6	Clc1ccc(CCC(Cn2cncn2)(C#N)c3ccccc3)cc1	N#CC(c1ccccc1)(Cn2ncnc2)CCc3ccc(cc3)Cl	123.9	2.09307	Subchronic	Rat	"13","week"	"Oral","Feed"	123.9	2.09307	TRUE
ToxRefDB	176	Anilazine	101-05-3	Clc1nc(Cl)nc(Nc2ccccc2Cl)n1	n1c(nc(nc1Cl)Cl)Nc2ccccc2Cl	600	2.77815	Subchronic	Rat	"13","week"	"Oral","Feed"	600	2.77815	TRUE
ToxRefDB	177	Acequinocyl	57960-19-7	CCCCCCCCCCCCC1=C(OC(C)=O)C(=O)c2ccccc2C1=O	O=C(OC=1C(=O)c2ccccc2(C(=O)C=1CCCCCCCCCCCC))C	252.7	2.40261	Subchronic	Rat	"90","day"	"Oral","[Not Specified]"	252.7	2.40261	TRUE
ToxRefDB	178	Pyrithiobac-sodium	123343-16-8	[Na+].COc1cc(OC)nc(Sc2cccc(Cl)c2C([O-])=O)n1	O=C(O)c1c(cccc1Sc2nc(OC)cc(n2)OC)Cl	1376	3.13862	Subchronic	Rat	"90","day"	"Oral","Feed"	1376	3.13862	TRUE
ToxRefDB	179	Diclosulam	145701-21-9	CCOc1nc(F)cc2nc(nn12)[S](=O)(=O)Nc3c(Cl)cccc3Cl	O=S(=O)(Nc1c(cccc1Cl)Cl)c2nc3cc(F)nc(OCC)n3(n2)	100	2	Subchronic	Rat	"13","week"	"Oral","Feed"	500	2.69897	TRUE
ToxRefDB	180	Desmedipham	13684-56-5	CCOC(=O)Nc1cccc(OC(=O)Nc2ccccc2)c1	O=C(Oc1cccc(c1)NC(=O)OCC)Nc2ccccc2	240	2.38021	Subchronic	Rat	"13","week"	"Oral","Feed"	240	2.38021	TRUE
ToxRefDB	181	Atrazine	1912-24-9	CCNc1nc(Cl)nc(NC(C)C)n1	n1c(nc(nc1NC(C)C)Cl)NCC	34.9	1.54283	Subchronic	Rat	"13","week"	"Oral","Feed"	34.9	1.54283	TRUE
ToxRefDB	182	Sulfentrazone	122836-35-5	CC1=NN(C(=O)N1C(F)F)c2cc(N[S](C)(=O)=O)c(Cl)cc2Cl	O=C1N(N=C(N1C(F)F)C)c2cc(NS(=O)(=O)C)c(cc2Cl)Cl	534.9	2.72827	Subchronic	Rat	"90","day"	"Oral","Feed"	534.9	2.72827	TRUE
ToxRefDB	183	PFOA, ammonium salt	3825-26-1	N.OC(=O)C(F)(F)C(F)(F)C(F)(F)C(F)(F)C(F)(F)C(F)(F)C(F)(F)F	N.OC(=O)C(F)(F)C(F)(F)C(F)(F)C(F)(F)C(F)(F)C(F)(F)C(F)(F)F	50	1.69897	Subchronic	Rat	"90","day"	"Oral","Feed"	50	1.69897	TRUE
ToxRefDB	184	Propyzamide	23950-58-5	CC(C)(NC(=O)c1cc(Cl)cc(Cl)c1)C#C	O=C(NC(C#C)(C)C)c1cc(cc(c1)Cl)Cl	254	2.40483	Subchronic	Rat	"13","week"	"Oral","Feed"	254	2.40483	TRUE
ToxRefDB	185	Triclopyr	55335-06-3	OC(=O)COc1nc(Cl)c(Cl)cc1Cl	O=C(O)COc1nc(c(cc1Cl)Cl)Cl	250	2.39794	Subchronic	Rat	"13","week"	"Oral","Feed"	250	2.39794	TRUE
ToxRefDB	186	Fenpropathrin	39515-41-8	CC1(C)C(C(=O)OC(C#N)c2cccc(Oc3ccccc3)c2)C1(C)C	N#CC(OC(=O)C1C(C)(C)C1(C)(C))c3cccc(Oc2ccccc2)c3	30	1.47712	Subchronic	Rat	"90","day"	"Oral","Feed"	30	1.47712	TRUE
ToxRefDB	187	1,2-Dichlorobenzene	95-50-1	Clc1ccccc1Cl	c1ccc(c(c1)Cl)Cl	500	2.69897	Subchronic	Rat	"13","week"	"Oral","Gavage/Intubation"	500	2.69897	TRUE
ToxRefDB	188	Dichlorprop-P	15165-67-0	C[C@@H](Oc1ccc(Cl)cc1Cl)C(O)=O	O=C(O)C(Oc1ccc(cc1Cl)Cl)C	245	2.38917	Subchronic	Rat	"90","day"	"Oral","Feed"	245	2.38917	TRUE
ToxRefDB	189	MCPA-isooctyl	26544-20-7	CC(C)CCCCCOC(=O)COc1ccc(Cl)cc1C	O=C(OCCCCCC(C)C)COc1ccc(cc1C)Cl	261	2.41664	Subchronic	Rat	"90","day"	"Oral","Feed"	261	2.41664	TRUE
ToxRefDB	190	Fluazifop-P-butyl	79241-46-6	CCCCOC(=O)[C@@H](C)Oc1ccc(Oc2ccc(cn2)C(F)(F)F)cc1	O=C(OCCCC)C(Oc2ccc(Oc1ncc(cc1)C(F)(F)F)cc2)C	100	2	Subchronic	Rat	"90","day"	"Oral","Feed"	100	2	TRUE
ToxRefDB	191	Simazine	122-34-9	CCNc1nc(Cl)nc(NCC)n1	n1c(nc(nc1NCC)Cl)NCC	247	2.3927	Subchronic	Rat	"13","week"	"Oral","Feed"	247	2.3927	TRUE
ToxRefDB	192	EPTC	759-94-4	CCCN(CCC)C(=O)SCC	O=C(N(CCC)CCC)SCC	120	2.07918	Subchronic	Rat	"13","week"	"Oral","Feed"	120	2.07918	TRUE
ToxRefDB	193	Cyanazine	21725-46-2	CCNc1nc(Cl)nc(NC(C)(C)C#N)n1	N#CC(Nc1nc(nc(n1)Cl)NCC)(C)C	5	0.69897	Subchronic	Rat	"13","week"	"Oral","Feed"	5	0.69897	TRUE
ToxRefDB	194	Captafol	2425-06-1	ClC(Cl)C(Cl)(Cl)SN1C(=O)[C@@H]2CC=CC[C@@H]2C1=O	O=C1N(C(=O)C2CC=CCC12)SC(C(Cl)Cl)(Cl)Cl	150	2.17609	Subchronic	Rat	"90","day"	"Oral","Feed"	150	2.17609	TRUE
ToxRefDB	195	Fludioxonil	131341-86-1	FC1(F)Oc2cccc(c2O1)c3c[nH]cc3C#N	N#Cc1c[nH]cc1c3cccc2OC(F)(F)Oc23	1283	3.10823	Subchronic	Rat	"90","day"	"Oral","Feed"	1283	3.10823	TRUE
ToxRefDB	196	Triflusulfuron-methyl	126535-15-7	COC(=O)c1cccc(C)c1[S](=O)(=O)NC(=O)Nc2nc(OCC(F)(F)F)nc(n2)N(C)C	O=C(OC)c1cccc(c1S(=O)(=O)NC(=O)Nc2nc(nc(n2)N(C)C)OCC(F)(F)F)C	965	2.98453	Subchronic	Rat	"90","day"	"Oral","Feed"	965	2.98453	TRUE
ToxRefDB	197	Tebufenozide	112410-23-8	CCc1ccc(cc1)C(=O)NN(C(=O)c2cc(C)cc(C)c2)C(C)(C)C	O=C(NN(C(=O)c1cc(cc(c1)C)C)C(C)(C)C)c2ccc(cc2)CC	15.6	1.19312	Subchronic	Rat	"13","week"	"Oral","Feed"	155.2	2.19089	TRUE
ToxRefDB	198	Tefluthrin	79538-32-2	Cc1c(F)c(F)c(COC(=O)C2C(\C=C(/Cl)C(F)(F)F)C2(C)C)c(F)c1F	O=C(OCc1c(F)c(F)c(c(F)c1(F))C)C2C(C=C(C(F)(F)F)Cl)C2(C)(C)	17.5	1.24304	Subchronic	Rat	"90","day"	"Oral","Feed"	17.5	1.24304	TRUE
ToxRefDB	199	Tribenuron-methyl	101200-48-0	COC(=O)c1ccccc1[S](=O)(=O)NC(=O)N(C)c2nc(C)nc(OC)n2	O=C(OC)c1ccccc1S(=O)(=O)NC(=O)N(c2nc(nc(n2)C)OC)C	7	0.845098	Subchronic	Rat	"90","day"	"Oral","Feed"	118	2.07188	TRUE
ToxRefDB	200	Acetamiprid	135410-20-7	CN(Cc1ccc(Cl)nc1)C(C)=NC#N	N#CN=C(N(C)Cc1cnc(cc1)Cl)C	117.1	2.06856	Subchronic	Rat	"13","week"	"Oral","Feed"	117.1	2.06856	TRUE
ToxRefDB	201	Benfluralin	1861-40-1	CCCCN(CC)c1c(cc(cc1[N+]([O-])=O)C(F)(F)F)[N+]([O-])=O	O=[N+]([O-])c1cc(cc(c1N(CC)CCCC)[N+](=O)[O-])C(F)(F)F	604.28	2.78124	Subchronic	Rat	"3","month"	"Oral","Feed"	604.28	2.78124	TRUE
ToxRefDB	202	Azoxystrobin	131860-33-8	CO\C=C(C(=O)OC)/c1ccccc1Oc2cc(Oc3ccccc3C#N)ncn2	N#Cc3ccccc3(Oc2ncnc(Oc1ccccc1C(=COC)C(=O)OC)c2)	443.8	2.64719	Subchronic	Rat	"13","week"	"Oral","Feed"	443.8	2.64719	TRUE
ToxRefDB	203	2,4-DB	94-82-6	OC(=O)CCCOc1ccc(Cl)cc1Cl	O=C(O)CCCOc1ccc(cc1Cl)Cl	130.37	2.11518	Subchronic	Rat	"90","day"	"Oral","Feed"	130.37	2.11518	TRUE
ToxRefDB	204	Forchlorfenuron	68157-60-8	Clc1cc(NC(=O)Nc2ccccc2)ccn1	O=C(Nc1ccccc1)Nc2ccnc(c2)Cl	428	2.63144	Subchronic	Rat	"90","day"	"Oral","Feed"	428	2.63144	TRUE
ToxRefDB	205	Acetochlor	34256-82-1	CCOCN(C(=O)CCl)c1c(C)cccc1CC	O=C(N(c1c(cccc1CC)C)COCC)CCl	161.1	2.2071	Subchronic	Rat	"13","week"	"Oral","Feed"	161.1	2.2071	TRUE
ToxRefDB	206	Flucycloxuron	113036-88-7	Fc1cccc(F)c1C(=O)NC(=O)Nc2ccc(CO/N=C(C3CC3)/c4ccc(Cl)cc4)cc2	O=C(NC(=O)c1c(F)cccc1(F))Nc2ccc(cc2)CON=C(c3ccc(cc3)Cl)C4CC4	20000	4.30103	Subchronic	Rat	"90","day"	"Oral","Feed"	20000	4.30103	TRUE
ToxRefDB	207	2,4-D-Butotyl	1929-73-3	CCCCOCCOC(=O)COc1ccc(Cl)cc1Cl	O=C(OCCOCCCC)COc1ccc(cc1Cl)Cl	436	2.63949	Subchronic	Rat	"13","week"	"Oral","Feed"	436	2.63949	TRUE
ToxRefDB	208	Methyl parathion	298-00-0	CO[P](=S)(OC)Oc1ccc(cc1)[N+]([O-])=O	O=[N+]([O-])c1ccc(OP(OC)(OC)=S)cc1	4.46	0.649335	Subchronic	Rat	"3","month"	"Oral","Feed"	4.46	0.649335	TRUE
ToxRefDB	209	Imiprothrin	72963-72-5	CC(C)=CC1C(C(=O)OCN2C(=O)CN(CC#C)C2=O)C1(C)C	O=C(OCN1C(=O)N(CC#C)CC1(=O))C2C(C=C(C)C)C2(C)(C)	611.2	2.78618	Subchronic	Rat	"3","month"	"Oral","Feed"	611.2	2.78618	TRUE
ToxRefDB	210	Triasulfuron	82097-50-5	COc1nc(C)nc(NC(=O)N[S](=O)(=O)c2ccccc2OCCCl)n1	O=C(Nc1nc(nc(n1)C)OC)NS(=O)(=O)c2ccccc2(OCCCl)	1000	3	Subchronic	Rat	"90","day"	"Oral","Feed"	1000	3	TRUE
ToxRefDB	211	Phenmedipham	13684-63-4	COC(=O)Nc1cccc(OC(=O)Nc2cccc(C)c2)c1	O=C(Oc1cccc(c1)NC(=O)OC)Nc2cccc(c2)C	366.5	2.56407	Subchronic	Rat	"90","day"	"Oral","Feed"	366.5	2.56407	TRUE
ToxRefDB	212	Clethodim	99129-21-2	CCSC(C)CC1CC(=C(\C(=N\OC\C=C\Cl)\CC)C(=O)C1)O	O=C1C(=C(O)CC(C1)CC(C)SCC)C(=NOCC=CCl)CC	279	2.4456	Subchronic	Rat	"13","week"	"Oral","Feed"	279	2.4456	TRUE
ToxRefDB	213	Esfenvalerate	66230-04-4	CC(C)[C@@H](C(=O)O[C@@H](C#N)c1cccc(Oc2ccccc2)c1)c3ccc(Cl)cc3	N#CC(OC(=O)C(c1ccc(cc1)Cl)C(C)C)c3cccc(Oc2ccccc2)c3	25	1.39794	Subchronic	Rat	"13","week"	"Oral","Feed"	25	1.39794	TRUE
ToxRefDB	214	Tralopyril	122454-29-9	FC(F)(F)c1[nH]c(c2ccc(Cl)cc2)c(C#N)c1Br	N#Cc1c([nH]c(c1Br)C(F)(F)F)c2ccc(cc2)Cl	6.3	0.799341	Subchronic	Rat	"13","week"	"Oral","Feed"	6.3	0.799341	TRUE
ToxRefDB	215	1,3-Propanediamine, N-(3-aminopropyl)-N-dodecyl-	2372-82-9	CCCCCCCCCCCCN(CCCN)CCCN	NCCCN(CCCN)CCCCCCCCCCCC	90	1.95424	Subchronic	Rat	"90","day"	"Oral","Gavage/Intubation"	90	1.95424	TRUE
ToxRefDB	216	1,3-Dichlorobenzene	541-73-1	Clc1cccc(Cl)c1	c1cc(cc(c1)Cl)Cl	588	2.76938	Subchronic	Rat	"90","day"	"Oral","Gavage/Intubation"	588	2.76938	TRUE
ToxRefDB	217	2,4-Dimethylphenol	105-67-9	Cc1ccc(O)c(C)c1	Oc1ccc(cc1C)C	540	2.73239	Subchronic	Rat	"90","day"	"Oral","Gavage/Intubation"	540	2.73239	TRUE
ToxRefDB	218	Ethylene glycol	107-21-1	OCCO	OCCO	2500	3.39794	Subchronic	Rat	"13","week"	"Oral","Feed"	2500	3.39794	TRUE
ToxRefDB	219	2-Methyl-4,6-dinitrophenol	534-52-1	Cc1cc(cc(c1O)[N+]([O-])=O)[N+]([O-])=O	O=[N+]([O-])c1cc(c(O)c(c1)C)[N+](=O)[O-]	400	2.60206	Subchronic	Rat	"90","day"	"Oral","Feed"	400	2.60206	TRUE
ToxRefDB	220	Trichloromelamine	7673-09-8	ClNc1nc(NCl)nc(NCl)n1	n1c(nc(nc1NCl)NCl)NCl	30	1.47712	Subchronic	Rat	"13","week"	"Oral","Gavage/Intubation"	150	2.17609	TRUE
ToxRefDB	221	2-Methyl-5,6-dihydro-2H-cyclopenta[d][1,2]thiazol-3(4H)-one	82633-79-2	CN1SC2=C(CCC2)C1=O	O=C2C1=C(CCC1)SN2C	83	1.91908	Subchronic	Rat	"13","week"	"Oral","Feed"	83	1.91908	TRUE
ToxRefDB	222	1,2,3-Trichloropropane	96-18-4	ClCC(Cl)CCl	C(C(CCl)Cl)Cl	0.0589724	-1.22935	Subchronic	Rat	"90","day"	"Oral","Gavage/Intubation"	0.0589724	-1.22935	TRUE
ToxRefDB	223	Dibromoacetonitrile	3252-43-5	BrC(Br)C#N	N#CC(Br)Br	45	1.65321	Subchronic	Rat	"90","day"	"Oral","Gavage/Intubation"	45	1.65321	TRUE
ToxRefDB	224	Dichloroacetonitrile	3018-12-0	ClC(Cl)C#N	N#CC(Cl)Cl	65	1.81291	Subchronic	Rat	"90","day"	"Oral","Gavage/Intubation"	65	1.81291	TRUE
ToxRefDB	225	Pentachloroanisole	1825-21-4	COc1c(Cl)c(Cl)c(Cl)c(Cl)c1Cl	O(c1c(c(c(c(c1Cl)Cl)Cl)Cl)Cl)C	180	2.25527	Subchronic	Rat	"13","week"	"Oral","Gavage/Intubation"	180	2.25527	TRUE
COSMOS DB	226		67-56-1		OC	500	2.69897	Subchronic Toxicity	RAT	90 day	Oral - Gavage/Intubation	2500	3.39794	TRUE

## Sheet: S4. DB LIVER
LIVER
SOURCE	ID	Name	CAS	ORIGINAL SMILES	VEGA SMILES	NO(A)EL (mg/kg bw/day)	NO(A)EL (mg/kg bw/day) log	Study	Species	Duration	Route	LO(A)EL (mg/kg bw/day)	LO(A)EL (mg/kg bw/day) log	consistent?
HESS	1	2-furaldehyde;2-Furancarboxaldehyde;FUFURAL;Furan-2-aldehyde;furan-2-carbaldehyde;Furfural;furfural (2-furaldehyde) (2-furancarboxaldehyde)	98-01-1	O=Cc1ccco1	O=Cc1occc1	45	1.65321	Subchronic	Rat	91	oral: gavage	90	1.95424	TRUE
HESS	2	hc yellow 4;2-[[2-(2-hydroxyethoxy)-4-nitrophenyl]amino]ethanol;Ethanol, 2-[[2-(2-hydroxyethoxy)-4-nitrophenyl]amino]-;HC Yellow 4;HC Yellow 4 - COLIPA B038;HC YELLOW NO. 4;N, O-Di(hydroxyethyl)-2-amino-5-nitrophenol	59820-43-8	OCCNc1ccc(cc1OCCO)[N+]([O-])=O	O=[N+]([O-])c1ccc(NCCO)c(OCCO)c1	1538.46	3.18709	Subchronic	Rat	91	oral: feed	3846.15	3.58503	TRUE
HESS	3	(Carboxymethyl)trimethylammonium hydroxide inner salt;(Carboxymethyl)trimethylammonium inner salt, Oxyneurine, Trimethylglycine;(trimethylammonio)acetate;1-carboxy-n,n,n-timethylmethanaminium inner salt;1-Carboxy-N,N,N-trimethylmethanaminium inner salt;2-(N,N,N-Trimethylammonio)acetate;2-(Trimethylammonio)ethanoic acid, hydroxide, inner salt;2-(trimethylazaniumyl)acetate;Abromine;Betaine;Betaine …	107-43-7	C[N+](C)(C)CC([O-])=O	O=C([O-])C[N+](C)(C)C	769.231	2.88606	Subchronic	Rat	90	oral: feed	769.231	2.88606	TRUE
HESS	4	tetrachlorophthalic anhydride;1,3-Isobenzofurandione, 4,5,6,7-tetrachloro-;3,4,5,6-Tetrachlorophthalic anhydride;4,5,6,7-tetrachloro-2-benzofuran-1,3-dione;4,5,6,7-Tetrachloroisobenzofuran-1,3-dione;Clc1c(Cl)c(Cl)c2C(=O)OC(=O)c2c1Cl;InChI=1/C8Cl4O3/c9-3-1-2(8(14)15-7(1)13)4(10)6(12)5(3)11;Phthalic anhydride, tetrachloro-;tetrachloro-1,3-dihydro-2-benzofuran-1,3-dione;tetrachlorophthalic acid anhy…	117-08-8	Clc1c(Cl)c(Cl)c2C(=O)OC(=O)c2c1Cl	O=C1OC(=O)c2c1c(c(c(c2Cl)Cl)Cl)Cl	94	1.97313	Subchronic	Rat	91	oral: gavage	187	2.27184	TRUE
HESS	5	allyl isovalerate;_Butanoic_acid,_3-methyl-,_2-propenyl_ester;_Isovaleric_acid,_allyl_ester;3-Methylbutanoic acid, 2-propen-1-yl ester;Allyl isovalerate;Allyl Isovalerianate;allyl_isovalerate;Butanoic acid, 3-methyl-, 2-propen-1-yl ester;Butanoic acid, 3-methyl-, 2-propenyl ester;Isovaleric acid, allyl ester;prop-2-en-1-yl 3-methylbutanoate	2835-39-4	CC(C)CC(=O)OCC=C	O=C(OCC=C)CC(C)C	62	1.79239	Subchronic	Rat	91	oral: gavage	125	2.09691	TRUE
HESS	7	2-[(carbamoyloxy)methyl]-2-methylpentyl propan-2-ylcarbamate (non-preferred name);Carbamic acid, (1-methylethyl)-, 2-(((aminocarbonyl)oxy)methyl)-2-methylpentyl ester;Carbamic acid, (1-methylethyl)-, 2-[[(aminocarbonyl)oxy]methyl]-2-methylpentyl ester;Carisoprodol;Carisoprodol(INN);N-(1-Methylethyl)carbamic acid 2-[[(aminocarbonyl)oxy]methyl]-2-methylpentyl ester	78-44-4	CCCC(C)(COC(N)=O)COC(=O)NC(C)C	O=C(OCC(C)(COC(=O)NC(C)C)CCC)N	100	2	Subchronic	Rat	91	oral: gavage	200	2.30103	TRUE
HESS	8	_9H-Fluoren-9-one,_2,4,7-trinitro-;_Fluoren-9-one,_2,4,7-trinitro-;2,4,7-trinitro-9H-fluoren-9-one;2,4,7-Trinitrofluoren-9-one;2,4,7-Trinitro-fluoren-9-one;9H-Fluoren-9-one, 2,4,7-trinitro-;Trinitrofluorenone	129-79-3	[O-][N+](=O)c1ccc2c(c1)C(=O)c1cc(cc(c-21)[N+]([O-])=O)[N+]([O-])=O	O=C3c1cc(ccc1c2c3(cc(cc2[N+](=O)[O-])[N+](=O)[O-]))[N+](=O)[O-]	76.9231	1.88606	Subchronic	Rat	91	oral: feed	76.9231	1.88606	TRUE
HESS	10	nalidixic acid;1,8-Naphthyridine-3-carboxylic acid, 1-ethyl-1,4-dihydro-7-methyl-4-oxo-;1-ethyl-1,4-dihydro-7-methyl-4-oxo-1,8-naphthyridine-3-carboxylic acid;1-ethyl-7-methyl-4-oxo-1,4-dihydro-[1,8]naphthyridine-3-carboxylic acid;1-ethyl-7-methyl-4-oxo-1,4-dihydro-1,8-naphthyridine-3-carboxylic acid;nalidixic;Nalidixic acid	389-08-2	CCN1C=C(C(O)=O)C(=O)c2ccc(C)nc12	O=C(O)C1=CN(c2nc(ccc2(C1(=O)))C)CC	76.9231	1.88606	Subchronic	Rat	91	oral: feed	154	2.18752	TRUE
HESS	11	2-methyl-2-propenenitrile;2-methylprop-2-enenitrile;2-Propenenitrile, 2-methyl-;Methacrylonitrile;methacrylonitrite	126-98-7	CC(=C)C#N	N#CC(=C)C	15	1.17609	Subchronic	Rat	90	oral: gavage	30	1.47712	TRUE
HESS	12	trans-Nonachlor	39765-80-5	ClC1[C@H](Cl)[C@H]2[C@H]([C@@H]1Cl)[C@]1(Cl)C(Cl)=C(Cl)[C@@]2(Cl)[C@]1(Cl)Cl	C2(=C(C3(C1C(C(C(C1Cl)Cl)Cl)C2(C3(Cl)Cl)Cl)Cl)Cl)Cl	0.384615	-0.414973	Subchronic	Rat	90	oral: feed	0.384615	-0.414973	TRUE
HESS	13	1,2,4-trichlorobenzene;1,2,4-Trichlorbenzene;1,2,4-Trichlorobenzene;Benzene, 1,2,4-trichloro-;Trichlorobenzene;TRICHLOROBENZENE, 1,2,4-	120-82-1	Clc1ccc(Cl)c(Cl)c1	c1cc(c(cc1Cl)Cl)Cl	0.0769231	-1.11394	Subchronic	Rat	90	oral: feed	0.0769231	-1.11394	TRUE
HESS	15	2-Chlorobenzene;Benzene, chloro-;c1ccc(cc1)Cl;Chlorobenzene;Chloro-benzene;MONOCHLOROBENZENE;Monochlorobezene	108-90-7	Clc1ccccc1	c1ccc(cc1)Cl	60	1.77815	Subchronic	Rat	91	oral: gavage	125	2.09691	TRUE
HESS	16	Furan	110-00-9	c1ccoc1	o1cccc1	4	0.60206	Subchronic	Rat	91	oral: gavage	4	0.60206	TRUE
HESS	17	promethazine hydrochloride;Promethazine hydrochloride (solid)	58-33-3	[Cl-].CC(CN1c2ccccc2Sc2ccccc12)[NH+](C)C	c1ccc3c(c1)N(c2ccccc2S3)CC(C)[NH+](C)C	3.7	0.568202	Subchronic	Rat	91	oral: gavage	11	1.04139	TRUE
HESS	18	2-(N-Phenylamino)_naphthalene;2-Naphthalenamine, N-phenyl-;2-Naphthylamine, N-phenyl-;N-2-naphthylaniline;N2Naphthylaniline;N-Phenyl-2-naphthylamine;N-phenylnaphthalen-2-amine;Phenyl-2-naphthylamine, n-;Phenyl-beta-naphthylamine	135-88-6	N(c1ccccc1)c1ccc2ccccc2c1	c1ccc(cc1)Nc2ccc3ccccc3(c2)	384.615	2.58503	Subchronic	Rat	91	oral: feed	769.231	2.88606	TRUE
HESS	20	2,2-bis(bromomethyl)-1,3-propandiol;1,3-PROPANEDIOL, 2,2-BIS(BRME)-;1,3-Propanediol, 2,2-bis(bromomethyl)-;2,2-bis(bromomethyl)-1,3-propandiol;2,2-Bis(bromomethyl)-1,3-propanediol;2,2-bis(bromomethyl)-1,3-propanediol (1,3-propanediol, 2,2-bis(bromomethyl)-);2,2-Bis(bromomethyl)-1,3-propanediol, technical grade;2,2-bis(bromomethyl)propane-1,3-diol	3296-90-0	OCC(CO)(CBr)CBr	OCC(CO)(CBr)CBr	384.615	2.58503	Subchronic	Rat	91	oral: feed	769.231	2.88606	TRUE
HESS	21	1-Propene, 3-chloro-2-methyl-;3-chloro-2-methyl-1-propene;3-chloro-2-methylprop-1-ene;3-Chloro-2-methylpropene;3-chloro-2-methylpropene, technical grade;3-Chloro-2-methylpropene, technical grade (containing 5% dimethylvinyl chloride);CHLORO-2-METHYLPROPENE, 3-;Propene, 3-chloro-2-methyl-	563-47-3	CC(=C)CCl	C=C(C)CCl	300	2.47712	Subchronic	Rat	91	oral: gavage	400	2.60206	TRUE
HESS	23	1,1,1,2,2,2-Hexachloroethane;Ethane, 1,1,1,2,2,2-hexachloro-;Ethane, hexachloro-;Hexachloroethane	67-72-1	ClC(Cl)(Cl)C(Cl)(Cl)Cl	C(C(Cl)(Cl)Cl)(Cl)(Cl)Cl	94	1.97313	Subchronic	Rat	91	oral: gavage	188	2.27416	TRUE
HESS	24	αβ-thujone	76231-76-0	CC(C)[C@]12C[C@H]1C(C)C(=O)C2	O=C1CC2(CC2(C1C))(C(C)C)	25	1.39794	Subchronic	Rat	91	oral: gavage	50	1.69897	TRUE
HESS	27	chlorendic acid;1,4,5,6,7,7-hexachloro-8,9,10-trinorborn-5-ene-2,3-dicarboxylic acid;1,4,5,6,7,7-Hexachlorobicyclo [2,2,1]-5-heptene-2,3-dicarboxylic acid;1,4,5,6,7,7-hexachlorobicyclo(2,2,1)-5-heptene-2,3-dicarboxylic acid;1,4,5,6,7,7-Hexachlorobicyclo(2,2,1)-5-heptene-2,3-dicarboxylic_acid;1,4,5,6,7,7-hexachlorobicyclo[2.2.1]hept-5-ene-2,3-dicarboxylic acid;1,4,5,6,7,7-hexachlorobicyclo[2.2.1]-…	115-28-6	OC(=O)C1C(C(O)=O)C2(Cl)C(Cl)=C(Cl)C1(Cl)C2(Cl)Cl	O=C(O)C1C(C(=O)O)C2(C(=C(C1(C2(Cl)Cl)Cl)Cl)Cl)Cl	192.308	2.284	Subchronic	Rat	91	oral: feed	384.615	2.58503	TRUE
HESS	29	(5R)-5-Methyl-2-(1-methylethylidene)cyclohexanone;(5R)-5-methyl-2-propan-2-ylidenecyclohexan-1-one;(R)-2-Isopropylidene-5-methyl cyclohexanone;2-isopropylidene-5-methylcyclohexanone;5-methyl-2-(propan-2-ylidene)cyclohexanone;Cyclohexanone, 5-methyl-2-(1-methylethylidene)-, (5R)-;Cyclohexanone, 5-methyl-2-(1-methylethylidene)-, (R)-;InChI=1S/C10H16O/c1-7(2)9-5-4-8(3)6-10(9)11/h8H,4-6H2,1-3H3/t8-/m…	89-82-7	CC1CCC(C(=O)C1)=C(C)C	O=C1C(=C(C)C)CCC(C)C1	9.375	0.971971	Subchronic	Rat	91	oral: gavage	18.75	1.273	TRUE
HESS	30	2,4,6-Trinitrotoluene;2-methyl-1,3,5-trinitrobenzene;Benzene, 2-methyl-1,3,5-trinitro-;Toluene, 2,4,6-trinitro-;Trinitrotoluene;TRINITROTOLUENE, 2,4,6-	118-96-7	Cc1c(cc(cc1[N+]([O-])=O)[N+]([O-])=O)[N+]([O-])=O	O=[N+]([O-])c1cc(c(c(c1)[N+](=O)[O-])C)[N+](=O)[O-]	25	1.39794	Subchronic	Rat	90	oral: feed	125	2.09691	TRUE
HESS	32	3,3’,4,4’-tetrachloroazoxybenzene;3,3',4,4'-Tetrachloroazoxybenzene	21232-47-3	[O-][N+](=Nc1ccc(Cl)c(Cl)c1)c1ccc(Cl)c(Cl)c1	[O-][N+](=Nc1ccc(c(c1)Cl)Cl)c2ccc(c(c2)Cl)Cl	0.1	-1	Subchronic	Rat	91	oral: gavage	0.1	-1	TRUE
HESS	35	2Amino5nitrophenol;2-Amino-5-nitrophenol;Amino-5-nitrophenol, 2-;Phenol, 2-amino-5-nitro-	121-88-0	Nc1ccc(cc1O)[N+]([O-])=O	O=[N+]([O-])c1ccc(N)c(O)c1	100	2	Subchronic	Rat	91	oral: gavage	100	2	TRUE
HESS	37	3,5-Pyrazolidinedione, 4-butyl-1,2-diphenyl-;4-Butyl-1,2-diphenyl-3,5-pyrazolidinedione;4-butyl-1,2-diphenylpyrazolidine-3,5-dione;4-Butyl-1,2-diphenyl-pyrazolidine-3,5-dione;Phenylbutazone;Phenylbutazone(INN)	50-33-9	CCCCC1C(=O)N(N(C1=O)c1ccccc1)c1ccccc1	O=C3N(c1ccccc1)N(c2ccccc2)C(=O)C3CCCC	100	2	Subchronic	Rat	91	oral: gavage	200	2.30103	TRUE
HESS	38	_2-Nitroanisole;_2-Nitroanisole;1-Methoxy-2-nitrobenzene;2-nitroanisole;2Nitroanisole;Anisole, o-nitro-;Benzene, 1-methoxy-2-nitro-;NITROANISOLE, 2-;O-NITROANISOLE;o-Nitroanizole;ortho-NITROANISOLE	91-23-6	COc1ccccc1[N+]([O-])=O	O=[N+]([O-])c1ccccc1(OC)	15.3846	1.18709	Subchronic	Rat	91	oral: feed	15.3846	1.18709	TRUE
HESS	39	isoeugenol (2-methoxy-4-propenylphenol);isoeugenol;2-methoxy-4-((z)-propenyl)-phenol;2-methoxy-4-(1-propenyl)-phenol;2-methoxy-4-(1-propenyl)phenol;iso eugenol;phenol, 2-methoxy-4-(1-propenyl)-;2-methoxy-4-[(1e)-prop-1-en-1-yl]phenol;2-methoxy-4-((z)-propenyl)-phenol;2-methoxy-4-(1-propenyl)phenol;2-methoxy-4-(1-propenyl)-phenol;2-methoxy-4-[(1E)-prop-1-en-1-yl]phenol;2-methoxy-4-prop-1-en-1-ylph…	97-54-1	COc1cc(C=CC)ccc1O	Oc1ccc(C=CC)cc1(OC)	150	2.17609	Subchronic	Rat	91	oral: gavage	300	2.47712	TRUE
HESS	40	2-(2quinoyl)-1,3-indandione;1,3-isobenzofurandione, reaction products with methylquinoline and quinoline;1,3-isobenzofurandione, reaction products with methylquinoline and quinoline [This substance is identified in the Colour Index by Colour Index Constitution Number, C.I. 47000.];1S/C18H11NO2/c20-17-12-6-2-3-7-13(12)18(21)16(17)15-10-9-11-5-1-4-8-14(11)19-15/h1-10,16H;2-((2'-Quinolinyl)-1,3-inda…	8003-22-3	O=C1C(C(=O)c2ccccc12)c1ccc2ccccc2n1	O=C1c4ccccc4(C(=O)C1c2nc3ccccc3(cc2))	38.4615	1.58503	Subchronic	Rat	91	oral: feed	38.4615	1.58503	TRUE
HESS	41	2,3-Butanedion;2,3-Butanedione;2,3-Butanedione (Diacetyl);2,3-BUTANEDIONE;2,3-Butanedione***;biacetyl;butane-2,3-dione;butanedione;Diacetyl	431-03-8	CC(=O)C(C)=O	O=C(C(=O)C)C	90	1.95424	Subchronic	Rat	90	oral: gavage	540	2.73239	TRUE
HESS	42	a-methylbenzyl alcohol;(1)-alpha-Methylbenzyl alcohol;(sec)phenethyl_alcohol;1-phenylethan-1-ol;1-phenylethanol;1S/C8H10O/c1-7(9)8-5-3-2-4-6-8/h2-7,9H,1H3;alpha-Methylbenzyl alcohol;ALPHA-METHYLBENZYL_ALCOHOL;Benzenemethanol, .alpha.-methyl-;Benzenemethanol, ?-methyl-;c1(ccccc1)C(C)O;InChI=1/C8H10O/c1-7(9)8-5-3-2-4-6-8/h2-7,9H,1H3;Methylphenyl carbinol;sec-Phenethyl alcohol	98-85-1	CC(O)c1ccccc1	OC(c1ccccc1)C	93	1.96848	Subchronic	Rat	91	oral: gavage	93	1.96848	TRUE
HESS	43	dimethyl methylphosphonate;[methoxy(methyl)phosphoryl]oxymethane;Dimethyl methylphosphonate;dimethyl methylphosphonate (phosphonic acid, methyl-, dimethyl ester);DIMETHYL_METHYLPHOSPHONATE;DMMP;Phosphonic acid, methyl-, dimethyl ester;Phosphonic acid, P-methyl-, dimethyl ester;p-methylphosphonic acid dimethyl ester	756-79-6	COP(C)(=O)OC	O=P(OC)(OC)C	1000	3	Subchronic	Rat	91	oral: gavage	2000	3.30103	TRUE
HESS	48	2-Mercaptobenzothiazole	149-30-4	S=C1Nc2ccccc2S1	c1ccc2c(c1)NC(=S)S2	188	2.27416	Subchronic	Rat	91	oral: gavage	188	2.27416	TRUE
HESS	49	hexachloro-(1,3)-butadiene;1,1,2,3,4,4-Hexachloro-1,3-butadiene;1,1,2,3,4,4-hexachlorobuta-1,3-diene;1,3-Butadiene, 1,1,2,3,4,4-hexachloro-;Butadiene, hexachloro-;Hexachloro-1,3-butadiene;hexachloro-1,3-butadiene (hexachlorobutadiene);hexachlorobuta-1,3-diene;hexachlorobutadiene	87-68-3	ClC(Cl)=C(Cl)C(Cl)=C(Cl)Cl	C(C(=C(Cl)Cl)Cl)(=C(Cl)Cl)Cl	2.5	0.39794	Subchronic	Rat	90	oral: gavage	6.3	0.799341	TRUE
HESS	53	1,1,1-trichlorethane;_Chlorten;_Ethane,_1,1,1-trichloro-;1,1,1-trichlorethane;1,1,1-Trichloroethane;1,1,1-trichloroethane 71-55-6 133.4 124 754 [21];1,1,1-Trichloroethane, technical grade;Chlorten;Ethane, 1,1,1-trichloro-;Methylchloroform;TRICHLOROETHANE;TRICHLOROETHANE, 1,1,1-	71-55-6	CC(Cl)(Cl)Cl	CC(Cl)(Cl)Cl	3076.92	3.48812	Subchronic	Rat	91	oral: feed	6153.85	3.78915	TRUE
HESS	54	triethylene glycol;1/C6H14O4/c7-1-3-9-5-6-10-4-2-8/h7-8H,1-6H2;2,2'-(ethylenedioxy)diethanol;2,2'-[1,2-ethanediylbis(oxy)]bisethanol;2,2'-[1,2-Ethanediylbis(oxy)]diethanol;2,2'-[ethane-1,2-diylbis(oxy)]diethanol;2,2’- {ethane-1,2-diylbis(oxy)}diethanol;2-[2-(2-hydroxyethoxy)ethoxy]ethan-1-ol;2-[2-(2-Hydroxyethoxy)ethoxy]ethanol;Ethanol, 2,2'- 1,2-ethanediylbis(oxy) bis-;Ethanol, 2,2'-(1,2-ethaned…	112-27-6	OCCOCCOCCO	OCCOCCOCCO	1538.46	3.18709	Subchronic	Rat	90	oral: feed	3846.15	3.58503	TRUE
HESS	55	1,2,3,4,5-pentachloro-6-methoxybenzene;Pentachloroanisole	1825-21-4	COc1c(Cl)c(Cl)c(Cl)c(Cl)c1Cl	O(c1c(c(c(c(c1Cl)Cl)Cl)Cl)Cl)C	40	1.60206	Subchronic	Rat	91	oral: feed	40	1.60206	TRUE
HESS	56	(2E)-2-[(5-nitrofuran-2-yl)methylidene]hydrazinecarboxamide;2-((5-nitro-2-furanyl)methylene)hydrazine carboxamide;5-Nitro-2-furaldehyde semicarbazone;Hydrazinecarboxamide, 2-((5-nitro-2-furanyl)methylene)-;Hydrazinecarboxamide, 2-[(5-nitro-2-furanyl)methylene]-;nitrofural;Nitrofurazone;nitrofurazone (5-nitro-2-furaldehyde semicarbazone)	59-87-0	NC(=O)NN=Cc1ccc(o1)[N+]([O-])=O	O=C(N)NN=Cc1oc(cc1)[N+](=O)[O-]	11.5385	1.06215	Subchronic	Rat	91	oral: feed	11.5385	1.06215	TRUE
HESS	57	1-Phenylethane;1S/C8H10/c1-2-8-6-4-3-5-7-8/h3-7H,2H2,1H3;AETHYLBENZOL;Benzene, ethyl;Benzene, ethyl-;c1(ccccc1)CC;CCC1=CC=CC=C1;CCc1ccccc1;EB;ETHYL BENZENE;ethyl_benzene;Ethylbenzene;Ethylbenzol;etilbenceno;InChI=1/C8H10/c1-2-8-6-4-3-5-7-8/h3-7H,2H2,1H3;InChI=1S/C8H10/c1-2-8-6-4-3-5-7-8/h3-7H,2H2,1H3;NSC 406903;Phenylethane;UN 1175;α-Methyltoluene	100-41-4	CCc1ccccc1	c1ccc(cc1)CC	75	1.87506	Subchronic	Rat	91	oral: gavage	250	2.39794	TRUE
HESS	58	2, 3,3,3,2',3',3',3'-octachlorodipropyl ether, bis(2,3,3,3-tetrachloropropyl)ether;1,1'-Oxybis[2,3,3,3-tetrachloro]propane;1,1'-Oxybis[2,3,3,3-tetrachloropropane];2,3,3,3,2',3',3',3'-Octachlorodipropyl ether;2,3,3,3,2',3',3',3'-Octachlorodipropylether;2,3,3,3,2',3',3',3'-Octachlorodipropylether;3,3'-oxybis(1,1,1,2-tetrachloropropane);bis(2,3,3,3-tetrachloropropyl) ether;Propane, 1,1'-oxybis(2,3,3…	127-90-2	ClC(COCC(Cl)C(Cl)(Cl)Cl)C(Cl)(Cl)Cl	O(CC(C(Cl)(Cl)Cl)Cl)CC(C(Cl)(Cl)Cl)Cl	46.1538	1.66421	Subchronic	Rat	91	oral: feed	46.1538	1.66421	TRUE
HESS	61	1-chloro-2-nitrobenzene （o - chloronitrobenzene）;[O-][N+](=O)c1ccccc1Cl;1-Chloro-2-nitrobenzene;1-Chloro-2-nitro-benzene;1-chloronitrobenzene;2-CHLORO-1-NITROBENZENE;2-Chloronitrobenzene;Benzene, 1-chloro-2-nitro-;CHLORO-2-NITROBENZENE, 1-;InChI=1/C6H4ClNO2/c7-5-3-1-2-4-6(5)8(9)10/h1-4H;O-CHLORONITROBENZENE	88-73-3	[O-][N+](=O)c1ccccc1Cl	O=[N+]([O-])c1ccccc1Cl	4.84615	0.685397	Subchronic	Rat	91	oral: feed	19.2308	1.284	TRUE
HESS	62	1,2-Dichloro-propane;1,2-dichloropropane;1,2-Dichloropropane;C([C@@H](C)Cl)Cl;DICHLOROPROPANE, 1,2-;Propane, 1,2-dichloro-;Propylene dichloride;propylene dichloridePDCdichloropropaneDCP	78-87-5	CC(Cl)CCl	CC(CCl)Cl	500	2.69897	Subchronic	Rat	91	oral: gavage	1000	3	TRUE
HESS	67	1,4-Benzenediol;1,4-Benzoquinol;1,4-dihydroquinone;1,4-Dihydroquinone (contam w/ benzoquinone);1,4-Dihydroxybenzene;1,4-Hydrochinone;1,4-hydroquinone;1,4-p-Benzenediol;1,4-Phenylenediol;1S/C6H6O2/c7-5-1-2-6(8)4-3-5/h1-4,7-8H;4-Hydroxyphenol;benzene-1,4-diol;Benzohydroquinone;Benzoquinol;C1=CC(=CC=C1O)O;Dihydroquinone;Hydroquinol;Hydroquinone;hydroquinone (1,4-benzenediol);hydroquinone (1,4-dihydr…	123-31-9	Oc1ccc(O)cc1	Oc1ccc(O)cc1	25	1.39794	Subchronic	Rat	91	oral: gavage	50	1.69897	TRUE
HESS	70	dibutyl phthalate;1,2-Benzenedicarboxylic acid, 1,2-dibutyl ester;1,2-Benzenedicarboxylic acid, dibutyl ester;1,2-Benzenedicarboxylic_acid,_dibutyl_ester;1,2-dibutyl benzene-1,2-dicarboxylate;dbp;Dibutyl benzene-1,2-dicarboxylate;Dibutyl phthalate;DIBUTYL PHTHALATE (DBP);DIBUTYL_PHTHALATE;Dibutyl-phtalate;dibutylphthalate;dibutylphthatlate (dbp);DI-N-BUTYL PHTHALATE;di-n-butyl phthalate (dbup);Di…	84-74-2	CCCCOC(=O)c1ccccc1C(=O)OCCCC	O=C(OCCCC)c1ccccc1(C(=O)OCCCC)	192.308	2.284	Subchronic	Rat	91	oral: feed	384.615	2.58503	TRUE
HESS	72	1,3-dichlorobenzene;1,3-di-chlorobenzene;1,3-Dichlorobenzene;1,3-dichlorobenzene (m-dichlorobenzene);3-DICHLOROBENZENE;Benzene, 1,3-dichloro-;Benzene, m-dichloro-;DICHLOROBENZENE, 1,3-;M-DICHLOROBENZENE	541-73-1	Clc1cccc(Cl)c1	c1cc(cc(c1)Cl)Cl	37	1.5682	Subchronic	Rat	90	oral: gavage	147	2.16732	TRUE
HESS	74	c.i. disperse blue 1;1,4,5,8-tetraamino-9,10-anthraquinone;1,4,5,8-tetraaminoanthraquinone;1,4,5,8-Tetraaminoanthraquinone (Disperse Blue 1);1,4,5,8Tetraaminoanthraquinone(Disperse Blue1);9,10-Anthracenedione, 1,4,5,8-tetraamino-;Anthraquinone, 1,4,5,8-tetraamino-;C.I. Disperse Blue 1;Disperse_Blue_1;Duranol Brilliant Blue CB	2475-45-8	Nc1ccc(N)c2C(=O)c3c(N)ccc(N)c3C(=O)c12	O=C1c3c(N)ccc(N)c3(C(=O)c2c(N)ccc(N)c12)	769.231	2.88606	Subchronic	Rat	91	oral: feed	1538.46	3.18709	TRUE
HESS	75	4-chloro-3-nitro-aniline;4-Chloro-3-nitroaniline;4-Chloro-3-nitrobenzenamine;Aniline, 4-chloro-3-nitro-;Benzenamine, 4-chloro-3-nitro-	635-22-3	Nc1ccc(Cl)c(c1)[N+]([O-])=O	O=[N+]([O-])c1cc(N)ccc1Cl	3.6	0.556302	Subchronic	Rat	90	oral: gavage	18	1.25527	TRUE
HESS	76	isopropyl p-hydroxybenzoate;4-Hydroxybenzoic acid 1-methylethyl ester;Benzoic acid, 4-hydroxy-, 1-methylethyl ester;isopropyl 4-hydroxybenzoate;Isopropyl-4-hydroxybenzoate;Isopropylparaben;Isopropyl-p-hydroxybenzoate;propan-2-yl 4-hydroxybenzoate	4191-73-5	CC(C)OC(=O)c1ccc(O)cc1	O=C(OC(C)C)c1ccc(O)cc1	192.308	2.284	Subchronic	Rat	90	oral: feed	961.538	2.98297	TRUE
HESS	77	2-(phosphonomethylamino)acetic acid;Glycine, N-(phosphonomethyl)-;Glycine,_N-(phosphonomethyl)-;Glyphosate;GLYPHOSATE ACID;GLYPHOSPHATE;N-(phosphonomethyl) glycine;N-(phosphonomethyl)glycine	1071-83-6	OC(=O)CNCP(O)(O)=O	O=C(O)CNCP(=O)(O)O	961.538	2.98297	Subchronic	Rat	91	oral: feed	1923.08	3.284	TRUE
HESS	80	2,4-dichloronitrobenzene;1,3-dichloro-4-nitrobenzene;2,4-Dichloro-1-nitrobenezene;2,4-dichloro-1-nitrobenzene;2,4-Dichloronitrobenzene;Benzene, 2,4-dichloro-1-nitro-	611-06-3	[O-][N+](=O)c1ccc(Cl)cc1Cl	O=[N+]([O-])c1ccc(cc1Cl)Cl	38.4615	1.58503	Subchronic	Rat	91	oral: feed	38.4615	1.58503	TRUE
HESS	81	Codeine;Morphinan-6-ol, 7,8-didehydro-4,5-epoxy-3-methoxy-17-methyl-, (5.alpha.,6.alpha.)-	76-57-3	COc1ccc2C[C@H]3[C@@H]4C=C[C@@H](O)[C@@H]5Oc1c2[C@@]54CCN3C	OC1C=CC5C4N(C)CCC25(c3c(OC12)c(OC)ccc3C4)	30	1.47712	Subchronic	Rat	91	oral: feed	30	1.47712	TRUE
HESS	82	1,2,4,5-tetrachlorobenzene;1,2,4,5-Tetrachlorobenzene;Benzene, 1,2,4,5-tetrachloro-;TETRACHLOROBENZENE, 1,2,3,5-;TETRACHLOROBENZENE, 1,2,4,5-	95-94-3	Clc1cc(Cl)c(Cl)cc1Cl	c1c(c(cc(c1Cl)Cl)Cl)Cl	2.30769	0.363178	Subchronic	Rat	91	oral: feed	2.30769	0.363178	TRUE
HESS	83	1,3,5-trichlorobenzene;1,3,5-tri-chlorobenzene;1,3,5-Trichlorobenzene;Benzene, 1,3,5-trichloro-;TRICHLOROBENZENE, 1,3,5-	108-70-3	Clc1cc(Cl)cc(Cl)c1	c1c(cc(cc1Cl)Cl)Cl	0.0769231	-1.11394	Subchronic	Rat	90	oral: feed	0.0769231	-1.11394	TRUE
HESS	85	methylphenidate hydrochloride	298-59-9	[Cl-].COC(=O)C(C1CCCC[NH2+]1)c1ccccc1	O=C(OC)C(c1ccccc1)C2NCCCC2	38.4615	1.58503	Subchronic	Rat	90	oral: feed	76.9231	1.88606	TRUE
HESS	86	1,2-Dichlorobenzene;1,2-Dichlorobenzene (o-dichlorobenzene);1,2-dichlorobenzene (o-dichlorobenzene) (benzene, 1,2-dichloro-);Benzene, 1,2-dichloro-;Benzene, o-dichloro-;DICHLOROBENZENE, 1,2-;DICHLOROBENZENE, o-;DICHLOROBENZENE, -o;o-Dichlorobenzene	95-50-1	Clc1ccccc1Cl	c1ccc(c(c1)Cl)Cl	60	1.77815	Subchronic	Rat	91	oral: gavage	125	2.09691	TRUE
HESS	87	methylene bis(thiocyanate);Bis-thiocyanato-methane;Methylene bis(thiocyanate);methylene dithiocyanate;Thiocyanic;Thiocyanic acid, C,C'-methylene ester;Thiocyanic acid, methylene ester	6317-18-6	N#CSCSC#N	N#CSCSC#N	4	0.60206	Subchronic	Rat	91	oral: gavage	8	0.90309	TRUE
HESS	88	diglycidyl resorcinol ether (technical grade);1,3-Bis(2,3-epoxypropoxy)benzene;2-({3-[(oxiran-2-yl)methoxy]phenoxy}methyl)oxirane;2,2'-[1,3-Phenylenebis(oxymethylene)]bis[oxirane];2,2'-[1,3-phenylenebis(oxymethylene)]dioxirane;2-[[3-(oxiran-2-ylmethoxy)phenoxy]methyl]oxirane;2-[3-(oxiran-2-ylmethoxy)phenoxymethyl]oxirane;Benzene, m-bis(2,3-epoxypropoxy)-;Diglycidyl resorcinol ether;Diglycidyl res…	101-90-6	C1OC1COc1cccc(OCC2CO2)c1	O(c2cccc(OCC1OC1)c2)CC3OC3	100	2	Subchronic	Rat	91	oral: gavage	200	2.30103	TRUE
HESS	90	n,n-dimethylaniline;Aniline, N,N-dimethyl-;Benzenamine, N,N-dimethyl-;CN(C)C1=CC=CC=C1;CN(C)c1ccccc1;Dimethylamine, N,N'-;DIMETHYLANILINE, N, N-;Dimethyl-phenyl-amine;InChI=1/C8H11N/c1-9(2)8-6-4-3-5-7-8/h3-7H,1-2H3;N,NDimethylaniline;N,N-Dimethylaniline;n,n-dimethylaniline (benzenamine, n,n-dimethyl-) (dimethyl-phenyl-amine);n,n-dimethylbenzenamine	121-69-7	CN(C)c1ccccc1	c1ccc(cc1)N(C)C	31	1.49136	Subchronic	Rat	91	oral: gavage	62	1.79239	TRUE
HESS	91	monochloroacetic acid;2-chloroacetic acid;2-Chloro-ethanoic acid;Acetic acid, 2-chloro-;Acetic acid, chloro-;chloro-acetic acid;Chloroacetic acid;chloroacetic_acid;Chloroethanoic acid;monochloro acetic acid;monochloroacetic acid;MONOCHLOROACETIC_ACID	79-11-8	OC(=O)CCl	O=C(O)CCl	30	1.47712	Subchronic	Rat	91	oral: gavage	30	1.47712	TRUE
HESS	92	tricresyl phosphate	1330-78-5	Cc1cccc(OP(=O)(Oc2cccc(C)c2)Oc2cccc(C)c2)c1	O=P(Oc1cccc(c1)C)(Oc2cccc(c2)C)Oc3cccc(c3)C	200	2.30103	Subchronic	Rat	90	oral: gavage	400	2.60206	TRUE
HESS	93	1-methoxy-4-nitrobenzene;4-nitroanisole;Anisole, p-nitro-;Benzene, 1-methoxy-4-nitro-;NITROANISOLE, 4-;p-Nitroanisole	100-17-4	COc1ccc(cc1)[N+]([O-])=O	O=[N+]([O-])c1ccc(OC)cc1	192.308	2.284	Subchronic	Rat	90	oral: feed	384.615	2.58503	TRUE
HESS	94	1-methyl-4-nitrobenzene;4-methylnitrobenzene;4-Nitrotoluene;4-nitrotoluene (benzene, 1-methyl-4-nitro-);4-Nitrotoulene;Benzene, 1-methyl-4-nitro-;para-nitrotoluene;P-NITROTOLUENE;Toluene, p-nitro-	99-99-0	Cc1ccc(cc1)[N+]([O-])=O	O=[N+]([O-])c1ccc(cc1)C	192.308	2.284	Subchronic	Rat	91	oral: feed	384.615	2.58503	TRUE
HESS	95	diphenyl amine;Benzenamine, N-phenyl-;c1ccccc1Nc2ccccc2;Diphenyl amine;Diphenyl_amine;Diphenylamine;Diphenyl-amine;Diphenylamine,whenusedasafragrance ingredient;N-phenylaniline;N-PHENYLBENZENAMINE	122-39-4	N(c1ccccc1)c1ccccc1	c1ccc(cc1)Nc2ccccc2	19.6923	1.2943	Subchronic	Rat	91	oral: feed	49.2308	1.69224	TRUE
HESS	97	(6aR,10aR)-6,6,9-trimethyl-3-pentyl-6a,7,8,10a-tetrahydrobenzo[c]chromen-1-ol;1-trans-delta-9-Tetrahydrocannabinol;1-TRANS-DELTA9-TETRAHYDROCANNABINOL;tetrahydrocannabinol	1972-08-3	CCCCCc1cc(O)c2[C@@H]3C=C(C)CC[C@H]3C(C)(C)Oc2c1	Oc1cc(cc2OC(C)(C)C3CCC(=CC3(c12))C)CCCCC	50	1.69897	Subchronic	Rat	91	oral: gavage	150	2.17609	TRUE
HESS	98	Dicyclopentylsilanediol	211495-85-1	O[Si](O)(C1CCCC1)C1CCCC1	O[Si](O)(C1CCCC1)C2CCCC2	40	1.60206	Subchronic	Rat	90	oral: gavage	200	2.30103	TRUE
HESS	99	Benzaldehyde;c1(ccccc1)C=O;InChI=1S/C7H6O/c8-6-7-4-2-1-3-5-7/h1-6H;O=C([H])C1=CC=CC=C1	100-52-7	O=Cc1ccccc1	O=Cc1ccccc1	400	2.60206	Subchronic	Rat	91	oral: gavage	800	2.90309	TRUE
HESS	100	1-[(5-Nitrofurfurylidene)amino]hydantoin;1-[[(5-nitro-2-furanyl)methylene]amino]-2,4-imidazolidinedione;1-{[(E)-(5-nitrofuran-2-yl)methylidene]amino}imidazolidine-2,4-dione;2,4-Imidazolidenedione, 1-(((5-nitro-2-furanyl)methylene)amino)-;2,4-Imidazolidinedione, 1-[[(5-nitro-2-furanyl)methylene]amino]-;Nitrofurantoin;Nitrofurantoin(INN)	67-20-9	[O-][N+](=O)c1ccc(C=NN2CC(=O)NC2=O)o1	O=C2NC(=O)CN2(N=Cc1oc(cc1)[N+](=O)[O-])	192.308	2.284	Subchronic	Rat	91	oral: feed	384.615	2.58503	TRUE
HESS	101	1,2-Benzenedicarboxylic acid, 1,2-di-2-propen-1-yl ester;1,2-Benzenedicarboxylic acid, di-2-propenyl ester;1,2-Benzenedicarboxylic acid, di-2-propenyl ester1,2-Benzenedicarboxylic acid, di-2-propenyl ester;1,2-bis(prop-2-en-1-yl) benzene-1,2-dicarboxylate;Diallyl phtalate;Diallyl phthalate;diallyl phthalate (1,2-benzenedicarboxylic acid, di-2-propenyl ester);DIALLYL_PHTHALATE;Diallylphthalate;pht…	131-17-9	C=CCOC(=O)c1ccccc1C(=O)OCC=C	O=C(OCC=C)c1ccccc1(C(=O)OCC=C)	100	2	Subchronic	Rat	91	oral: gavage	200	2.30103	TRUE
HESS	102	1-Amino-4-chlorobenzene;1S/C6H6ClN/c7-5-1-3-6(8)4-2-5/h1-4H,8H2;4-Aminochlorobenzene;4-chloro-aniline;4-Chloroaniline;4-chloroaniline (p-chloroaniline) (benzenamine, 4-chloro-);4-Chlorobenzenamine;4-Chloro-phenylamine;4-choloraniline;Benzenamine, 4-chloro-;C1=CC(=CC=C1N)Cl;CHLOROANILINE, 4-;p-chloroaniline;p-Chloroaniline (free base and HCl salt)	106-47-8	Nc1ccc(Cl)cc1	Nc1ccc(cc1)Cl	5	0.69897	Subchronic	Rat	91	oral: gavage	10	1	TRUE
HESS	103	2',3,4',5,7-pentahydroxyflavone;2-(2,4-Dihydroxyphenyl)-3,5,7-trihydroxy-4H-1-benzopyran-4-one;2-(2,4-dihydroxyphenyl)-3,5,7-trihydroxy-4H-chromen-4-one;2-(2,4-Dihydroxy-phenyl)-3,5,7-trihydroxy-chromen-4-one;2',3,4',5,7-pentahydroxyflavone;4H-1-Benzopyran-4-one, 2-(2,4-dihydroxyphenyl)-3,5,7-trihydroxy-;Morin;morin hydrate (3,3’,5,5’,7-pentahydroxyflavone)	480-16-0	Oc1ccc(c(O)c1)C1Oc2cc(O)cc(O)c2C(=O)C=1O	O=C1C(O)=C(Oc2cc(O)cc(O)c12)c3ccc(O)cc3(O)	480.769	2.68194	Subchronic	Rat	90	oral: feed	961.538	2.98297	TRUE
HESS	104	dimethylvinyl chloride;1-chloro-2-methylprop-1-ene;1-chloro-2-methylpropene;1-Propene, 1-chloro-2-methyl-;2,2-Dimethylvinyl chloride;Dimethylvinyl Chloride;Dimethylvinyl chloride (DMVC);Propene, 1-chloro-2-methyl-	513-37-1	CC(C)=CCl	C(=C(C)C)Cl	125	2.09691	Subchronic	Rat	91	oral: gavage	250	2.39794	TRUE
HESS	105	1,3-diphenylguanidine;1,3Diphenylguanidine;1,3-Diphenylguanidine;1,3-diphenylguanidine (guanidine, n,n'-diphenyl-);DFG;Diphenylguanidine;dpg;Guanidine, 1,3-diphenyl-;Guanidine, N,N -diphenyl-;guanidine, n,n’-diphenyl-;Guanidine, N,N'-diphenyl-;Guanidine, N,N�-diphenyl-;InChI=1S/C13H13N3/c14-13(15-11-7-3-1-4-8-11)16-12-9-5-2-6-10-12/h1-10H,(H3,14,15,16);N,N'-Diphenylguanidine;N,N'-Diphenyl-guanidi…	102-06-7	N=C(Nc1ccccc1)Nc1ccccc1	N=C(Nc1ccccc1)Nc2ccccc2	38.4615	1.58503	Subchronic	Rat	91	oral: feed	57.6923	1.76112	TRUE
HESS	106	1,2,3-trichlorobenzene;1,2,3-Trichlorbenzene;1,2,3-Trichlorobenzene;Benzene, 1,2,3-trichloro-;TRICHLOROBENZENE, 1,2,3-	87-61-6	Clc1cccc(Cl)c1Cl	c1cc(c(c(c1)Cl)Cl)Cl	0.0769231	-1.11394	Subchronic	Rat	90	oral: feed	0.0769231	-1.11394	TRUE
HESS	108	Anthracene;Anthraceneoil	120-12-7	c1ccc2cc3ccccc3cc2c1	c1ccc2cc3ccccc3(cc2(c1))	6.15385	0.789147	Subchronic	Rat	91	oral: feed	30.7692	1.48812	TRUE
HESS	109	dimethyl morpholinophosphoramidate;Dimethyl morpholinophosphoramidate;DIMETHYL_MORPHOLINOPHOSPHORAMIDATE;DIMETHYLMORPHOLINOPHOSPHORAMIDATE;Phosphonic acid, 4-morpholinyl-, dimethyl ester (9CI)	597-25-1	COP(=O)(OC)N1CCOCC1	O=P(OC)(OC)N1CCOCC1	200	2.30103	Subchronic	Rat	91	oral: gavage	200	2.30103	TRUE
HESS	110	dihydrocapsiate / 4-hydroxy-3-methoxybenzyl 8-methylnonanoate;Dihydrocapsiate;Nonanoic acid, 8-methyl-, (4-hydroxy-3-methoxyphenyl)methyl ester	205687-03-2	COc1cc(COC(=O)CCCCCCC(C)C)ccc1O	O=C(OCc1ccc(O)c(OC)c1)CCCCCCC(C)C	300	2.47712	Subchronic	Rat	90	oral: gavage	1000	3	TRUE
HESS	111	4,6(1H,5H)-Pyrimidinedione, 5-ethyldihydro-5-phenyl-;5-Ethyl-5-phenyl-2,5-dihydro-4,6-pyrimidinediol;5-ethyl-5-phenyldihydropyrimidine-4,6(1H,5H)-dione;5-Ethyldihydro-5-phenyl-4,6(1H,5H)-pyrimidinedione;HEXAMIDINE;Primaclone;Primaclone (primidone);Primidone;Primidone (primaclone)	125-33-7	CCC1(C(=O)NCNC1=O)c1ccccc1	O=C2NCNC(=O)C2(c1ccccc1)CC	23.0769	1.36318	Subchronic	Rat	92	oral: feed	23.0769	1.36318	TRUE
HESS	112	1,4-dichlorobenzene;(pDichlorobenzene);1,4Dichlorobenzene;1,4-Dichlorobenzene;1,4-Dichlorobenzene (p-dichlorobenzene);1,4-dichlorobenzene (p-dichlorobenzene) (benzene, 1,4-dichloro-);1S/C6H4Cl2/c7-5-1-2-6(8)4-3-5/h1-4H;Benzene, 1,4-dichloro-;Benzene, p-dichloro-;ClC1=CC=C(Cl)C=C1;DICHLOROBENZENE, 1,4-;DICHLOROBENZENE, p-;InChI=1S/C6H4Cl2/c7-5-1-2-6(8)4-3-5/h1-4H;para-Dichlorobenzene;PDBp-DCB;p-Di…	106-46-7	Clc1ccc(Cl)cc1	c1cc(ccc1Cl)Cl	900	2.95424	Subchronic	Rat	91	oral: gavage	1200	3.07918	TRUE
HESS	113	Riddelliine	23246-96-0	CC=C1CC(=C)[C@@](O)(CO)C(=O)OCC2=CCN3CC[C@@H](OC1=O)[C@H]32	O=C1OC3CCN2CC=C(COC(=O)C(O)(C(=C)CC1(=CC))CO)C23	0.1	-1	Subchronic	Rat	91	oral: gavage	0.1	-1	TRUE
HESS	114	1,2,3,4,5-pentachlorobenzene;Benzene, 1,2,3,4,5-pentachloro-;Benzene, pentachloro-;penta-chlorobenzene;Pentachlorobenzene	608-93-5	Clc1cc(Cl)c(Cl)c(Cl)c1Cl	c1c(c(c(c(c1Cl)Cl)Cl)Cl)Cl	2.53846	0.404571	Subchronic	Rat	91	oral: feed	7.69231	0.886057	TRUE
HESS	115	1,6-Octadiene, 7-methyl-3-methylene-;1S/C10H16/c1-5-10(4)8-6-7-9(2)3/h5,7H,1,4,6,8H2,2-3H3;3-METHYLENE-7-METHYL-1,6-OCTADIENE (MYRCENE);7-Methyl-3-methylene-1,6-octadiene;7-methyl-3-methylene-1,6-octadiene 1,6-Octadiene, 7-methyl-3-methylene-beta myrcene;7-methyl-3-methyleneocta-1,6-diene;7-methyl-3-methylideneocta-1,6-diene;7-méthyl-3-méthylidèneocta-1,6-diène;BETA-MYRCENE;C(=C)(C=C)CCC=C(C)C;C(…	123-35-3	CC(C)=CCCC(=C)C=C	C=CC(=C)CCC=C(C)C	0.25	-0.60206	Subchronic	Rat	91	oral: gavage	0.25	-0.60206	TRUE
HESS	117	4,4’-diamino-2,2’-stilbenedisulfonic acid;4,4'-diamino-2,2'-stilbenedisulfonic acid, disodiu;4,4'-Diamino-2,2'-stilbenedisulfonic acid, disodium salt;Diamino-2,2'-stilbenedisulfonic acid, 4,4'-, disodium salt	7336-20-1	[Na+].[Na+].Nc1ccc(C=Cc2ccc(N)cc2S([O-])(=O)=O)c(c1)S([O-])(=O)=O	O=S(=O)(O)c2cc(N)ccc2(C=Cc1ccc(N)cc1S(=O)(=O)O)	1923.08	3.284	Subchronic	Rat	91	oral: feed	3846.15	3.58503	TRUE
HESS	118	1,2,3,4,5,5-hexachloro-1,3-cyclopentadiene;1,2,3,4,5,5-hexachlorocyclopenta-1,3-diene;1,3-Cyclopentadiene, 1,2,3,4,5,5-hexachloro-;e;hexachlorocyclopenta-1,3-diene;Hexachlorocyclopentadiene;hexachlorocyclopentadiene (hccpd) 1,3-cyclopentadiene, 1,2,3,4,5,5-hexachloro-;hexachloropentadiene;PERCHLOROCYCLOPENTADIENE	77-47-4	ClC1C(Cl)=C(Cl)C(Cl)(Cl)C=1Cl	C=1(C(=C(C(C=1Cl)(Cl)Cl)Cl)Cl)Cl	19	1.27875	Subchronic	Rat	91	oral: gavage	38	1.57978	TRUE
HESS	119	5-Benzofuranacrylic acid, 6-hydroxy-7-methoxy-, .delta.-lactone;6-Hydroxy-7-methoxy-5-benzofuranacrylic acid delta-lactone;7H-Furo(3,2-g)(1)benzopyran-7-one, 9-methoxy-;7H-Furo[3,2-g][1]benzopyran-7-one, 9-methoxy-;7H-Furo�3,2-g��1�benzopyran-7-one, 9-methoxy-;8-Methoxypsoralen;8-Methoxypsoralen + UVA;8MOP;9-Methoxy-7H-furo[3,2-g][1]benzopyran-7-one;9-methoxy-7H-furo[3,2-g]chromen-7-one;9-methoxy…	298-81-7	COc1c2OC(=O)C=Cc2cc2ccoc21	O=C1Oc2c(OC)c3occc3(cc2(C=C1))	100	2	Subchronic	Rat	91	oral: gavage	200	2.30103	TRUE
HESS	122	1-methyl-3-nitrobenzene;3-Nitrotoluene;3-nitrotoluene (m-nitrotoluene) (1-methyl-3-nitrobenzene);Benzene, 1-methyl-3-nitro-;M-NITROTOLUENE;Toluene, m-nitro-	99-08-1	Cc1cccc(c1)[N+]([O-])=O	O=[N+]([O-])c1cccc(c1)C	384.615	2.58503	Subchronic	Rat	91	oral: feed	769.231	2.88606	TRUE
HESS	123	4-acetamidophenol;4-acetamidophenol (4-hydroxyacetanilide);4-acetamidophenol_(4-hydroxyacetanilide);4-hydroxyacetanilide;4'-Hydroxyacetanilide;ACETAMIDE, N-(4-HYDROXYPHENYL);Acetamide, N-(4-hydroxyphenyl)-;Acetaminophen;Acetaminophen [paracetamol];Acetanilide, 4'-hydroxy-;apap;N-(4-Hydroxyphenyl) acetamide;N-(4-hydroxyphenyl)acetamide;N-(4-Hydroxy-phenyl)-acetamide;paracetamol	103-90-2	CC(=O)Nc1ccc(O)cc1	O=C(Nc1ccc(O)cc1)C	61.5385	1.78915	Subchronic	Rat	91	oral: feed	61.5385	1.78915	TRUE
HESS	124	2-Amino-4-chlorophenol;4Chloro2Aminophenol,whenusedasa substanceinhairdye products;5-chloro-2-hydroxyaniline_(2-amino-4-chlorophenol);Phenol, 2-amino-4-chloro-	95-85-2	Nc1cc(Cl)ccc1O	Oc1ccc(cc1(N))Cl	98.4615	1.99327	Subchronic	Rat	91	oral: feed	246.154	2.39121	TRUE
HESS	126	n,n-dimethyl-p-toluidine;_Benzenamine,_N,N,4-trimethyl-;_p-Toluidine,_N,N-dimethyl-;Benzenamine, N,N,4-trimethyl-;Dimethyl-p-tolyl-amine;N,N,4-Trimethylaniline;n,n,4-trimethylaniline (n,n-dimethyl-p-toluidine);N,N-dimethyl-p-toluidine;p-Toluidine, N,N-dimethyl-	99-97-8	CN(C)c1ccc(C)cc1	c1cc(ccc1N(C)C)C	62.5	1.79588	Subchronic	Rat	91	oral: gavage	62.5	1.79588	TRUE
HESS	127	1H-Isoindole-1,3(2H)-dione, 3a,4,7,7a-tetrahydro-2-((1,1,2,2-tetrachloroethyl)thio)- (9CI);1H-Isoindole-1,3(2H)-dione, 3a,4,7,7a-tetrahydro-2-[(1,1,2,2-tetrachloroethyl)thio]-;2-[(1,1,2,2-tetrachloroethyl)sulfanyl]-3a,4,7,7a-tetrahydro-1H-isoindole-1,3(2H)-dione;3a,4,7,7a-tetrahydro-2-[(1,1,2,2-tetrachloroethyl)thio]-1h-isoindole-1,3(2h)-dione;Captafol;Captafol (ISO)(= 1,2,3,6-Tetrahydro-N-(1,1,2…	2425-06-1	ClC(Cl)C(Cl)(Cl)SN1C(=O)C2CC=CCC2C1=O	O=C1N(C(=O)C2CC=CCC12)SC(C(Cl)Cl)(Cl)Cl	57.6923	1.76112	Subchronic	Rat	90	oral: feed	57.6923	1.76112	TRUE
HESS	129	1-allyl-4-methoxybenzene;1-methoxy-4-(2-propenyl)benzene;1-methoxy-4-(prop-2-en-1-yl)benzene;1-methoxy-4-prop-2-enylbenzene;1S/C10H12O/c1-3-4-9-5-7-10(11-2)8-6-9/h3,5-8H,1,4H2,2H3;4-Allyl anisole;4-allylanisole;Anisole, p-allyl-;Benzene, 1-methoxy-4-(2-propen-1-yl)-;Benzene, 1-methoxy-4-(2-propenyl)-;c1(ccc(OC)cc1)CC=C;COC1=CC=C(C=C1)CC=C;COc1ccc(CC=C)cc1;Estragole;estragole (benzene, 1-methoxy-4…	140-67-0	COc1ccc(CC=C)cc1	O(c1ccc(cc1)CC=C)C	37.5	1.57403	Subchronic	Rat	91	oral: gavage	37.5	1.57403	TRUE
HESS	130	basalin®:n-(2-chloroethyl)-2,6-dinitro-n-propyl-4(trifluoromethyl)aniline;Fluchloralin;N-(2-chloroethyl)-2,6-dinitro-N-propyl-4-(trifluoromethyl)aniline;N-(2-Chloroethyl)-2,6-dinitro-N-propyl-4-(trifluoromethyl)benzenamine;p-Toluidine, N-(2-chloroethyl)-2,6-dinitro-N-propyl-alpha,alpha,alpha-trifluoro-	33245-39-5	CCCN(CCCl)c1c(cc(cc1[N+]([O-])=O)C(F)(F)F)[N+]([O-])=O	O=[N+]([O-])c1cc(cc(c1N(CCC)CCCl)[N+](=O)[O-])C(F)(F)F	60	1.77815	Subchronic	Rat	90	oral: gavage	60	1.77815	TRUE
HESS	131	[O-][N+](=O)c1ccc(O)c(N)c1;1S/C6H6N2O3/c7-5-3-4(8(10)11)1-2-6(5)9/h1-3,9H,7H2;2Amino4nitrophenol;2-Amino-4-nitrophenol;2-Amino-4-nitrophenol‡;Amino-4-nitrophenol, 2-;InChI=1S/C6H6N2O3/c7-5-3-4(8(10)11)1-2-6(5)9/h1-3,9H,7H2;Phenol, 2-amino-4-nitro-	99-57-0	Nc1cc(ccc1O)[N+]([O-])=O	O=[N+]([O-])c1ccc(O)c(N)c1	250	2.39794	Subchronic	Rat	91	oral: gavage	500	2.69897	TRUE
HESS	132	p-nitrobenzoic acid;1S/C7H5NO4/c9-7(10)5-1-3-6(4-2-5)8(11)12/h1-4H,(H,9,10);4-nitro-benzoic acid;4-Nitrobenzoic acid;4-nitrobenzoic_acid;Benzoic acid, 4-nitro-;Benzoic acid, p-nitro-;C1=CC(=CC=C1C(=O)O)[N+](=O)[O-];p-nitrobenzoic acid;p-nitro-benzoic acid;p-nitrobenzoic_acid	62-23-7	OC(=O)c1ccc(cc1)[N+]([O-])=O	O=C(O)c1ccc(cc1)[N+](=O)[O-]	48.4615	1.6854	Subchronic	Rat	91	oral: feed	48.4615	1.6854	TRUE
HESS	135	|1,2-bis(2-ethylhexyl)ester|bis(2-ethylhexyl)phthalate|phthalate(diethylhexyl|bis(2-ethylhexyl)phthalate;|ester|1,2-benzenedicarboxylic|bis(2-ethylhexyl)|(dehp)|di(2-ethylhexyl)phthalate|1,2-bis(2-ethylhexyl)|di(2-ethylhexyl)|phthlate|estervan;1,2-Benzenedicarboxylic acid bis(2-ethyl-hexyl) ester;1,2-Benzenedicarboxylic acid, 1,2-bis(2-ethylhexyl) ester;1,2-benzenedicarboxylic acid, 1,2-bis(2-eth…	117-81-7	CCCCC(CC)COC(=O)c1ccccc1C(=O)OCC(CC)CCCC	O=C(OCC(CC)CCCC)c1ccccc1(C(=O)OCC(CC)CCCC)	3.84615	0.585027	Subchronic	Rat	90	oral: feed	38.4615	1.58503	TRUE
HESS	136	c.i. pigment red 23;2-Naphthalenecarboxamide, 3-hydroxy-4- (2-methoxy-5-nitrophenyl)azo -N-(3-nitrophenyl)-;2-Naphthalenecarboxamide, 3-hydroxy-4-�(2-methoxy-5-nitrophenyl)azo�-N-(3-nitrophenyl)-;2-Naphthalenecarboxamide, 3-hydroxy-4-[(2-methoxy-5-nitrophenyl)azo]-N-(3-nitrophenyl)-;2-Naphthalenecarboxamide, 3-hydroxy-4-[2-(2-methoxy-5-nitrophenyl)diazenyl]-N-(3-nitrophenyl)-;2-Naphthanilide, 3-h…	6471-49-4	COc1ccc(cc1N=Nc1c(O)c(cc2ccccc21)C(=O)Nc1cccc(c1)[N+]([O-])=O)[N+]([O-])=O	O=C(Nc1cccc(c1)[N+](=O)[O-])c3cc4ccccc4(c(N=Nc2cc(ccc2(OC))[N+](=O)[O-])c3(O))	230.769	2.36318	Subchronic	Rat	91	oral: feed	230.769	2.36318	TRUE
HESS	137	_Coumarin;2H-1-Benzopyran-2-one;2H-chromen-2-one;chromen-2-one;Coumarin;coumarin (2h-1-benzopyran-2-one) (chromen-2-one)	91-64-5	O=C1Oc2ccccc2C=C1	O=C1Oc2ccccc2(C=C1)	38	1.57978	Subchronic	Rat	91	oral: gavage	75	1.87506	TRUE
HESS	139	a-methyldopa sesquihydrate;Methyldopa sesquihydrate	41372-08-1	O.O.O.C[C@@](N)(Cc1ccc(O)c(O)c1)C(O)=O.C[C@@](N)(Cc1ccc(O)c(O)c1)C(O)=O	O=C(O)C(N)(C)Cc1ccc(O)c(O)c1	238.462	2.37742	Subchronic	Rat	91	oral: feed	484.615	2.6854	TRUE
ToxRefDB	140	Prallethrin	23031-36-9	CC(C)=C[C@H]1[C@H](C(=O)OC2CC(=O)C(=C2C)CC#C)C1(C)C	O=C(OC1C(=C(C(=O)C1)CC#C)C)C2C(C=C(C)C)C2(C)(C)	79.1	1.89818	Subchronic	Rat	90	"Oral","Feed"	230	2.36173	TRUE
ToxRefDB	141	Pyriproxyfen	95737-68-1	CC(COc1ccc(Oc2ccccc2)cc1)Oc3ccccn3	n1ccccc1OC(C)COc3ccc(Oc2ccccc2)cc3	23.49	1.37088	Subchronic	Rat	90	"Oral","Feed"	117.79	2.07111	TRUE
ToxRefDB	142	Trifloxysulfuron-sodium	199119-58-9	[Na+].COc1cc(OC)nc(NC(=O)N=[S]([O-])(=O)c2ncccc2OCC(F)(F)F)n1	O=C(N=S(=O)(O)c1ncccc1(OCC(F)(F)F))Nc2nc(OC)cc(n2)OC	1052	3.02202	Subchronic	Rat	90	"Oral","Feed"	1052	3.02202	TRUE
ToxRefDB	143	Cymoxanil	57966-95-7	CCNC(=O)NC(=O)\C(=N\OC)C#N	N#CC(=NOC)C(=O)NC(=O)NCC	224	2.35025	Subchronic	Rat	90	"Oral","Feed"	224	2.35025	TRUE
ToxRefDB	144	Pyrimethanil	53112-28-0	Cc1cc(C)nc(Nc2ccccc2)n1	n1c(nc(cc1C)C)Nc2ccccc2	54.5	1.7364	Subchronic	Rat	90	"Oral","Feed"	529.1	2.72354	TRUE
ToxRefDB	145	Methoxyfenozide	161050-58-4	COc1cccc(C(=O)NN(C(=O)c2cc(C)cc(C)c2)C(C)(C)C)c1C	O=C(NN(C(=O)c1cc(cc(c1)C)C)C(C)(C)C)c2cccc(OC)c2C	69.3	1.84073	Subchronic	Rat	90	"Oral","Feed"	353.4	2.54827	TRUE
ToxRefDB	146	Hexythiazox	78587-05-0	C[C@H]1C(SC(=O)N1C(=O)NC2CCCCC2)c3ccc(Cl)cc3	O=C(NC1CCCCC1)N3C(=O)SC(c2ccc(cc2)Cl)C3C	7	0.845098	Subchronic	Rat	90	"Oral","Feed"	50	1.69897	TRUE
ToxRefDB	147	5,5-Dimethylhydantoin	77-71-4	CC1(C)NC(=O)NC1=O	O=C1NC(=O)C(N1)(C)C	303	2.48144	Subchronic	Rat	90	"Oral","Gavage/Intubation"	1019	3.00817	TRUE
ToxRefDB	148	Glufosinate-ammonium	77182-82-2	[NH4+].C[P](O)(=O)CCC(N)C([O-])=O	O=C(O)C(N)CCP(=O)(O)C	102	2.0086	Subchronic	Rat	90	"Oral","Feed"	420	2.62325	TRUE
ToxRefDB	149	Flumetsulam	98967-40-9	Cc1ccn2nc(nc2n1)[S](=O)(=O)Nc3c(F)cccc3F	O=S(=O)(Nc1c(F)cccc1(F))c2nc3nc(ccn3(n2))C	2000	3.30103	Subchronic	Rat	90	"Oral","Feed"	2000	3.30103	TRUE
ToxRefDB	150	Triflumizole	68694-11-1	CCCOCC(=Nc1ccc(Cl)cc1C(F)(F)F)n2ccnc2	FC(F)(F)c2cc(ccc2(N=C(n1cncc1)COCCC))Cl	4.1	0.612784	Subchronic	Rat	90	"Oral","Feed"	40.9	1.61172	TRUE
ToxRefDB	151	Bromoxynil octanoate	1689-99-2	CCCCCCCC(=O)Oc1c(Br)cc(cc1Br)C#N	N#Cc1cc(c(OC(=O)CCCCCCC)c(c1)Br)Br	13	1.11394	Subchronic	Rat	90	"Oral","Feed"	55	1.74036	TRUE
ToxRefDB	152	Chlorpropham	101-21-3	CC(C)OC(=O)Nc1cccc(Cl)c1	O=C(OC(C)C)Nc1cccc(c1)Cl	64.8	1.81158	Subchronic	Rat	90	"Oral","Feed"	276	2.44091	TRUE
ToxRefDB	153	gamma-Cyhalothrin	76703-62-3	CC1(C)[C@@H](\C=C(/Cl)C(F)(F)F)[C@H]1C(=O)O[C@H](C#N)c2cccc(Oc3ccccc3)c2	N#CC(OC(=O)C1C(C=C(C(F)(F)F)Cl)C1(C)(C))c3cccc(Oc2ccccc2)c3	6.6	0.819544	Subchronic	Rat	90	"Oral","Feed"	6.6	0.819544	TRUE
ToxRefDB	154	Oxadiazon	19666-30-9	CC(C)Oc1cc(N2N=C(OC2=O)C(C)(C)C)c(Cl)cc1Cl	O=C1OC(=NN1c2cc(OC(C)C)c(cc2Cl)Cl)C(C)(C)C	25	1.39794	Subchronic	Rat	90	"Oral","Feed"	100	2	TRUE
ToxRefDB	155	Bentazon	25057-89-0	CC(C)N1C(=O)c2ccccc2N[S]1(=O)=O	O=C1c2ccccc2(NS(=O)(=O)N1C(C)C)	86.1	1.935	Subchronic	Rat	90	"Oral","Feed"	258.3	2.41212	TRUE
ToxRefDB	156	Clodinafop-propargyl mixt.	105512-06-9	C[C@@H](Oc1ccc(Oc2ncc(Cl)cc2F)cc1)C(=O)OCC#C	O=C(OCC#C)C(Oc2ccc(Oc1ncc(cc1(F))Cl)cc2)C	0.92	-0.0362122	Subchronic	Rat	90	"Oral","Feed"	8.24	0.915927	TRUE
ToxRefDB	157	Mevinphos	7786-34-7	COC(=O)\C=C(/C)O[P](=O)(OC)OC	O=C(OC)C=C(OP(=O)(OC)OC)C	1.67	0.222716	Subchronic	Rat	90	"Oral","Gavage/Intubation"	1.67	0.222716	TRUE
ToxRefDB	158	Halofenozide	112226-61-6	CC(C)(C)N(NC(=O)c1ccc(Cl)cc1)C(=O)c2ccccc2	O=C(NN(C(=O)c1ccccc1)C(C)(C)C)c2ccc(cc2)Cl	5.53	0.742725	Subchronic	Rat	90	"Oral","Feed"	52.72	1.72198	TRUE
ToxRefDB	159	Pyraflufen-ethyl	129630-19-9	CCOC(=O)COc1cc(c(F)cc1Cl)c2nn(C)c(OC(F)F)c2Cl	O=C(OCC)COc1cc(c(F)cc1Cl)c2nn(c(OC(F)F)c2Cl)C	455.5	2.65849	Subchronic	Rat	90	"Oral","Feed"	1489.4	3.17301	TRUE
ToxRefDB	160	3-Trifluoromethyl-4-nitrophenol	88-30-2	Oc1ccc(c(c1)C(F)(F)F)[N+]([O-])=O	O=[N+]([O-])c1ccc(O)cc1C(F)(F)F	262.4	2.41896	Subchronic	Rat	90	"Oral","Feed"	262.4	2.41896	TRUE
ToxRefDB	161	Cyfluthrin	68359-37-5	CC1(C)C(C=C(Cl)Cl)C1C(=O)OC(C#N)c2ccc(F)c(Oc3ccccc3)c2	N#CC(OC(=O)C1C(C=C(Cl)Cl)C1(C)(C))c3ccc(F)c(Oc2ccccc2)c3	38.9	1.58995	Subchronic	Rat	90	"Oral","Feed"	38.9	1.58995	TRUE
ToxRefDB	162	Tepraloxydim	149979-41-9	CCC(=NOC\C=C\Cl)C1=C(O)CC(CC1=O)C2CCOCC2	O=C1C(=C(O)CC(C1)C2CCOCC2)C(=NOCC=CCl)CC	383	2.5832	Subchronic	Rat	90	"Oral","Feed"	383	2.5832	TRUE
ToxRefDB	163	Spiroxamine	118134-30-8	CCCN(CC)CC1COC2(CCC(CC2)C(C)(C)C)O1	O1CC(OC12(CCC(CC2)C(C)(C)C))CN(CC)CCC	9.3	0.968483	Subchronic	Rat	90	"Oral","Feed"	54.9	1.73957	TRUE
ToxRefDB	164	Carfentrazone-ethyl	128639-02-1	CCOC(=O)C(Cl)Cc1cc(N2N=C(C)N(C(F)F)C2=O)c(F)cc1Cl	O=C(OCC)C(Cc1cc(c(F)cc1Cl)N2N=C(N(C2(=O))C(F)F)C)Cl	226	2.35411	Subchronic	Rat	90	"Oral","Feed"	470	2.6721	TRUE
ToxRefDB	165	Metiram	9006-42-2	[Zn++].[S-]C(=S)NCCNC([S-])=S	N(C(=S)S)CCNC(=S)S	61	1.78533	Subchronic	Rat	90	"Oral","Feed"	61	1.78533	TRUE
ToxRefDB	166	Bifenazate	149877-41-8	COc1ccc(cc1NNC(=O)OC(C)C)c2ccccc2	O=C(OC(C)C)NNc1cc(ccc1(OC))c2ccccc2	3.2	0.50515	Subchronic	Rat	90	"Oral","Feed"	16.3	1.21219	TRUE
ToxRefDB	167	Sulfluramid	4151-50-2	CCN[S](=O)(=O)C(F)(F)C(F)(F)C(F)(F)C(F)(F)C(F)(F)C(F)(F)C(F)(F)C(F)(F)F	O=S(=O)(NCC)C(F)(F)C(F)(F)C(F)(F)C(F)(F)C(F)(F)C(F)(F)C(F)(F)C(F)(F)F	0.5	-0.30103	Subchronic	Rat	90	"Oral","Feed"	2.5	0.39794	TRUE
ToxRefDB	168	Endosulfan	115-29-7	ClC1=C(Cl)C2(Cl)C3CO[S](=O)OCC3C1(Cl)C2(Cl)Cl	O=S1OCC2C(CO1)C3(C(=C(C2(C3(Cl)Cl)Cl)Cl)Cl)Cl	18	1.25527	Subchronic	Rat	90	"Oral","Feed"	18	1.25527	TRUE
ToxRefDB	169	Quinoxyfen	124495-18-7	Fc1ccc(Oc2ccnc3cc(Cl)cc(Cl)c23)cc1	Fc3ccc(Oc2ccnc1cc(cc(c12)Cl)Cl)cc3	10	1	Subchronic	Rat	90	"Oral","Feed"	100	2	TRUE
ToxRefDB	170	2-Phenylphenol	90-43-7	Oc1ccccc1c2ccccc2	Oc1ccccc1c2ccccc2	1554	3.19145	Subchronic	Rat	90	"Oral","Feed"	1554	3.19145	TRUE
ToxRefDB	171	Chlorpyrifos-methyl	5598-13-0	CO[P](=S)(OC)Oc1nc(Cl)c(Cl)cc1Cl	n1c(OP(OC)(OC)=S)c(cc(c1Cl)Cl)Cl	250	2.39794	Subchronic	Rat	90	"Oral","Feed"	250	2.39794	TRUE
ToxRefDB	172	Penoxsulam	219714-96-2	COc1cnc(OC)n2nc(N[S](=O)(=O)c3c(OCC(F)F)cccc3C(F)(F)F)nc12	O=S(=O)(Nc1nc2c(OC)cnc(OC)n2(n1))c3c(OCC(F)F)cccc3C(F)(F)F	515.8	2.71248	Subchronic	Rat	90	"Oral","Feed"	515.8	2.71248	TRUE
ToxRefDB	173	DEET	134-62-3	CCN(CC)C(=O)c1cccc(C)c1	O=C(c1cccc(c1)C)N(CC)CC	100	2	Subchronic	Rat	90	"Oral","Feed"	100	2	TRUE
ToxRefDB	174	Pyraclostrobin	175013-18-0	CON(C(=O)OC)c1ccccc1COc2ccn(n2)c3ccc(Cl)cc3	O=C(OC)N(OC)c1ccccc1COc2nn(cc2)c3ccc(cc3)Cl	10.7	1.02938	Subchronic	Rat	90	"Oral","Feed"	34.7	1.54033	TRUE
ToxRefDB	175	Flumioxazin	103361-09-7	Fc1cc2OCC(=O)N(CC#C)c2cc1N3C(=O)C4=C(CCCC4)C3=O	O=C1C4=C(C(=O)N1c3cc2c(OCC(=O)N2CC#C)cc3(F))CCCC4	196.7	2.2938	Subchronic	Rat	90	"Oral","Feed"	196.7	2.2938	TRUE
ToxRefDB	176	Acibenzolar-S-methyl	135158-54-2	CSC(=O)c1cccc2nnsc12	O=C(c2cccc1nnsc12)SC	126	2.10037	Subchronic	Rat	90	"Oral","Feed"	516	2.71265	TRUE
ToxRefDB	177	Cyproconazole	94361-06-5	CC(C1CC1)C(O)(Cn2cncn2)c3ccc(Cl)cc3	OC(c1ccc(cc1)Cl)(Cn2ncnc2)C(C)C3CC3	21.4	1.33041	Subchronic	Rat	90	"Oral","Feed"	21.4	1.33041	TRUE
ToxRefDB	178	Thiamethoxam	153719-23-4	CN1COCN(Cc2sc(Cl)nc2)/C1=N/[N+]([O-])=O	O=[N+]([O-])N=C1N(C)COCN1Cc2cnc(Cl)s2	328.8	2.51693	Subchronic	Rat	90	"Oral","Feed"	328.8	2.51693	TRUE
ToxRefDB	179	Pyridaben	96489-71-3	CC(C)(C)N1N=CC(=C(Cl)C1=O)SCc2ccc(cc2)C(C)(C)C	O=C1C(=C(C=NN1C(C)(C)C)SCc2ccc(cc2)C(C)(C)C)Cl	25.71	1.4101	Subchronic	Rat	90	"Oral","Feed"	25.71	1.4101	TRUE
ToxRefDB	180	Triadimenol	55219-65-3	CC(C)(C)C(O)C(Oc1ccc(Cl)cc1)n2cncn2	OC(C(Oc1ccc(cc1)Cl)n2ncnc2)C(C)(C)C	120	2.07918	Subchronic	Rat	90	"Oral","Feed"	120	2.07918	TRUE
ToxRefDB	181	Butafenacil	134605-64-4	CN1C(=O)N(C(=O)C=C1C(F)(F)F)c2ccc(Cl)c(c2)C(=O)OC(C)(C)C(=O)OCC=C	O=C(OC(C(=O)OCC=C)(C)C)c1cc(ccc1Cl)N2C(=O)C=C(N(C2(=O))C)C(F)(F)F	243.2	2.38596	Subchronic	Rat	90	"Oral","Feed"	243.2	2.38596	TRUE
ToxRefDB	182	MCPA	94-74-6	Cc1cc(Cl)ccc1OCC(O)=O	O=C(O)COc1ccc(cc1C)Cl	34	1.53148	Subchronic	Rat	90	"Oral","Feed"	177	2.24797	TRUE
ToxRefDB	183	3-Iodo-2-propynyl-N-butylcarbamate	55406-53-6	CCCCNC(=O)OCC#CI	O=C(OCC#CI)NCCCC	25	1.39794	Subchronic	Rat	90	"Oral","Gavage/Intubation"	25	1.39794	TRUE
ToxRefDB	184	Iprodione	36734-19-7	CC(C)NC(=O)N1CC(=O)N(C1=O)c2cc(Cl)cc(Cl)c2	O=C(NC(C)C)N2C(=O)N(c1cc(cc(c1)Cl)Cl)C(=O)C2	89	1.94939	Subchronic	Rat	90	"Oral","Feed"	184	2.26482	TRUE
ToxRefDB	185	Cinmethylin	87818-31-3	CC(C)C12CCC(C)(O1)C(C2)OCc3ccccc3C	O(Cc1ccccc1C)C3CC2(OC3(C)(CC2))C(C)C	50	1.69897	Subchronic	Rat	90	"Oral","Feed"	50	1.69897	TRUE
ToxRefDB	186	Tralomethrin	66841-25-6	CC1(C)[C@@H](C(Br)C(Br)(Br)Br)[C@H]1C(=O)O[C@H](C#N)c2cccc(Oc3ccccc3)c2	N#CC(OC(=O)C1C(C(C(Br)(Br)Br)Br)C1(C)(C))c3cccc(Oc2ccccc2)c3	1	0	Subchronic	Rat	90	"Oral","Gavage/Intubation"	6	0.778151	TRUE
ToxRefDB	187	Etofenprox	80844-07-1	CCOc1ccc(cc1)C(C)(C)COCc2cccc(Oc3ccccc3)c2	O(c1ccccc1)c2cccc(c2)COCC(c3ccc(OCC)cc3)(C)C	20	1.30103	Subchronic	Rat	90	"Oral","Feed"	120	2.07918	TRUE
ToxRefDB	188	Fluoxastrobin	361377-29-9	CO\N=C(C1=NOCCO1)/c2ccccc2Oc3ncnc(Oc4ccccc4Cl)c3F	Fc2c(ncnc2(Oc1ccccc1Cl))Oc4ccccc4(C(=NOC)C3=NOCCO3)	162.9	2.21192	Subchronic	Rat	90	"Oral","Feed"	1416.1	3.15109	TRUE
ToxRefDB	189	Diflufenzopyr	109293-97-2	C\C(=N/NC(=O)Nc1cc(F)cc(F)c1)c2ncccc2C(O)=O	O=C(O)c2cccnc2(C(=NNC(=O)Nc1cc(F)cc(F)c1)C)	1513.9	3.1801	Subchronic	Rat	90	"Oral","Feed"	1513.9	3.1801	TRUE
ToxRefDB	190	Fenhexamid	126833-17-8	CC1(CCCCC1)C(=O)Nc2ccc(O)c(Cl)c2Cl	O=C(Nc1ccc(O)c(c1Cl)Cl)C2(C)(CCCCC2)	1132	3.05385	Subchronic	Rat	90	"Oral","Feed"	2824	3.45086	TRUE
ToxRefDB	191	Cypermethrin	52315-07-8	CC1(C)C(C=C(Cl)Cl)C1C(=O)OC(C#N)c2cccc(Oc3ccccc3)c2	N#CC(OC(=O)C1C(C=C(Cl)Cl)C1(C)(C))c3cccc(Oc2ccccc2)c3	55.7	1.74586	Subchronic	Rat	90	"Oral","Feed"	55.7	1.74586	TRUE
ToxRefDB	192	Pendimethalin	40487-42-1	CCC(CC)Nc1c(cc(C)c(C)c1[N+]([O-])=O)[N+]([O-])=O	O=[N+]([O-])c1cc(c(c(c1(NC(CC)CC))[N+](=O)[O-])C)C	39.2	1.59329	Subchronic	Rat	90	"Oral","Feed"	381.5	2.58149	TRUE
ToxRefDB	193	Dithiopyr	97886-45-8	CSC(=O)c1c(CC(C)C)c(C(=O)SC)c(nc1C(F)F)C(F)(F)F	O=C(c1c(nc(c(C(=O)SC)c1CC(C)C)C(F)(F)F)C(F)F)SC	0.662	-0.179142	Subchronic	Rat	90	"Oral","Feed"	6.62	0.820858	TRUE
ToxRefDB	194	Imazalil	35554-44-0	Clc1ccc(C(Cn2ccnc2)OCC=C)c(Cl)c1	n1ccn(c1)CC(OCC=C)c2ccc(cc2Cl)Cl	20.7	1.31597	Subchronic	Rat	90	"Oral","Feed"	42	1.62325	TRUE
ToxRefDB	195	Flufenpyr-ethyl	188489-07-8	CCOC(=O)COc1cc(N2N=CC(=C(C)C2=O)C(F)(F)F)c(F)cc1Cl	O=C(OCC)COc1cc(c(F)cc1Cl)N2N=CC(=C(C2(=O))C)C(F)(F)F	1195	3.07737	Subchronic	Rat	90	"Oral","Feed"	1195	3.07737	TRUE
ToxRefDB	196	N-Methylneodecanamide	105726-67-8	CCCC(CC)(CCC)C(=O)NC	O=C(NC)C(CC)(CCC)CCC	3	0.477121	Subchronic	Rat	90	"Oral","Gavage/Intubation"	30	1.47712	TRUE
ToxRefDB	197	Fenamidone	161326-34-7	CSC1=N[C@](C)(C(=O)N1Nc2ccccc2)c3ccccc3	O=C3N(Nc1ccccc1)C(=NC3(c2ccccc2)C)SC	6.419	0.807467	Subchronic	Rat	90	"Oral","Feed"	32.86	1.51667	TRUE
ToxRefDB	198	Tetraconazole	112281-77-3	FC(F)C(F)(F)OCC(Cn1cncn1)c2ccc(Cl)cc2Cl	FC(F)C(F)(F)OCC(c1ccc(cc1Cl)Cl)Cn2ncnc2	4.1	0.612784	Subchronic	Rat	90	"Oral","Feed"	23.9	1.3784	TRUE
ToxRefDB	199	Famoxadone	131807-57-3	CC1(OC(=O)N(Nc2ccccc2)C1=O)c3ccc(Oc4ccccc4)cc3	O=C4OC(c2ccc(Oc1ccccc1)cc2)(C(=O)N4(Nc3ccccc3))C	4.24	0.627366	Subchronic	Rat	90	"Oral","Feed"	16.6	1.22011	TRUE
ToxRefDB	200	Etoxazole	153233-91-1	CCOc1cc(ccc1C2COC(=N2)c3c(F)cccc3F)C(C)(C)C	Fc1cccc(F)c1C3=NC(c2ccc(cc2(OCC))C(C)(C)C)CO3	300.4	2.4777	Subchronic	Rat	90	"Oral","Feed"	300.4	2.4777	TRUE
ToxRefDB	201	Lactofen	77501-63-4	CCOC(=O)C(C)OC(=O)c1cc(Oc2ccc(cc2Cl)C(F)(F)F)ccc1[N+]([O-])=O	O=C(OC(C(=O)OCC)C)c2cc(Oc1ccc(cc1Cl)C(F)(F)F)ccc2[N+](=O)[O-]	14.1	1.14922	Subchronic	Rat	90	"Oral","Feed"	73.7	1.86747	TRUE
ToxRefDB	202	MGK-264	113-48-4	CCCCC(CC)CN1C(=O)C2C3CC(C=C3)C2C1=O	O=C2N(C(=O)C3C1C=CC(C1)C23)CC(CC)CCCC	130	2.11394	Subchronic	Rat	90	"Oral","Feed"	260	2.41497	TRUE
ToxRefDB	203	Oryzalin	19044-88-3	CCCN(CCC)c1c(cc(cc1[N+]([O-])=O)[S](N)(=O)=O)[N+]([O-])=O	O=[N+]([O-])c1cc(cc(c1N(CCC)CCC)[N+](=O)[O-])S(=O)(=O)N	276.34	2.44144	Subchronic	Rat	90	"Oral","Feed"	276.34	2.44144	TRUE
ToxRefDB	204	Tebufenpyrad	119168-77-3	CCc1nn(C)c(C(=O)NCc2ccc(cc2)C(C)(C)C)c1Cl	O=C(NCc1ccc(cc1)C(C)(C)C)c2c(c(nn2C)CC)Cl	6.8	0.832509	Subchronic	Rat	90	"Oral","Feed"	29	1.4624	TRUE
ToxRefDB	205	Fluvalinate	69409-94-5	CC(C)C(Nc1ccc(cc1Cl)C(F)(F)F)C(=O)OC(C#N)c2cccc(Oc3ccccc3)c2	N#CC(OC(=O)C(Nc1ccc(cc1Cl)C(F)(F)F)C(C)C)c3cccc(Oc2ccccc2)c3	50	1.69897	Subchronic	Rat	90	"Oral","Feed"	50	1.69897	TRUE
ToxRefDB	206	Dicloran	99-30-9	Nc1c(Cl)cc(cc1Cl)[N+]([O-])=O	O=[N+]([O-])c1cc(c(N)c(c1)Cl)Cl	5	0.69897	Subchronic	Rat	90	"Oral","Feed"	150	2.17609	TRUE
ToxRefDB	207	1-Amino-2,4-dibromoanthraquinone	81-49-2	Nc1c(Br)cc(Br)c2C(=O)c3ccccc3C(=O)c12	O=C1c3ccccc3(C(=O)c2c1c(N)c(cc2Br)Br)	150	2.17609	Subchronic	Rat	90	"Oral","Feed"	150	2.17609	TRUE
ToxRefDB	208	Myclobutanil	88671-89-0	CCCCC(Cn1cncn1)(C#N)c2ccc(Cl)cc2	N#CC(c1ccc(cc1)Cl)(Cn2ncnc2)CCCC	50	1.69897	Subchronic	Rat	90	"Oral","Feed"	150	2.17609	TRUE
ToxRefDB	209	Deethylatrazine	6190-65-4	CC(C)Nc1nc(N)nc(Cl)n1	n1c(nc(nc1NC(C)C)Cl)N	35.1	1.54531	Subchronic	Rat	90	"Oral","Feed"	35.1	1.54531	TRUE
ToxRefDB	210	Trifluralin	1582-09-8	CCCN(CCC)c1c(cc(cc1[N+]([O-])=O)C(F)(F)F)[N+]([O-])=O	O=[N+]([O-])c1cc(cc(c1N(CCC)CCC)[N+](=O)[O-])C(F)(F)F	154	2.18752	Subchronic	Rat	90	"Oral","Feed"	392	2.59329	TRUE
ToxRefDB	211	Fipronil-desulfinyl	205650-65-3	Nc1c(c(nn1c2c(Cl)cc(cc2Cl)C(F)(F)F)C#N)C(F)(F)F	N#Cc1nn(c(N)c1C(F)(F)F)c2c(cc(cc2Cl)C(F)(F)F)Cl	2.101	0.322426	Subchronic	Rat	90	"Oral","Feed"	2.101	0.322426	TRUE
ToxRefDB	212	2,4-Diaminophenol dihydrochloride	137-09-7	[H+].[H+].[Cl-].[Cl-].Nc1ccc(O)c(N)c1	Oc1ccc(N)cc1(N)	200	2.30103	Subchronic	Rat	90	"Oral","Gavage/Intubation"	200	2.30103	TRUE
ToxRefDB	213	2,4-Dichlorophenoxyacetic acid	94-75-7	OC(=O)COc1ccc(Cl)cc1Cl	O=C(O)COc1ccc(cc1Cl)Cl	300	2.47712	Subchronic	Rat	90	"Oral","Feed"	300	2.47712	TRUE
ToxRefDB	214	Difenoconazole	119446-68-3	CC1COC(Cn2cncn2)(O1)c3ccc(Oc4ccc(Cl)cc4)cc3Cl	n1cnn(c1)CC2(OCC(O2)C)c4ccc(Oc3ccc(cc3)Cl)cc4Cl	1	0	Subchronic	Rat	90	"Oral","Feed"	10	1	TRUE
ToxRefDB	215	Ipconazole	125225-28-7	CC(C)C1CCC(Cc2ccc(Cl)cc2)C1(O)Cn3cncn3	OC3(Cn1ncnc1)(C(Cc2ccc(cc2)Cl)CCC3(C(C)C))	118.5	2.07372	Subchronic	Rat	90	"Oral","Feed"	118.5	2.07372	TRUE
ToxRefDB	216	Pymetrozine	123312-89-0	CC1=NNC(=O)N(C1)\N=C\c2cccnc2	O=C2NN=C(C)CN2(N=Cc1cnccc1)	32.5	1.51188	Subchronic	Rat	90	"Oral","Feed"	360	2.5563	TRUE
ToxRefDB	217	S-Bioallethrin	28434-00-6	CC(C)=CC1C(C(=O)OC2CC(=O)C(=C2C)CC=C)C1(C)C	O=C(OC1C(=C(C(=O)C1)CC=C)C)C2C(C=C(C)C)C2(C)(C)	593.8	2.77364	Subchronic	Rat	90	"Oral","Feed"	593.8	2.77364	TRUE
ToxRefDB	218	Fenbuconazole	114369-43-6	Clc1ccc(CCC(Cn2cncn2)(C#N)c3ccccc3)cc1	N#CC(c1ccccc1)(Cn2ncnc2)CCc3ccc(cc3)Cl	1.3	0.113943	Subchronic	Rat	90	"Oral","Feed"	5.1	0.70757	TRUE
ToxRefDB	219	Pyridalyl	179101-81-6	FC(F)(F)c1ccc(OCCCOc2c(Cl)cc(OCC=C(Cl)Cl)cc2Cl)nc1	FC(F)(F)c2cnc(OCCCOc1c(cc(OCC=C(Cl)Cl)cc1Cl)Cl)cc2	111.3	2.0465	Subchronic	Rat	90	"Oral","Feed"	111.3	2.0465	TRUE
ToxRefDB	220	Anilazine	101-05-3	Clc1nc(Cl)nc(Nc2ccccc2Cl)n1	n1c(nc(nc1Cl)Cl)Nc2ccccc2Cl	600	2.77815	Subchronic	Rat	90	"Oral","Feed"	600	2.77815	TRUE
ToxRefDB	221	Diclofop-methyl	51338-27-3	COC(=O)C(C)Oc1ccc(Oc2ccc(Cl)cc2Cl)cc1	O=C(OC)C(Oc2ccc(Oc1ccc(cc1Cl)Cl)cc2)C	1.564	0.194237	Subchronic	Rat	90	"Oral","Feed"	6.315	0.800373	TRUE
ToxRefDB	222	Bispyribac-sodium	125401-92-5	[Na+].COc1cc(OC)nc(Oc2cccc(Oc3nc(OC)cc(OC)n3)c2C(=O)[O-])n1	O=C(O)c3c(Oc1nc(OC)cc(n1)OC)cccc3(Oc2nc(OC)cc(n2)OC)	71.9	1.85673	Subchronic	Rat	90	"Oral","Feed"	724	2.85974	TRUE
ToxRefDB	223	Cyprodinil	121552-61-2	Cc1cc(nc(Nc2ccccc2)n1)C3CC3	n1c(nc(cc1C)C2CC2)Nc3ccccc3	536	2.72916	Subchronic	Rat	90	"Oral","Feed"	536	2.72916	TRUE
ToxRefDB	224	Pyrithiobac-sodium	123343-16-8	[Na+].COc1cc(OC)nc(Sc2cccc(Cl)c2C([O-])=O)n1	O=C(O)c1c(cccc1Sc2nc(OC)cc(n2)OC)Cl	1376	3.13862	Subchronic	Rat	90	"Oral","Feed"	1376	3.13862	TRUE
ToxRefDB	225	Diclosulam	145701-21-9	CCOc1nc(F)cc2nc(nn12)[S](=O)(=O)Nc3c(Cl)cccc3Cl	O=S(=O)(Nc1c(cccc1Cl)Cl)c2nc3cc(F)nc(OCC)n3(n2)	50	1.69897	Subchronic	Rat	90	"Oral","Feed"	100	2	TRUE
ToxRefDB	226	Butralin	33629-47-9	CCC(C)Nc1c(cc(cc1[N+]([O-])=O)C(C)(C)C)[N+]([O-])=O	O=[N+]([O-])c1cc(cc(c1(NC(C)CC))[N+](=O)[O-])C(C)(C)C	10	1	Subchronic	Rat	90	"Oral","Feed"	50	1.69897	TRUE
ToxRefDB	227	Boscalid	188425-85-6	Clc1ccc(cc1)c2ccccc2NC(=O)c3cccnc3Cl	O=C(Nc2ccccc2(c1ccc(cc1)Cl))c3cccnc3Cl	1055	3.02325	Subchronic	Rat	90	"Oral","Feed"	1055	3.02325	TRUE
ToxRefDB	228	Dichlorvos	62-73-7	CO[P](=O)(OC)OC=C(Cl)Cl	O=P(OC=C(Cl)Cl)(OC)OC	15	1.17609	Subchronic	Rat	90	"Oral","Gavage/Intubation"	15	1.17609	TRUE
ToxRefDB	229	Ethofumesate	26225-79-6	CCOC1Oc2ccc(O[S](C)(=O)=O)cc2C1(C)C	O=S(=O)(Oc1ccc2OC(OCC)C(c2(c1))(C)C)C	190	2.27875	Subchronic	Rat	90	"Oral","Feed"	1900	3.27875	TRUE
ToxRefDB	230	Desmedipham	13684-56-5	CCOC(=O)Nc1cccc(OC(=O)Nc2ccccc2)c1	O=C(Oc1cccc(c1)NC(=O)OCC)Nc2ccccc2	240	2.38021	Subchronic	Rat	90	"Oral","Feed"	240	2.38021	TRUE
ToxRefDB	231	Atrazine	1912-24-9	CCNc1nc(Cl)nc(NC(C)C)n1	n1c(nc(nc1NC(C)C)Cl)NCC	3.34	0.523746	Subchronic	Rat	90	"Oral","Feed"	37.5	1.57403	TRUE
ToxRefDB	232	Sulfentrazone	122836-35-5	CC1=NN(C(=O)N1C(F)F)c2cc(N[S](C)(=O)=O)c(Cl)cc2Cl	O=C1N(N=C(N1C(F)F)C)c2cc(NS(=O)(=O)C)c(cc2Cl)Cl	404.3	2.6067	Subchronic	Rat	90	"Oral","Feed"	404.3	2.6067	TRUE
ToxRefDB	233	Thiazopyr	117718-60-2	COC(=O)c1c(CC(C)C)c(C2=NCCS2)c(nc1C(F)F)C(F)(F)F	O=C(OC)c2c(nc(c(C1=NCCS1)c2CC(C)C)C(F)(F)F)C(F)F	6.6	0.819544	Subchronic	Rat	90	"Oral","Feed"	68	1.83251	TRUE
ToxRefDB	234	Bensulide	741-58-2	CC(C)O[P](=S)(OC(C)C)SCCN[S](=O)(=O)c1ccccc1	O=S(=O)(NCCSP(OC(C)C)(OC(C)C)=S)c1ccccc1	100	2	Subchronic	Rat	90	"Oral","Feed"	100	2	TRUE
ToxRefDB	235	Chlorothalonil	1897-45-6	Clc1c(Cl)c(C#N)c(Cl)c(C#N)c1Cl	N#Cc1c(c(C#N)c(c(c1Cl)Cl)Cl)Cl	40	1.60206	Subchronic	Rat	90	"Oral","Feed"	40	1.60206	TRUE
ToxRefDB	236	PFOA, ammonium salt	3825-26-1	N.OC(=O)C(F)(F)C(F)(F)C(F)(F)C(F)(F)C(F)(F)C(F)(F)C(F)(F)F	O=C(O)C(F)(F)C(F)(F)C(F)(F)C(F)(F)C(F)(F)C(F)(F)C(F)(F)F	50	1.69897	Subchronic	Rat	90	"Oral","Feed"	50	1.69897	TRUE
ToxRefDB	237	Propyzamide	23950-58-5	CC(C)(NC(=O)c1cc(Cl)cc(Cl)c1)C#C	O=C(NC(C#C)(C)C)c1cc(cc(c1)Cl)Cl	12.3	1.08991	Subchronic	Rat	90	"Oral","Feed"	60	1.77815	TRUE
ToxRefDB	238	Flumiclorac-pentyl	87546-18-7	CCCCCOC(=O)COc1cc(N2C(=O)C3=C(CCCC3)C2=O)c(F)cc1Cl	O=C(OCCCCC)COc1cc(c(F)cc1Cl)N2C(=O)C3=C(C2(=O))CCCC3	664	2.82217	Subchronic	Rat	90	"Oral","Feed"	1359	3.13322	TRUE
ToxRefDB	239	Flutolanil	66332-96-5	CC(C)Oc1cccc(NC(=O)c2ccccc2C(F)(F)F)c1	O=C(Nc1cccc(OC(C)C)c1)c2ccccc2C(F)(F)F	44	1.64345	Subchronic	Rat	90	"Oral","Feed"	339	2.5302	TRUE
ToxRefDB	240	Fipronil	120068-37-3	Nc1n(nc(C#N)c1[S](=O)C(F)(F)F)c2c(Cl)cc(cc2Cl)C(F)(F)F	N#Cc1nn(c(N)c1S(=O)C(F)(F)F)c2c(cc(cc2Cl)C(F)(F)F)Cl	0.37	-0.431798	Subchronic	Rat	90	"Oral","Feed"	2.28	0.357935	TRUE
ToxRefDB	241	Paclobutrazol	76738-62-0	CC(C)(C)[C@H](O)[C@H](Cc1ccc(Cl)cc1)n2cncn2	OC(C(n1ncnc1)Cc2ccc(cc2)Cl)C(C)(C)C	12.5	1.09691	Subchronic	Rat	90	"Oral","[Not Specified]"	62.5	1.79588	TRUE
ToxRefDB	242	Triclopyr	55335-06-3	OC(=O)COc1nc(Cl)c(Cl)cc1Cl	O=C(O)COc1nc(c(cc1Cl)Cl)Cl	250	2.39794	Subchronic	Rat	90	"Oral","Feed"	250	2.39794	TRUE
ToxRefDB	243	Fluthiacet-methyl	117337-19-6	COC(=O)CSc1cc(N=C2SC(=O)N3CCCCN23)c(F)cc1Cl	O=C(OC)CSc3cc(N=C1N2N(C(=O)S1)CCCC2)c(F)cc3Cl	6.19	0.791691	Subchronic	Rat	90	"Oral","Feed"	216	2.33445	TRUE
ToxRefDB	244	Sodium dimethyldithiocarbamate	128-04-1	[Na+].CN(C)C([S-])=S	C(N(C)C)(=S)S	250	2.39794	Subchronic	Rat	90	"Oral","Gavage/Intubation"	250	2.39794	TRUE
ToxRefDB	245	Dazomet	533-74-4	CN1CSC(=S)N(C)C1	C1(N(C)CN(C)CS1)(=S)	1.5	0.176091	Subchronic	Rat	90	"Oral","Feed"	4.5	0.653213	TRUE
ToxRefDB	246	Chlorfenapyr	122453-73-0	CCOCn1c(c2ccc(Cl)cc2)c(C#N)c(Br)c1C(F)(F)F	N#Cc2c(c1ccc(cc1)Cl)n(c(c2Br)C(F)(F)F)COCC	24.1	1.38202	Subchronic	Rat	90	"Oral","Feed"	48.4	1.68485	TRUE
ToxRefDB	247	Metribuzin	21087-64-9	CSC1=NN=C(C(=O)N1N)C(C)(C)C	O=C1C(=NN=C(N1(N))SC)C(C)(C)C	1.25	0.09691	Subchronic	Rat	90	"Oral","Feed"	3	0.477121	TRUE
ToxRefDB	248	Dichlorprop-P	15165-67-0	C[C@@H](Oc1ccc(Cl)cc1Cl)C(O)=O	O=C(O)C(Oc1ccc(cc1Cl)Cl)C	35	1.54407	Subchronic	Rat	90	"Oral","Feed"	144	2.15836	TRUE
ToxRefDB	249	Vinclozolin	50471-44-8	CC1(OC(=O)N(C1=O)c2cc(Cl)cc(Cl)c2)C=C	O=C1OC(C=C)(C(=O)N1c2cc(cc(c2)Cl)Cl)C	200	2.30103	Subchronic	Rat	90	"Oral","Feed"	225	2.35218	TRUE
ToxRefDB	250	Dimethenamid	87674-68-8	COCC(C)N(C(=O)CCl)c1c(C)scc1C	O=C(N(c1c(csc1C)C)C(C)COC)CCl	40.1	1.60314	Subchronic	Rat	90	"Oral","Feed"	119	2.07555	TRUE
ToxRefDB	251	MCPA-isooctyl	26544-20-7	CC(C)CCCCCOC(=O)COc1ccc(Cl)cc1C	O=C(OCCCCCC(C)C)COc1ccc(cc1C)Cl	261	2.41664	Subchronic	Rat	90	"Oral","Feed"	261	2.41664	TRUE
ToxRefDB	252	Flonicamid	158062-67-0	FC(F)(F)c1ccncc1C(=O)NCC#N	N#CCNC(=O)c1cnccc1C(F)(F)F	72.3	1.85914	Subchronic	Rat	90	"Oral","Feed"	340.1	2.53161	TRUE
ToxRefDB	253	Cyclanilide	113136-77-9	OC(=O)C1CC1C(=O)Nc2ccc(Cl)cc2Cl	O=C(O)C2CC2(C(=O)Nc1ccc(cc1Cl)Cl)	54.6	1.73719	Subchronic	Rat	90	"Oral","Feed"	113.2	2.05385	TRUE
ToxRefDB	254	Butachlor	23184-66-9	CCCCOCN(C(=O)CCl)c1c(CC)cccc1CC	O=C(N(c1c(cccc1CC)CC)COCCCC)CCl	17.5	1.24304	Subchronic	Rat	90	"Oral","Feed"	58.7	1.76864	TRUE
ToxRefDB	255	Fluroxypyr	69377-81-7	Nc1c(Cl)c(F)nc(OCC(O)=O)c1Cl	O=C(O)COc1nc(F)c(c(N)c1Cl)Cl	1000	3	Subchronic	Rat	90	"Oral","Feed"	1000	3	TRUE
ToxRefDB	256	Thidiazuron	51707-55-2	O=C(Nc1snnc1)Nc2ccccc2	O=C(Nc1ccccc1)Nc2cnns2	34.5	1.53782	Subchronic	Rat	90	"Oral","Feed"	102	2.0086	TRUE
ToxRefDB	257	1-Isopropylchlorohydroxytriazole	42509-62-6	CC(C)N1NC(=O)N=C1Cl	O=C1N=C(N(N1)C(C)C)Cl	1448.4	3.16089	Subchronic	Rat	90	"Oral","Feed"	1448.4	3.16089	TRUE
ToxRefDB	258	Iodosulfuron-methyl-sodium	144550-36-7	[Na+].COC(=O)c1ccc(I)cc1S(=O)(=O)NC(=O)[N-]c2nc(C)nc(OC)n2	O=C(OC)c1ccc(cc1S(=O)(=O)NC(=O)Nc2nc(nc(n2)C)OC)I	686	2.83632	Subchronic	Rat	90	"Oral","Feed"	686	2.83632	TRUE
ToxRefDB	259	Bromuconazole	116255-48-2	Clc1ccc(c(Cl)c1)C2(CC(Br)CO2)Cn3cncn3	n1cnn(c1)CC2(OCC(C2)Br)(c3ccc(cc3Cl)Cl)	13.76	1.13862	Subchronic	Rat	90	"Oral","Feed"	68.1	1.83315	TRUE
ToxRefDB	260	Simazine	122-34-9	CCNc1nc(Cl)nc(NCC)n1	n1c(nc(nc1NCC)Cl)NCC	247	2.3927	Subchronic	Rat	90	"Oral","Feed"	247	2.3927	TRUE
ToxRefDB	261	Diniconazole	83657-24-3	CC(C)(C)C(O)\C(=C/c1ccc(Cl)cc1Cl)n2cncn2	OC(C(=Cc1ccc(cc1Cl)Cl)n2ncnc2)C(C)(C)C	225	2.35218	Subchronic	Rat	90	"Oral","Feed"	225	2.35218	TRUE
ToxRefDB	262	Dicofol	115-32-2	OC(c1ccc(Cl)cc1)(c2ccc(Cl)cc2)C(Cl)(Cl)Cl	OC(c1ccc(cc1)Cl)(c2ccc(cc2)Cl)C(Cl)(Cl)Cl	95.84	1.98155	Subchronic	Rat	90	"Oral","Feed"	95.84	1.98155	TRUE
ToxRefDB	263	Rimsulfuron	122931-48-0	CC[S](=O)(=O)c1cccnc1[S](=O)(=O)NC(=O)Nc2nc(OC)cc(OC)n2	O=C(Nc1nc(OC)cc(n1)OC)NS(=O)(=O)c2ncccc2S(=O)(=O)CC	1311	3.1176	Subchronic	Rat	90	"Oral","Feed"	1311	3.1176	TRUE
ToxRefDB	264	EPTC	759-94-4	CCCN(CCC)C(=O)SCC	O=C(N(CCC)CCC)SCC	120	2.07918	Subchronic	Rat	90	"Oral","Feed"	120	2.07918	TRUE
ToxRefDB	265	Cyanazine	21725-46-2	CCNc1nc(Cl)nc(NC(C)(C)C#N)n1	N#CC(Nc1nc(nc(n1)Cl)NCC)(C)C	5	0.69897	Subchronic	Rat	90	"Oral","Feed"	5	0.69897	TRUE
ToxRefDB	266	Picloram-isoctyl	26952-20-5	CCCCCCC(C)OC(=O)c1nc(Cl)c(Cl)c(N)c1Cl	O=C(OC(C)CCCCCC)c1nc(c(c(N)c1Cl)Cl)Cl	73	1.86332	Subchronic	Rat	90	"Oral","Feed"	220	2.34242	TRUE
ToxRefDB	267	Azafenidin	68049-83-2	Clc1cc(Cl)c(cc1OCC#C)N2N=C3CCCCN3C2=O	O=C1N(N=C2N1CCCC2)c3cc(OCC#C)c(cc3Cl)Cl	24.2	1.38382	Subchronic	Rat	90	"Oral","Feed"	71.9	1.85673	TRUE
ToxRefDB	268	Dipropyl pyridine-2,5-dicarboxylate	136-45-8	CCCOC(=O)c1ccc(nc1)C(=O)OCCC	O=C(OCCC)c1ncc(cc1)C(=O)OCCC	2000	3.30103	Subchronic	Rat	90	"Oral","Feed"	2000	3.30103	TRUE
ToxRefDB	269	Ethoxyquin	91-53-2	CCOc1ccc2NC(C)(C)C=C(C)c2c1	O(c1ccc2NC(C=C(c2(c1))C)(C)C)CC	400	2.60206	Subchronic	Rat	90	"Oral","Gavage/Intubation"	400	2.60206	TRUE
ToxRefDB	270	Fluazinam	79622-59-6	[O-][N+](=O)c1cc(c(Cl)c(c1Nc2ncc(cc2Cl)C(F)(F)F)[N+](=O)[O-])C(F)(F)F	O=[N+]([O-])c2cc(c(c(c2(Nc1ncc(cc1Cl)C(F)(F)F))[N+](=O)[O-])Cl)C(F)(F)F	3.8	0.579784	Subchronic	Rat	90	"Oral","Feed"	38	1.57978	TRUE
ToxRefDB	271	Oxyfluorfen	42874-03-3	CCOc1cc(Oc2ccc(cc2Cl)C(F)(F)F)ccc1[N+]([O-])=O	O=[N+]([O-])c2ccc(Oc1ccc(cc1Cl)C(F)(F)F)cc2(OCC)	51.4	1.71096	Subchronic	Rat	90	"Oral","Feed"	1012.1	3.00522	TRUE
ToxRefDB	272	Triticonazole	131983-72-7	CC1(C)CC/C(=C/c2ccc(Cl)cc2)C1(O)Cn3cncn3	OC2(C(=Cc1ccc(cc1)Cl)CCC2(C)(C))(Cn3ncnc3)	22.3	1.3483	Subchronic	Rat	90	"Oral","[Not Specified]"	1183.5	3.07317	TRUE
ToxRefDB	273	Fludioxonil	131341-86-1	FC1(F)Oc2cccc(c2O1)c3c[nH]cc3C#N	N#Cc1c[nH]cc1c3cccc2OC(F)(F)Oc23	70	1.8451	Subchronic	Rat	90	"Oral","Feed"	462	2.66464	TRUE
ToxRefDB	274	1,2-Dichloroethane	107-06-2	ClCCCl	C(CCl)Cl	18	1.25527	Subchronic	Rat	90	"Oral","Gavage/Intubation"	515	2.71181	TRUE
ToxRefDB	275	Triflusulfuron-methyl	126535-15-7	COC(=O)c1cccc(C)c1[S](=O)(=O)NC(=O)Nc2nc(OCC(F)(F)F)nc(n2)N(C)C	O=C(OC)c1cccc(c1S(=O)(=O)NC(=O)Nc2nc(nc(n2)N(C)C)OCC(F)(F)F)C	965	2.98453	Subchronic	Rat	90	"Oral","Feed"	965	2.98453	TRUE
ToxRefDB	276	Buprofezin	69327-76-0	CC(C)N1C(=O)N(CSC1=NC(C)(C)C)c2ccccc2	O=C2N(c1ccccc1)CSC(=NC(C)(C)C)N2C(C)C	13	1.11394	Subchronic	Rat	90	"Oral","Feed"	68.6	1.83632	TRUE
ToxRefDB	277	Indoxacarb	173584-44-6	COC(=O)N(C(=O)N1CO[C@]2(Cc3cc(Cl)ccc3C2=N1)C(=O)OC)c4ccc(OC(F)(F)F)cc4	O=C(OC)N(C(=O)N2N=C3c1ccc(cc1CC3(OC2)(C(=O)OC))Cl)c4ccc(OC(F)(F)F)cc4	8.5	0.929419	Subchronic	Rat	90	"Oral","[Not Specified]"	8.5	0.929419	TRUE
ToxRefDB	278	Tebufenozide	112410-23-8	CCc1ccc(cc1)C(=O)NN(C(=O)c2cc(C)cc(C)c2)C(C)(C)C	O=C(NN(C(=O)c1cc(cc(c1)C)C)C(C)(C)C)c2ccc(cc2)CC	13.1	1.11727	Subchronic	Rat	90	"Oral","Feed"	132.9	2.12352	TRUE
ToxRefDB	279	Dinotefuran	165252-70-0	CN=C(NCC1CCOC1)N[N+]([O-])=O	O=[N+]([O-])NC(=NC)NCC1COCC1	3156	3.49914	Subchronic	Rat	90	"Oral","Feed"	3156	3.49914	TRUE
ToxRefDB	280	Dichlobenil	1194-65-6	Clc1cccc(Cl)c1C#N	N#Cc1c(cccc1Cl)Cl	5	0.69897	Subchronic	Rat	90	"Oral","[Not Specified]"	50	1.69897	TRUE
ToxRefDB	281	Tefluthrin	79538-32-2	Cc1c(F)c(F)c(COC(=O)C2C(\C=C(/Cl)C(F)(F)F)C2(C)C)c(F)c1F	O=C(OCc1c(F)c(F)c(c(F)c1(F))C)C2C(C=C(C(F)(F)F)Cl)C2(C)(C)	2.5	0.39794	Subchronic	Rat	90	"Oral","Feed"	7.5	0.875061	TRUE
ToxRefDB	282	Tribenuron-methyl	101200-48-0	COC(=O)c1ccccc1[S](=O)(=O)NC(=O)N(C)c2nc(C)nc(OC)n2	O=C(OC)c1ccccc1S(=O)(=O)NC(=O)N(c2nc(nc(n2)C)OC)C	7	0.845098	Subchronic	Rat	90	"Oral","Feed"	118	2.07188	TRUE
ToxRefDB	283	Novaluron	116714-46-6	FC(OC(F)(F)F)C(F)(F)Oc1ccc(NC(=O)NC(=O)c2c(F)cccc2F)cc1Cl	O=C(NC(=O)c1c(F)cccc1(F))Nc2ccc(OC(F)(F)C(F)OC(F)(F)F)c(c2)Cl	8.64	0.936514	Subchronic	Rat	90	"Oral","Feed"	1820.6	3.26021	TRUE
ToxRefDB	284	Hexaconazole	79983-71-4	CCCCC(O)(Cn1cncn1)c2ccc(Cl)cc2Cl	OC(c1ccc(cc1Cl)Cl)(Cn2ncnc2)CCCC	2.5	0.39794	Subchronic	Rat	90	"Oral","Feed"	25	1.39794	TRUE
ToxRefDB	285	Prodiamine	29091-21-2	CCCN(CCC)c1c(cc(c(N)c1[N+]([O-])=O)C(F)(F)F)[N+]([O-])=O	O=[N+]([O-])c1cc(c(N)c(c1N(CCC)CCC)[N+](=O)[O-])C(F)(F)F	80.1	1.90363	Subchronic	Rat	90	"Oral","Feed"	268.9	2.42959	TRUE
ToxRefDB	286	4-Chlorophenoxyacetic acid	122-88-3	OC(=O)COc1ccc(Cl)cc1	O=C(O)COc1ccc(cc1)Cl	132	2.12057	Subchronic	Rat	90	"Oral","Feed"	517	2.71349	TRUE
ToxRefDB	287	Thiacloprid	111988-49-9	Clc1ccc(CN2CCSC2=NC#N)cn1	N#CN=C2N(Cc1cnc(cc1)Cl)CCS2	123.2	2.09061	Subchronic	Rat	90	"Oral","Feed"	123.2	2.09061	TRUE
ToxRefDB	288	Acetamiprid	135410-20-7	CN(Cc1ccc(Cl)nc1)C(C)=NC#N	N#CN=C(N(C)Cc1cnc(cc1)Cl)C	99.9	1.99957	Subchronic	Rat	90	"Oral","Feed"	99.9	1.99957	TRUE
ToxRefDB	289	Benfluralin	1861-40-1	CCCCN(CC)c1c(cc(cc1[N+]([O-])=O)C(F)(F)F)[N+]([O-])=O	O=[N+]([O-])c1cc(cc(c1N(CC)CCCC)[N+](=O)[O-])C(F)(F)F	522.22	2.71785	Subchronic	Rat	90	"Oral","Feed"	522.22	2.71785	TRUE
ToxRefDB	290	Fenoxycarb	72490-01-8	CCOC(=O)NCCOc1ccc(Oc2ccccc2)cc1	O=C(OCC)NCCOc2ccc(Oc1ccccc1)cc2	80	1.90309	Subchronic	Rat	90	"Oral","Feed"	80	1.90309	TRUE
ToxRefDB	291	Halosulfuron-methyl	100784-20-1	COC(=O)c1c(Cl)nn(C)c1[S](=O)(=O)NC(=O)Nc2nc(OC)cc(OC)n2	O=C(OC)c1c(nn(c1S(=O)(=O)NC(=O)Nc2nc(OC)cc(n2)OC)C)Cl	116	2.06446	Subchronic	Rat	90	"Oral","Feed"	497	2.69636	TRUE
ToxRefDB	292	Azoxystrobin	131860-33-8	CO\C=C(C(=O)OC)/c1ccccc1Oc2cc(Oc3ccccc3C#N)ncn2	N#Cc3ccccc3(Oc2ncnc(Oc1ccccc1C(=COC)C(=O)OC)c2)	443.8	2.64719	Subchronic	Rat	90	"Oral","Feed"	443.8	2.64719	TRUE
ToxRefDB	293	Flusilazole	85509-19-9	C[Si](Cn1cncn1)(c2ccc(F)cc2)c3ccc(F)cc3	Fc1ccc(cc1)[Si](c2ccc(F)cc2)(C)Cn3ncnc3	55	1.74036	Subchronic	Rat	90	"Oral","Feed"	55	1.74036	TRUE
ToxRefDB	294	Mesotrione	104206-82-8	C[S](=O)(=O)c1ccc(C(=O)C2C(=O)CCCC2=O)c(c1)[N+]([O-])=O	O=C(c1ccc(cc1[N+](=O)[O-])S(=O)(=O)C)C2C(=O)CCCC2(=O)	12.46	1.09552	Subchronic	Rat	90	"Oral","Feed"	1111	3.04571	TRUE
ToxRefDB	295	2,4-DB	94-82-6	OC(=O)CCCOc1ccc(Cl)cc1Cl	O=C(O)CCCOc1ccc(cc1Cl)Cl	15.8	1.19866	Subchronic	Rat	90	"Oral","Feed"	50	1.69897	TRUE
ToxRefDB	296	Forchlorfenuron	68157-60-8	Clc1cc(NC(=O)Nc2ccccc2)ccn1	O=C(Nc1ccccc1)Nc2ccnc(c2)Cl	400	2.60206	Subchronic	Rat	90	"Oral","Feed"	400	2.60206	TRUE
ToxRefDB	297	Chloroneb	2675-77-6	COc1cc(Cl)c(OC)cc1Cl	O(c1cc(c(OC)cc1Cl)Cl)C	25	1.39794	Subchronic	Rat	90	"Oral","Feed"	375	2.57403	TRUE
ToxRefDB	298	Fenpyroximate (Z,E)	134098-61-6	Cn1nc(C)c(\C=N\OCc2ccc(cc2)C(=O)OC(C)(C)C)c1Oc3ccccc3	O=C(OC(C)(C)C)c1ccc(cc1)CON=Cc3c(nn(c3(Oc2ccccc2))C)C	35.22	1.54679	Subchronic	Rat	90	"Oral","Feed"	35.22	1.54679	TRUE
ToxRefDB	299	Acetochlor	34256-82-1	CCOCN(C(=O)CCl)c1c(C)cccc1CC	O=C(N(c1c(cccc1CC)C)COCC)CCl	161.1	2.2071	Subchronic	Rat	90	"Oral","Feed"	161.1	2.2071	TRUE
ToxRefDB	300	Flucycloxuron	113036-88-7	Fc1cccc(F)c1C(=O)NC(=O)Nc2ccc(CO/N=C(C3CC3)/c4ccc(Cl)cc4)cc2	O=C(NC(=O)c1c(F)cccc1(F))Nc2ccc(cc2)CON=C(c3ccc(cc3)Cl)C4CC4	200	2.30103	Subchronic	Rat	90	"Oral","Feed"	2000	3.30103	TRUE
ToxRefDB	301	2,4-D-Butotyl	1929-73-3	CCCCOCCOC(=O)COc1ccc(Cl)cc1Cl	O=C(OCCOCCCC)COc1ccc(cc1Cl)Cl	436	2.63949	Subchronic	Rat	90	"Oral","Feed"	436	2.63949	TRUE
ToxRefDB	302	Diazinon	333-41-5	CCO[P](=S)(OCC)Oc1cc(C)nc(n1)C(C)C	n1c(OP(OCC)(OCC)=S)cc(nc1C(C)C)C	212	2.32634	Subchronic	Rat	90	"Oral","Feed"	212	2.32634	TRUE
ToxRefDB	303	Oxasulfuron	144651-06-9	Cc1cc(C)nc(NC(=O)N[S](=O)(=O)c2ccccc2C(=O)OC3COC3)n1	O=C(OC1COC1)c2ccccc2S(=O)(=O)NC(=O)Nc3nc(cc(n3)C)C	1289	3.11025	Subchronic	Rat	90	"Oral","Feed"	1289	3.11025	TRUE
ToxRefDB	304	Cyhalofop-butyl	122008-85-9	CCCCOC(=O)[C@@H](C)Oc1ccc(Oc2ccc(cc2F)C#N)cc1	N#Cc2ccc(Oc1ccc(OC(C(=O)OCCCC)C)cc1)c(F)c2	60.5	1.78176	Subchronic	Rat	90	"Oral","Feed"	189.5	2.27761	TRUE
ToxRefDB	305	Fosthiazate	98886-44-3	CCO[P](=O)(SC(C)CC)N1CCSC1=O	O=C1N(CCS1)P(=O)(OCC)SC(C)CC	36.37	1.56074	Subchronic	Rat	90	"Oral","Feed"	36.37	1.56074	TRUE
ToxRefDB	306	Fluazifop-butyl	69806-50-4	CCCCOC(=O)C(C)Oc1ccc(Oc2ccc(cn2)C(F)(F)F)cc1	O=C(OCCCC)C(Oc2ccc(Oc1ncc(cc1)C(F)(F)F)cc2)C	0.7	-0.154902	Subchronic	Rat	90	"Oral","Feed"	7.1	0.851258	TRUE
ToxRefDB	307	Imiprothrin	72963-72-5	CC(C)=CC1C(C(=O)OCN2C(=O)CN(CC#C)C2=O)C1(C)C	O=C(OCN1C(=O)N(CC#C)CC1(=O))C2C(C=C(C)C)C2(C)(C)	611.2	2.78618	Subchronic	Rat	90	"Oral","Feed"	611.2	2.78618	TRUE
ToxRefDB	308	Picloram	1918-02-1	Nc1c(Cl)c(Cl)nc(C(=O)O)c1Cl	O=C(O)c1nc(c(c(N)c1Cl)Cl)Cl	50	1.69897	Subchronic	Rat	90	"Oral", "Feed"	150	2.17609	TRUE
ToxRefDB	309	Thiabendazole	148-79-8	[nH]1c2ccccc2nc1c3cscn3	n1cscc1c2nc3ccccc3([nH]2)	9.4	0.973128	Subchronic	Rat	90	"Oral","Feed"	37	1.5682	TRUE
ToxRefDB	310	Uniconazole-P	83657-17-4	CC(C)(C)[C@H](O)\C(=C/c1ccc(Cl)cc1)n2cncn2	OC(C(=Cc1ccc(cc1)Cl)n2ncnc2)C(C)(C)C	10	1	Subchronic	Rat	90	"Oral","Feed"	100	2	TRUE
ToxRefDB	311	Pentachloronitrobenzene	82-68-8	[O-][N+](=O)c1c(Cl)c(Cl)c(Cl)c(Cl)c1Cl	O=[N+]([O-])c1c(c(c(c(c1Cl)Cl)Cl)Cl)Cl	100	2	Subchronic	Rat	90	"Oral","Gavage/Intubation"	985	2.99344	TRUE
ToxRefDB	312	Teflubenzuron	83121-18-0	Fc1cccc(F)c1C(=O)NC(=O)Nc2cc(Cl)c(F)c(Cl)c2F	O=C(NC(=O)c1c(F)cccc1(F))Nc2cc(c(F)c(c2(F))Cl)Cl	942.4	2.97424	Subchronic	Rat	90	"Oral","Feed"	942.4	2.97424	TRUE
ToxRefDB	313	Cyromazine	66215-27-8	Nc1nc(N)nc(NC2CC2)n1	n1c(nc(nc1N)NC2CC2)N	3	0.477121	Subchronic	Rat	90	"Oral","Feed"	30	1.47712	TRUE
ToxRefDB	314	Triasulfuron	82097-50-5	COc1nc(C)nc(NC(=O)N[S](=O)(=O)c2ccccc2OCCCl)n1	O=C(Nc1nc(nc(n1)C)OC)NS(=O)(=O)c2ccccc2(OCCCl)	1000	3	Subchronic	Rat	90	"Oral","Feed"	1000	3	TRUE
ToxRefDB	315	Fenoxaprop-ethyl	66441-23-4	CCOC(=O)C(C)Oc1ccc(Oc2oc3cc(Cl)ccc3n2)cc1	O=C(OCC)C(Oc3ccc(Oc1nc2ccc(cc2(o1))Cl)cc3)C	16	1.20412	Subchronic	Rat	90	"Oral","Feed"	16	1.20412	TRUE
ToxRefDB	316	Spinosad	168316-95-8	CCC1CCCC(OC2CCC(C(C)O2)N(C)C)C(C)C(=O)C3CC4C(CCC5CC(CC45)OC6CC(C)C(OC)C(OC)C6OC)C3CC(=O)O1	O=C5OC(CC)CCCC(OC1OC(C)C(N(C)C)CC1)C(C(=O)C6CC4C(CCC3CC(OC2CC(C)C(OC)C(OC)C2(OC))CC34)C6(C5))C	38.8	1.58883	Subchronic	Rat	90	"Oral","Feed"	78.1	1.89265	TRUE
ToxRefDB	317	Troglitazone	97322-87-7	Cc1c(C)c2OC(C)(CCc2c(C)c1O)COc3ccc(CC4SC(=O)NC4=O)cc3	O=C1NC(=O)SC1Cc4ccc(OCC3(Oc2c(c(c(O)c(c2CC3)C)C)C)(C))cc4	2500	3.39794	Subchronic	Rat	90	"Oral","Gavage/Intubation"	2500	3.39794	TRUE
ToxRefDB	318	Lindane	58-89-9	ClC1C(Cl)C(Cl)C(Cl)C(Cl)C1Cl	C1(C(C(C(C(C1Cl)Cl)Cl)Cl)Cl)Cl	0.2	-0.69897	Subchronic	Rat	90	"Oral","Feed"	1	0	TRUE
ToxRefDB	319	Phenmedipham	13684-63-4	COC(=O)Nc1cccc(OC(=O)Nc2cccc(C)c2)c1	O=C(Oc1cccc(c1)NC(=O)OC)Nc2cccc(c2)C	366.5	2.56407	Subchronic	Rat	90	"Oral","Feed"	366.5	2.56407	TRUE
ToxRefDB	321	Bensulfuron-methyl	83055-99-6	COC(=O)c1ccccc1C[S](=O)(=O)NC(=O)Nc2nc(OC)cc(OC)n2	O=C(OC)c1ccccc1CS(=O)(=O)NC(=O)Nc2nc(OC)cc(n2)OC	93	1.96848	Subchronic	Rat	90	"Oral","Feed"	474	2.67578	TRUE
ToxRefDB	322	Mecoprop-P	16484-77-8	C[C@@H](Oc1ccc(Cl)cc1C)C(O)=O	O=C(O)C(Oc1ccc(cc1C)Cl)C	25	1.39794	Subchronic	Rat	90	"Oral","Feed"	150	2.17609	TRUE
ToxRefDB	323	Esfenvalerate	66230-04-4	CC(C)[C@@H](C(=O)O[C@@H](C#N)c1cccc(Oc2ccccc2)c1)c3ccc(Cl)cc3	N#CC(OC(=O)C(c1ccc(cc1)Cl)C(C)C)c3cccc(Oc2ccccc2)c3	25	1.39794	Subchronic	Rat	90	"Oral","Feed"	25	1.39794	TRUE
ToxRefDB	324	Tetraacetylethylenediamine	10543-57-4	CC(=O)N(CCN(C(C)=O)C(C)=O)C(C)=O	O=C(N(C(=O)C)CCN(C(=O)C)C(=O)C)C	25	1.39794	Subchronic	Rat	90	"Oral","Gavage/Intubation"	500	2.69897	TRUE
ToxRefDB	325	Tralopyril	122454-29-9	FC(F)(F)c1[nH]c(c2ccc(Cl)cc2)c(C#N)c1Br	N#Cc1c([nH]c(c1Br)C(F)(F)F)c2ccc(cc2)Cl	5.2	0.716003	Subchronic	Rat	90	"Oral","Feed"	16.2	1.20952	TRUE
ToxRefDB	326	1,4-Bis(bromoacetoxy)-2-butene	20679-58-7	BrCC(=O)OC\C=C/COC(=O)CBr	O=C(OCC=CCOC(=O)CBr)CBr	39.1	1.59218	Subchronic	Rat	90	"Oral","Gavage/Intubation"	39.1	1.59218	TRUE
ToxRefDB	327	1,3-Propanediamine, N-(3-aminopropyl)-N-dodecyl-	2372-82-9	CCCCCCCCCCCCN(CCCN)CCCN	NCCCN(CCCN)CCCCCCCCCCCC	90	1.95424	Subchronic	Rat	90	"Oral","Gavage/Intubation"	90	1.95424	TRUE
ToxRefDB	328	Trichloroacetic acid	76-03-9	OC(=O)C(Cl)(Cl)Cl	O=C(O)C(Cl)(Cl)Cl	355	2.55023	Subchronic	Rat	90	"Oral","Water"	355	2.55023	TRUE
ToxRefDB	329	2-Ethylhexanoic acid	149-57-5	CCCCC(CC)C(O)=O	O=C(O)C(CC)CCCC	61	1.78533	Subchronic	Rat	90	"Oral","Feed"	303	2.48144	TRUE
ToxRefDB	330	Resorcinol	108-46-3	Oc1cccc(O)c1	Oc1cccc(O)c1	520	2.716	Subchronic	Rat	90	"Oral","Gavage/Intubation"	520	2.716	TRUE
ToxRefDB	331	2,3-Benzofuran	271-89-6	o1ccc2ccccc12	o1ccc2ccccc12	62.5	1.79588	Subchronic	Rat	90	"Oral","Gavage/Intubation"	125	2.09691	TRUE
ToxRefDB	332	5-Ethyl-1-aza-3,7-dioxabicyclo[3.3.0]octane	7747-35-5	CCC12COCN1COC2	O2CN1COCC1(C2)CC	250	2.39794	Subchronic	Rat	90	"Oral","Gavage/Intubation"	250	2.39794	TRUE
ToxRefDB	333	3,3'-Dimethoxybenzidine dihydrochloride	20325-40-0	[H+].[H+].[Cl-].[Cl-].COc1cc(ccc1N)c2ccc(N)c(OC)c2	O(c1cc(ccc1(N))c2ccc(N)c(OC)c2)C	120	2.07918	Subchronic	Rat	90	"Oral","Water"	120	2.07918	TRUE
ToxRefDB	334	2,6-Dimethylaniline	87-62-7	Cc1cccc(C)c1N	Nc1c(cccc1C)C	310	2.49136	Subchronic	Rat	90	"Oral","Gavage/Intubation"	310	2.49136	TRUE
ToxRefDB	335	Chlorthal-dimethyl	1861-32-1	COC(=O)c1c(Cl)c(Cl)c(c(Cl)c1Cl)C(=O)OC	O=C(OC)c1c(c(c(C(=O)OC)c(c1Cl)Cl)Cl)Cl	2500	3.39794	Subchronic	Rat	90	"Oral","Feed"	2500	3.39794	TRUE
ToxRefDB	336	5,5-Diphenylhydantoin	57-41-0	O=C1NC(=O)C(N1)(c2ccccc2)c3ccccc3	O=C1NC(=O)C(N1)(c2ccccc2)c3ccccc3	122.2	2.08707	Subchronic	Rat	90	"Oral","Feed"	234.4	2.36996	TRUE
ToxRefDB	337	4,4'-Methylenedianiline dihydrochloride	13552-44-8	[H+].[H+].[Cl-].[Cl-].Nc1ccc(Cc2ccc(N)cc2)cc1	Nc1ccc(cc1)Cc2ccc(N)cc2	10	1	Subchronic	Rat	90	"Oral","Water"	20	1.30103	TRUE
ToxRefDB	338	4,4'-Oxydianiline	101-80-4	Nc1ccc(Oc2ccc(N)cc2)cc1	O(c1ccc(N)cc1)c2ccc(N)cc2	168	2.22531	Subchronic	Rat	90	"Oral","Feed"	168	2.22531	TRUE
ToxRefDB	339	Kepone	143-50-0	ClC1(Cl)C2(Cl)C3(Cl)C4(Cl)C(=O)C5(Cl)C3(Cl)C1(Cl)C5(Cl)C24Cl	O=C1C2(C3(C4(C1(C5(C2(C3(C(C45Cl)(Cl)Cl)Cl)Cl)Cl)Cl)Cl)Cl)Cl	1.25	0.09691	Subchronic	Rat	90	"Oral","Feed"	1.25	0.09691	TRUE
ToxRefDB	340	Bis(2-ethylhexyl) terephthalate	6422-86-2	CCCCC(CC)COC(=O)c1ccc(cc1)C(=O)OCC(CC)CCCC	O=C(OCC(CC)CCCC)c1ccc(cc1)C(=O)OCC(CC)CCCC	561	2.74896	Subchronic	Rat	90	"Oral","Feed"	561	2.74896	TRUE
ToxRefDB	341	Diethanolamine	111-42-2	OCCNCCO	OCCNCCO	242	2.38382	Subchronic	Rat	90	"Oral","Water"	242	2.38382	TRUE
ToxRefDB	342	2,4,6-Trichlorophenol	88-06-2	Oc1c(Cl)cc(Cl)cc1Cl	Oc1c(cc(cc1Cl)Cl)Cl	720	2.85733	Subchronic	Rat	90	"Oral","Gavage/Intubation"	720	2.85733	TRUE
ToxRefDB	343	2-Nitrotoluene	88-72-2	Cc1ccccc1[N+]([O-])=O	O=[N+]([O-])c1ccccc1C	89	1.94939	Subchronic	Rat	90	"Oral","Feed"	179	2.25285	TRUE
ToxRefDB	344	17beta-Estradiol	50-28-2	C[C@]12CC[C@H]3[C@@H](CCc4cc(O)ccc34)[C@@H]1CC[C@@H]2O	Oc1ccc2c(c1)CCC3C2CCC4(C)(C(O)CCC34)	3.16	0.499687	Subchronic	Rat	90	"Oral","Feed"	3.16	0.499687	TRUE
ToxRefDB	345	o-Cresol	95-48-7	Cc1ccccc1O	Oc1ccccc1C	510	2.70757	Subchronic	Rat	90	"Oral","Feed"	1017	3.00732	TRUE
ToxRefDB	346	2,4-Dimethylphenol	105-67-9	Cc1ccc(O)c(C)c1	Oc1ccc(cc1C)C	540	2.73239	Subchronic	Rat	90	"Oral","Gavage/Intubation"	540	2.73239	TRUE
ToxRefDB	347	2-Ethoxyethanol	110-80-5	CCOCCO	OCCOCC	400	2.60206	Subchronic	Rat	90	"Oral","Water"	792	2.89873	TRUE
ToxRefDB	348	2-(2-Ethoxyethoxy)ethanol	111-90-0	CCOCCOCCO	OCCOCCOCC	2500	3.39794	Subchronic	Rat	90	"Oral","Feed"	2500	3.39794	TRUE
ToxRefDB	349	2-(2-Butoxyethoxy)ethanol	112-34-5	CCCCOCCOCCO	OCCOCCOCCCC	1000	3	Subchronic	Rat	90	"Oral","Water"	1000	3	TRUE
ToxRefDB	350	Gallic acid	149-91-7	OC(=O)c1cc(O)c(O)c(O)c1	O=C(O)c1cc(O)c(O)c(O)c1	2500	3.39794	Subchronic	Rat	90	"Oral","Feed"	2500	3.39794	TRUE
ToxRefDB	351	2-Methyl-4,6-dinitrophenol	534-52-1	Cc1cc(cc(c1O)[N+]([O-])=O)[N+]([O-])=O	O=[N+]([O-])c1cc(c(O)c(c1)C)[N+](=O)[O-]	400	2.60206	Subchronic	Rat	90	"Oral","Feed"	400	2.60206	TRUE
ToxRefDB	352	Tributyl phosphate	126-73-8	CCCCOP(=O)(OCCCC)OCCCC	O=P(OCCCC)(OCCCC)OCCCC	250	2.39794	Subchronic	Rat	90	"Oral","Feed"	250	2.39794	TRUE
ToxRefDB	353	Didecyldimethylammonium chloride	7173-51-5	[Cl-].CCCCCCCCCC[N+](C)(C)CCCCCCCCCC	CCCCCCCCCC[N+](C)(C)CCCCCCCCCC	60.7	1.78319	Subchronic	Rat	90	"Oral","Feed"	175.4	2.24403	TRUE
ToxRefDB	354	PFHxA	307-24-4	OC(=O)C(F)(F)C(F)(F)C(F)(F)C(F)(F)C(F)(F)F	O=C(O)C(F)(F)C(F)(F)C(F)(F)C(F)(F)C(F)(F)F	200	2.30103	Subchronic	Rat	90	"Oral","Gavage/Intubation"	200	2.30103	TRUE
ToxRefDB	355	Trichloromelamine	7673-09-8	ClNc1nc(NCl)nc(NCl)n1	n1c(nc(nc1NCl)NCl)NCl	30	1.47712	Subchronic	Rat	90	"Oral", "Gavege/Intubation"	150	2.17609	TRUE
ToxRefDB	356	1,3,5-Triazine-1,3,5(2H,4H,6H)-triethanol	4719-04-4	OCCN1CN(CCO)CN(CCO)C1	OCCN1CN(CN(C1)CCO)CCO	250	2.39794	Subchronic	Rat	90	"Oral", "Gavege/Intubation"	250	2.39794	TRUE
ToxRefDB	357	4-Chloro-3,5-dimethylphenol	88-04-0	Cc1cc(O)cc(C)c1Cl	Oc1cc(c(c(c1)C)Cl)C	1250	3.09691	Subchronic	Rat	90	"Oral","Gavage/Intubation"	2500	3.39794	TRUE
ToxRefDB	358	Pirinixic acid	50892-23-4	Cc1cccc(Nc2cc(Cl)nc(SCC(O)=O)n2)c1C	O=C(O)CSc1nc(cc(n1)Cl)Nc2cccc(c2C)C	0.6	-0.221849	Subchronic	Rat	90	"Oral","Feed"	3	0.477121	TRUE
ToxRefDB	359	2-Chloroaniline	95-51-2	Nc1ccccc1Cl	Nc1ccccc1Cl	160	2.20412	Subchronic	Rat	90	"Oral","Gavage/Intubation"	160	2.20412	TRUE
ToxRefDB	360	3-Chloroaniline	108-42-9	Nc1cccc(Cl)c1	Nc1cccc(c1)Cl	160	2.20412	Subchronic	Rat	90	"Oral","Gavage/Intubation"	160	2.20412	TRUE
ToxRefDB	361	2-Methyl-5,6-dihydro-2H-cyclopenta[d][1,2]thiazol-3(4H)-one	82633-79-2	CN1SC2=C(CCC2)C1=O	O=C2C1=C(CCC1)SN2C	83	1.91908	Subchronic	Rat	90	"Oral","Feed"	83	1.91908	TRUE
ToxRefDB	362	2-Phenylpropan-1-ol	1123-85-9	CC(CO)c1ccccc1	OCC(c1ccccc1)C	160	2.20412	Subchronic	Rat	90	"Oral","Feed"	160	2.20412	TRUE
ToxRefDB	363	Quinine hydrochloride	130-89-2	[H+].[Cl-].COc1ccc2nccc(C(O)C3CC4(CCN3CC4)C=C)c2c1	OC(c2ccnc1ccc(OC)cc12)C4N3CCC(C=C)(CC3)C4	200	2.30103	Subchronic	Rat	90	"Oral","Feed"	200	2.30103	TRUE
ToxRefDB	364	Octyl acetate	112-14-1	CCCCCCCCOC(C)=O	O=C(OCCCCCCCC)C	1000	3	Subchronic	Rat	90	"Oral","Gavage/Intubation"	1000	3	TRUE
ToxRefDB	365	1,2,3-Trichloropropane	96-18-4	ClCC(Cl)CCl	C(C(CCl)Cl)Cl	0.0589724	-1.22935	Subchronic	Rat	90	"Oral","Gavage/Intubation"	0.0589724	-1.22935	TRUE
ToxRefDB	366	Dibromoacetonitrile	3252-43-5	BrC(Br)C#N	N#CC(Br)Br	45	1.65321	Subchronic	Rat	90	"Oral","Gavage/Intubation"	45	1.65321	TRUE
ToxRefDB	367	Dichloroacetonitrile	3018-12-0	ClC(Cl)C#N	N#CC(Cl)Cl	65	1.81291	Subchronic	Rat	90	"Oral","Gavage/Intubation"	65	1.81291	TRUE
ToxRefDB	368	1,1,2-Trichloropropane	598-77-6	CC(Cl)C(Cl)Cl	CC(C(Cl)Cl)Cl	50	1.69897	Subchronic	Rat	90	"Oral","Water"	50	1.69897	TRUE
ToxRefDB	369	Dichloroacetic acid	79-43-6	OC(=O)C(Cl)Cl	O=C(O)C(Cl)Cl	345	2.53782	Subchronic	Rat	90	"Oral","Water"	345	2.53782	TRUE
ToxRefDB	370	CP-607366	289716-94-5	CNCc1cc(F)ccc1Oc2ccc(Cl)c(Cl)c2	Fc2ccc(Oc1ccc(c(c1)Cl)Cl)c(c2)CNC	150	2.17609	Subchronic	Rat	90	"Oral","Gavage/Intubation"	150	2.17609	TRUE
ToxRefDB	371	Rotenone	83-79-4	COc1cc2OC[C@H]3Oc4c5C[C@@H](Oc5ccc4C(=O)[C@H]3c2cc1OC)C(C)=C	O=C3c5ccc1OC(C(=C)C)Cc1c5(OC4COc2cc(OC)c(OC)cc2C34)	60	1.77815	Subchronic	Rat	90	"Oral","Feed"	60	1.77815	TRUE
ToxRefDB	372	Bromodichloromethane	75-27-4	ClC(Cl)Br	C(Cl)(Cl)Br	300	2.47712	Subchronic	Rat	90	"Oral","Gavage/Intubation"	300	2.47712	TRUE
ToxRefDB	373	Ethylene thiourea	96-45-7	S=C1NCCN1	N1C(NCC1)=S	150	2.17609	Subchronic	Rat	90	"Oral","Feed"	150	2.17609	TRUE
COSMOS DB	374	4-(P-HYDROXYPHENYL)-2-BUTANONE	5471-51-2		O=C(C)CCc1ccc(O)cc1	128	2.10721	Subchronic Toxicity	RAT	91 day	Oral - Dietary	240	2.38021	TRUE
COSMOS DB	375	METHYLBENZYL ACETATE	93-92-5		O=C(OC(c1ccccc1)C)C	50	1.69897	Subchronic Toxicity	RAT	91 day	Oral - Gavage/Intubation	150	2.17609	TRUE
COSMOS DB	376	4-METHYL-1-PHENYL-2-PENTANOL	7779-78-4		OC(Cc1ccccc1)CC(C)C	40	1.60206	Subchronic Toxicity	RAT	91 day	Oral	160	2.20412	TRUE
COSMOS DB	377	DISPERSE VIOLET 1	128-95-0		O=C1c3ccccc3(C(=O)c2c(N)ccc(N)c12)	2	0.30103	Subchronic Toxicity	RAT	90 day	Oral - Gavage/Intubation	20	1.30103	TRUE
COSMOS DB	378	DIBENZYL ETHER	103-50-4		O(Cc1ccccc1)Cc2ccccc2	196	2.29226	Subchronic Toxicity	RAT	91 day	Oral	620	2.79239	TRUE
COSMOS DB	379	TRIMETHYL PENTANYL DIISOBUTYRATE	6846-50-0		O=C(OCC(C)(C)C(OC(=O)C(C)C)C(C)C)C(C)C	100	2	Subchronic Toxicity	RAT	90 day	Oral - Dietary	1000	3	TRUE
COSMOS DB	380	ACETYL TRIBUTYL CITRATE	77-90-7		O=C(OC(C(=O)OCCCC)(CC(=O)OCCCC)CC(=O)OCCCC)C	100	2	Subchronic Toxicity	RAT	91 day	Oral - Dietary	300	2.47712	TRUE
COSMOS DB	381	ETHYLENEDIAMINE	107-15-3		NCCN	100	2	Subchronic Toxicity	RAT	91 day	Oral	200	2.30103	TRUE
COSMOS DB	383	ERYTHROMYCIN STEARATE	643-22-1		O=C3OC(CC)C(O)(C)C(O)C(C(=O)C(C)CC(O)(C)C(OC1OC(C)CC(N(C)C)C1(O))C(C)C(OC2OC(C)C(O)C(OC)(C)C2)C3C)C	180	2.25527	Subchronic Toxicity	RAT	91 day	Oral - Dietary	370	2.5682	TRUE
COSMOS DB	385	CYCLOTETRAMETHYLENETETRANITRAMINE	2691-41-0		O=[N+]([O-])N1CN([N+](=O)[O-])CN([N+](=O)[O-])CN([N+](=O)[O-])C1	50	1.69897	Subchronic Toxicity	RAT	91 day	Oral - Dietary	150	2.17609	TRUE
COSMOS DB	386	2-AMINO-3-HYDROXYPYRIDINE	16867-03-1		Oc1cccnc1(N)	30	1.47712	Subchronic Toxicity	RAT	90 day	Oral - Gavage/Intubation	60	1.77815	TRUE
COSMOS DB	388	AMETRYN	834-12-8		n1c(nc(nc1NC(C)C)SC)NCC	10	1	Subchronic Toxicity	RAT	91 day	Oral - Gavage/Intubation	100	2	TRUE
COSMOS DB	389	DIHYDROCOUMARIN	119-84-6		O=C2Oc1ccccc1CC2	75	1.87506	Subchronic Toxicity	RAT	90 day	Oral - Gavage/Intubation	150	2.17609	TRUE
COSMOS DB	390	OCTABROMODIPHENYL ETHER	32536-52-0		Brc1cc(Oc2cc(Br)c(Br)c(Br)c2Br)c(Br)c(Br)c1Br	2.51	0.399674	Subchronic Toxicity	RAT	90 day	Oral - Gavage/Intubation	5	0.69897	TRUE
COSMOS DB	391	PENTABROMODIPHENYL ETHER	32534-81-9		Brc1ccc(Oc2cc(Br)c(Br)cc2Br)c(Br)c1	1.77	0.247973	Subchronic Toxicity	RAT	90 day	Oral - Gavage/Intubation	3.3	0.518514	TRUE
IRIS	392	Bromoform	75-25-2	BrC(Br)Br	C(Br)(Br)Br	25	1.39794	Subchronic	Rat	90d	Oral	50	1.69897	TRUE
IRIS	393	1,4-Dibromobenzene	106-37-6	Brc1ccc(Br)cc1	c1cc(ccc1Br)Br	10	1	Subchronic	Rat	90d	Oral	20	1.30103	TRUE
IRIS	394	Dibromochloromethane	124-48-1	ClC(Br)Br	C(Cl)(Br)Br	30	1.47712	Subchronic	Rat	90d	Oral	60	1.77815	TRUE
MUNRO non-cancer EFSA	415	Tetramethylolphosphonium chloride	124-64-1	[Cl-].OC[P+](CO)(CO)CO	OCP(CO)(CO)CO	3.75	0.574031	Subchronic	Rat	91d	Oral (Gavage)	7.5	0.875061	TRUE
MUNRO non-cancer EFSA	416	trans-1,2-Dichloroethylene	156-60-5	ClC=CCl	C(=CCl)Cl	17	1.23045	Subchronic	Mouse	90d	Oral (Drinking Water)	175	2.24304	TRUE
MUNRO non-cancer EFSA	417	Acenaphthene	83-32-9	C1Cc2cccc3cccc1c23	c2cc1cccc3c1c(c2)CC3	175	2.24304	Subchronic	Mouse	90d	Oral (Gavage)	350	2.54407	TRUE
MUNRO non-cancer EFSA	418	4-Nitroaniline	100-01-6	Nc1ccc(cc1)[N+]([O-])=O	O=[N+]([O-])c1ccc(N)cc1	3	0.477121	Subchronic	Mouse	90d	Oral (Gavage)	10	1	TRUE
MUNRO non-cancer EFSA	419	Methyl carbamate	598-55-0	COC(N)=O	O=C(OC)N	100	2	Subchronic	Rat	90d	Oral (Gavage)	200	2.30103	TRUE
MUNRO non-cancer EFSA	420	Diphenhydramine hydrochloride	147-24-0	Cl.CN(C)CCOC(c1ccccc1)c1ccccc1	O(CCN(C)C)C(c1ccccc1)c2ccccc2	16	1.20412	Subchronic	Rat	90d	Oral (Diet)	31	1.49136	TRUE

## Sheet: S5. ToxPrint Chemotypes General
ToxPrint chemotypes (matching > 0%)	n. match	% in the 573 set
ring:aromatic_benzene	364	63.5253
bond:C=O_carbonyl_generic	273	47.644
bond:X[any]_halide	231	40.3141
chain:aromaticAlkane_Ph-C1_acyclic_generic	173	30.192
chain:alkaneLinear_ethyl_C2(H_gt_1)	156	27.2251
bond:CX_halide_aromatic-X_generic	149	26.0035
bond:COH_alcohol_generic	136	23.7347
chain:aromaticAlkane_Ph-C1_acyclic_connect_noDblBd	123	21.466
bond:C(=O)N_carboxamide_generic	119	20.7679
bond:NC=O_aminocarbonyl_generic	119	20.7679
ring:hetero_[6]_Z_generic	119	20.7679
chain:alkaneLinear_ethyl_C2_(connect_noZ_CN=4)	113	19.7208
bond:COC_ether_aliphatic__aromatic	108	18.8482
bond:CN_amine_aromatic_generic	93	16.2304
bond:CX_halide_alkyl-X_generic	87	15.1832
chain:aromaticAlkane_Ph-C1_acyclic_connect_H_gt_1	83	14.4852
chain:alkaneLinear_propyl_C3	80	13.9616
chain:alkaneCyclic_ethyl_C2_(connect_noZ)	68	11.8674
bond:COH_alcohol_aliphatic_generic	67	11.6928
chain:alkaneBranch_isopropyl_C3	67	11.6928
ring:aromatic_phenyl	67	11.6928
bond:COH_alcohol_aromatic	66	11.5183
bond:CX_halide_aromatic-X_dihalo_benzene_(1_3-)	65	11.3438
bond:CN_amine_aliphatic_generic	64	11.1693
bond:COH_alcohol_aromatic_phenol	64	11.1693
bond:CX_halide_alkyl-X_dihalo_(1_1-)	63	10.9948
ring:hetero_[6]_Z_1-	60	10.4712
bond:CX_halide_generic-X_dihalo_(1_2-)	56	9.77312
chain:alkeneLinear_mono-ene_ethylene_generic	56	9.77312
bond:C(=O)O_carboxylicEster_alkyl	54	9.42408
bond:CN_amine_pri-NH2_generic	54	9.42408
bond:N(=O)_nitro_C	52	9.07504
bond:N(=O)_nitro_aromatic	51	8.90052
chain:aromaticAlkane_Ph-C1_cyclic	50	8.726
chain:alkaneBranch_neopentyl_C5	49	8.55148
bond:CN_amine_pri-NH2_aromatic	46	8.02792
bond:CX_halide_alkyl-X_trihalo_(1_1_1-)	45	7.8534
chain:alkaneLinear_butyl_C4	45	7.8534
chain:alkeneCyclic_ethene_generic	45	7.8534
bond:C(=O)O_carboxylicAcid_generic	44	7.67888
bond:CC(=O)C_ketone_generic	44	7.67888
bond:COC_ether_aliphatic	44	7.67888
bond:CN_amine_sec-NH_generic	43	7.50436
bond:COH_alcohol_pri-alkyl	41	7.15532
bond:S=O_sulfonyl_generic	41	7.15532
bond:CS_sulfide	40	6.9808
ring:hetero_[6]_N_pyridine_generic	40	6.9808
bond:CN_amine_sec-NH_aromatic	39	6.80628
ring:hetero_[5]_Z_1_3-Z	36	6.28272
bond:C(=O)O_carboxylicEster_acyclic	34	5.93368
bond:S~N_generic	34	5.93368
ring:hetero_[6]_N_pyridine	34	5.93368
bond:CN_amine_sec-NH_alkyl	33	5.75916
bond:CX_halide_alkyl-F_trifluoro_(1_1_1-)	33	5.75916
bond:C(=O)N_carboxamide_(NHR)	32	5.58464
bond:C(=O)O_carboxylicAcid_alkyl	32	5.58464
ring:hetero_[5]_Z_1-Z	32	5.58464
bond:CN_amine_ter-N_aliphatic	31	5.41012
bond:CN_amine_ter-N_generic	31	5.41012
bond:CX_halide_aromatic-X_halo_phenol_para	31	5.41012
group:ligand_path_4_bidentate_aminoethanol	30	5.2356
bond:C#N_nitrile_generic	29	5.06108
bond:C(=O)O_carboxylicEster_aliphatic	29	5.06108
bond:C(=O)O_carboxylicEster_aromatic	29	5.06108
bond:CC(=O)C_ketone_alkane_cyclic	29	5.06108
bond:CN_amine_sec-NH_aromatic_aliphatic	29	5.06108
bond:CX_halide_aromatic-X_halo_phenol_ortho	29	5.06108
ring:hetero_[5_6]_Z_generic	29	5.06108
ring:hetero_[6_6]_Z_generic	29	5.06108
bond:S(=O)N_sulfonylamide	28	4.88656
bond:C#N_nitrile	26	4.53752
bond:C=O_carbonyl_ab-unsaturated_generic	26	4.53752
bond:CC(=O)C_ketone_aliphatic_generic	26	4.53752
bond:CC(=O)C_ketone_alkene_cyclic_2-en-1-one_generic	26	4.53752
ring:hetero_[6]_N_triazine_generic	26	4.53752
bond:S(=O)N_sulfonamide	25	4.363
bond:COH_alcohol_sec-alkyl	24	4.18848
chain:alkeneCyclic_ethene_C_(connect_noZ)	24	4.18848
ring:hetero_[5]_Z_1_2_4_1_3_4-Z	24	4.18848
ring:hetero_[6]_Z_1_3-	24	4.18848
bond:CX_halide_alkyl-X_ethyl_generic	23	4.01396
bond:CX_halide_alkyl-X_primary	23	4.01396
ring:hetero_[6]_N_diazine_(1_3-)_generic	23	4.01396
bond:CX_halide_alkenyl-X_generic	22	3.83944
bond:CX_halide_alkyl-X_dihalo_(1_2-)	22	3.83944
bond:CX_halide_aromatic-X_dihalo_benzene_(1_2-)	22	3.83944
ring:hetero_[5]_N_triazole_(1_3_4-)	22	3.83944
bond:CC(=O)C_ketone_alkene_generic	21	3.66492
bond:CX_halide_aromatic-X_dihalo_benzene_(1_4-)	21	3.66492
chain:alkaneBranch_t-butyl_C4	21	3.66492
chain:alkeneCyclic_diene_cyclohexene	21	3.66492
ring:hetero_[6]_Z_1_3_5-	21	3.66492
bond:C(=O)N_carboxamide_(NR2)	20	3.4904
bond:CC(=O)C_ketone_aromatic_aliphatic	20	3.4904
bond:COC_ether_aromatic	20	3.4904
bond:CX_halide_aromatic-X_ether_aromatic_(Ph-O-Ph)	20	3.4904
ring:hetero_[5]_O_oxolane	20	3.4904
ring:hetero_[6]_N_pyrimidine	20	3.4904
bond:CX_halide_alkyl-Cl_dichloro_(1_1-)	19	3.31588
chain:alkaneLinear_hexyl_C6	19	3.31588
ring:hetero_[6]_O_pyran_generic	19	3.31588
bond:CN_amine_alkyl_ethanolamine	18	3.14136
bond:CX_halide_aromatic-Cl_trihalo_benzene_(1_2_4-)	18	3.14136
chain:alkeneLinear_mono-ene_ehtylene_terminal	18	3.14136
ring:hetero_[5]_N_triazole_(1_2_4-)	18	3.14136
bond:NC=O_urea_generic	17	2.96684
bond:CX_halide_alkenyl-X_acyclic_generic	16	2.79232
bond:CX_halide_alkyl-X_trihalo_(1_1_2-)	16	2.79232
chain:alkaneCyclic_propyl_C3	16	2.79232
chain:alkaneCyclic_hexyl_C6	16	2.79232
chain:alkeneLinear_mono-ene_ethylene	16	2.79232
chain:aromaticAlkane_Ar-C_meta	16	2.79232
bond:CN_amine_ter-N_aromatic	15	2.6178
ring:hetero_[6]_N_triazine_(1_3_5-)	15	2.6178
bond:CX_halide_alkyl-X_benzyl_alkane	14	2.44328
chain:alkeneLinear_mono-ene_allyl	14	2.44328
ring:hetero_[5]_Z_1_2-Z	14	2.44328
bond:C(~Z)~C~Q_a-halocarbonyl	13	2.26876
bond:C(=O)N_carbamate	13	2.26876
bond:CN_amine_ter-N_aromatic_aliphatic	13	2.26876
bond:CS_sulfide_dialkyl	13	2.26876
chain:alkaneCyclic_pentyl_C5	13	2.26876
ring:fused_[6_6]_naphthalene	13	2.26876
bond:CC(=O)C_ketone_alkene_cyclic_2-en-1-one	12	2.09424
bond:CN_amine_alicyclic_generic	12	2.09424
bond:CX_halide_alkyl-X_dihalo_(1_3)	12	2.09424
bond:CX_halide_alkyl-X_ethyl	12	2.09424
bond:CX_halide_aromatic-X_trihalo_benzene_(1_2_3-)	12	2.09424
bond:OZ_oxide_hyroxy	12	2.09424
bond:P=O_phosphorus_oxo	12	2.09424
chain:aromaticAlkane_Ph-C2	12	2.09424
ring:hetero_[6_6]_O_benzopyran	12	2.09424
bond:CX_halide_alkyl-Cl_ethyl	11	1.91972
bond:CX_halide_alkyl-X_secondary	11	1.91972
bond:P~S_generic	11	1.91972
chain:alkeneLinear_diene_1_2-butene	11	1.91972
chain:aromaticAlkane_Ar-C-Ar	11	1.91972
chain:aromaticAlkene_Ph-C2_acyclic_generic	11	1.91972
group:aminoAcid_aminoAcid_generic	11	1.91972
group:ligand_path_5-7_bidentate	11	1.91972
ring:hetero_[6]_Z_1_4-	11	1.91972
bond:CC(=O)C_ketone_aliphatic_acyclic	10	1.7452
bond:CX_halide_alkyl-X_trihalo_(1_2_3-)	10	1.7452
bond:CX_halide_aromatic-X_halo_phenol_meta	10	1.7452
bond:NN_hydrazine_acyclic_(connect_noZ)	10	1.7452
chain:alkaneLinear_octyl_C8	10	1.7452
chain:alkeneBranch_mono-ene_2-butene	10	1.7452
ring:hetero_[5]_N_pyrrole_generic	10	1.7452
bond:C(=O)O_carboxylicAcid_aromatic	9	1.57068
bond:C=O_carbonyl_ab-unsaturated_aliphatic_(michael_acceptors)	9	1.57068
bond:COH_alcohol_alkene	9	1.57068
bond:COH_alcohol_alkene_cyclic	9	1.57068
bond:CX_halide_alkenyl-X_dihalo_(1_2-)	9	1.57068
bond:CX_halide_aromatic-X_trihalo_benzene_(1_3_5-)	9	1.57068
bond:quatN_generic	9	1.57068
bond:S(=O)O_sulfonate	9	1.57068
chain:aromaticAlkane_Ph-C1-Ph	9	1.57068
ring:hetero_[5]_N_imidazole	9	1.57068
ring:hetero_[5]_N_pyrazole	9	1.57068
bond:C=O_acyl_hydrazide	8	1.39616
bond:C=O_aldehyde_generic	8	1.39616
bond:CC(=O)C_quinone_1_4-benzo	8	1.39616
bond:CC(=O)C_quinone_1_4-naphtho	8	1.39616
bond:CN_amine_pri-NH2_alkyl	8	1.39616
bond:COH_alcohol_ter-alkyl	8	1.39616
bond:CX_halide_alkenyl-X_dihalo_(1_1-)	8	1.39616
bond:CX_halide_alkyl-Cl_trichloro_(1_1_1-)	8	1.39616
bond:N=N_azo_aromatic	8	1.39616
bond:N=N_azo_generic	8	1.39616
chain:alkyne_ethyne_generic	8	1.39616
chain:aromaticAlkene_Ph-C2	8	1.39616
chain:aromaticAlkene_Ph-C2_cyclic	8	1.39616
chain:oxy-alkaneLinear_ethyleneOxide_EO1	8	1.39616
group:ligand_path_4_bidentate_aminoacetaldehyde	8	1.39616
group:ligand_path_4_bidentate_aminoacetate	8	1.39616
ring:aromatic_biphenyl	8	1.39616
ring:hetero_[5]_O_furan	8	1.39616
bond:C=S_carbonyl_thio_generic	7	1.22164
bond:COC_ether_alkenyl	7	1.22164
bond:COH_alcohol_allyl	7	1.22164
bond:COH_alcohol_benzyl	7	1.22164
bond:COH_alcohol_diol_(1_2-)	7	1.22164
bond:CX_halide_alkenyl-Cl_acyclic	7	1.22164
bond:CX_halide_alkenyl-Cl_dichloro_(1_1-)	7	1.22164
bond:CX_halide_alkenyl-X_acyclic	7	1.22164
bond:CX_halide_alkyl-X_tetrahalo_(1_1_2_2-)	7	1.22164
bond:CX_halide_aromatic-X_ether_aromatic_(Ph-O-Ph)_generic	7	1.22164
bond:P=O_phosphate_thioate	7	1.22164
bond:S(=O)O_sulfonicAcid_generic	7	1.22164
chain:aromaticAlkane_Ph-1_4-C1_acyclic	7	1.22164
bond:C(~Z)~C~Q_a-haloether	6	1.04712
bond:C(=O)N_carbamate_dithio	6	1.04712
bond:C(=O)N_carboxamide_(NH2)	6	1.04712
bond:CC(=O)C_ketone_alkene_cyclic_(C6)	6	1.04712
bond:CC(=O)C_ketone_methyl_aliphatic	6	1.04712
bond:NN_hydrazine_alkyl_N(connect_Z=1)	6	1.04712
bond:S(=O)O_sulfonicAcid_cyclic_(ring)	6	1.04712
bond:S=O_sulfonyl_S_(connect_Z=2)	6	1.04712
chain:alkaneBranch_isohexyl_pentyl_3-methyl	6	1.04712
chain:alkeneLinear_diene_1_3-butene	6	1.04712
group:ligand_path_5_bidentate_diformamide	6	1.04712
ring:hetero_[5]_O_dioxolane_(1_3-)	6	1.04712
ring:hetero_[6]_N_piperidine	6	1.04712
ring:hetero_[6]_Z_1_2_4-	6	1.04712
bond:C(=O)N_carbamate_thio_generic	5	0.8726
bond:C(=O)O_carboxylicEster_alkenyl	5	0.8726
bond:COH_alcohol_diol_(1_3-)	5	0.8726
bond:PC_phosphorus_organo_generic	5	0.8726
chain:alkaneLinear_decyl_C10	5	0.8726
chain:alkeneLinear_mono-ene_2-hexene	5	0.8726
chain:aromaticAlkane_Ar-C_ortho	5	0.8726
chain:aromaticAlkene_Ph-C2_styrene	5	0.8726
group:ligand_path_4_bidentate_ethylenediamine	5	0.8726
ring:hetero_[5]_N_pyrrole	5	0.8726
ring:hetero_[6]_N_O_1_4-oxazine_generic	5	0.8726
ring:hetero_[6_6]_N_quinoline	5	0.8726
bond:C=O_aldehyde_aromatic	4	0.69808
bond:CC(=O)C_ketone_alkane_cyclic_(C6)	4	0.69808
bond:CX_halide_alkyl-F_perfluoro_ethyl	4	0.69808
bond:CX_halide_alkyl-X_tertiary	4	0.69808
bond:CX_halide_aromatic-Cl_dichloro_pyridine_(1_2-)	4	0.69808
bond:CX_halide_aromatic-Cl_dichloro_pyridine_(1_4-)	4	0.69808
bond:N(=O)_nitro_N	4	0.69808
bond:N[!C]_amino	4	0.69808
bond:NO_amino_oxy_generic	4	0.69808
bond:P=O_phosphate	4	0.69808
bond:QQ(Q~O_S)_sulfur_oxide	4	0.69808
bond:quatN_alkyl_acyclic	4	0.69808
chain:alkaneBranch_isooctyl_hexyl_2-ethyl	4	0.69808
chain:alkeneCyclic_diene_cyclopentadiene	4	0.69808
chain:oxy-alkaneLinear_ethylenOxide_EO1(O)	4	0.69808
group:carbohydrate_hexopyranose_generic	4	0.69808
group:ligand_path_5_bidentate_propandiamine	4	0.69808
ring:fused_[6_6]_tetralin	4	0.69808
ring:hetero_[5]_N_pyrrolidone_(2-)	4	0.69808
ring:hetero_[5_5]_Z_generic	4	0.69808
ring:hetero_[6]_N_O_1_4-oxazine_morpholine	4	0.69808
bond:C(~Z)~C~Q_a-haloalcohol	3	0.52356
bond:C(=O)O_acidAnhydride	3	0.52356
bond:C(=O)O_carboxylicAcid_alkenyl	3	0.52356
bond:C=N_guanidine_generic	3	0.52356
bond:CC(=O)C_ketone_alkane_cyclic_(C5)	3	0.52356
bond:CC(=O)C_ketone_alkene_cyclic_3-en-1-one	3	0.52356
bond:CX_halide_alkenyl-X_trihalo_(1_1_2-)	3	0.52356
bond:CX_halide_alkyl-F_perfluoro_butyl	3	0.52356
bond:CX_halide_alkyl-F_tetrafluoro_(1_1_1_2-)	3	0.52356
bond:CX_halide_alkyl-X_bicyclo[2_2_1]heptene	3	0.52356
bond:P=O_phosphate_alkyl_ester	3	0.52356
bond:P=O_phosphonate	3	0.52356
bond:QQ(Q~O_S)_sulfhydride	3	0.52356
bond:quatN_trimethyl_alkyl_acyclic	3	0.52356
bond:S=O_sulfoxide	3	0.52356
chain:alkaneLinear_dodedyl_C12	3	0.52356
chain:oxy-alkaneLinear_ethyleneOxide_EO2	3	0.52356
group:carbohydrate_ketohexose	3	0.52356
group:ligand_path_5_bidentate_aminopropanal	3	0.52356
ring:hetero_[5]_N_S_thiazole	3	0.52356
ring:hetero_[6]_N_diazine_(1_2-)_generic	3	0.52356
ring:hetero_[6]_N_pyrazine	3	0.52356
ring:hetero_[6]_Z_1_2-	3	0.52356
ring:hetero_[6_6]_O_benzopyrone_(1_2-)	3	0.52356
ring:hetero_[6_6]_O_benzopyrone_(1_4-)	3	0.52356
ring:polycycle_bicyclo_[2.1.1]heptane	3	0.52356
atom:element_metal_metalloid	2	0.34904
bond:C#N_cyano_cyanamide	2	0.34904
bond:C=N_carboxamidine_generic	2	0.34904
bond:C=N_imine_C(connect_H_gt_0)	2	0.34904
bond:C=N_imine_N(connect_noZ)	2	0.34904
bond:C=O_aldehyde_alkyl	2	0.34904
bond:CX_halide_alkyl-F_perfluoro_hexyl	2	0.34904
bond:CX_halide_alkyl-X_aromatic_alkane	2	0.34904
bond:CX_halide_alkyl-X_aromatic_generic	2	0.34904
bond:CX_halide_allyl-Cl_acyclic	2	0.34904
bond:CX_halide_allyl-X_acyclic	2	0.34904
bond:P=O_phosphonate_aliphatic_ester	2	0.34904
bond:P~N_generic	2	0.34904
bond:metal_metalloid_Si_generic	2	0.34904
bond:metal_metalloid_Si_organo	2	0.34904
chain:alkaneBranch_isooctyl_hexyl_2-methyl	2	0.34904
chain:aromaticAlkane_Ph-C4	2	0.34904
chain:aromaticAlkene_Ph-C3	2	0.34904
chain:oxy-alkaneBranch_propyleneoxide_PO1	2	0.34904
group:aminoAcid_phenylalanine	2	0.34904
group:carbohydrate_aldohexose	2	0.34904
group:carbohydrate_aldopentose	2	0.34904
group:carbohydrate_hexopyranose_fructose	2	0.34904
group:carbohydrate_hexopyranose_glucose	2	0.34904
group:carbohydrate_pentopyranose	2	0.34904
group:ligand_path_5_tridentate_3-hydroxycadaverine	2	0.34904
ring:fused_[5_6]_indane	2	0.34904
ring:fused_PAH_fluorene	2	0.34904
ring:hetero_[3]_O_epoxide	2	0.34904
ring:hetero_[3]_Z_generic	2	0.34904
ring:hetero_[4]_Z_generic	2	0.34904
ring:hetero_[5]_O_furan_a-nitro	2	0.34904
ring:hetero_[5]_S_thiophene	2	0.34904
ring:hetero_[5]_Z_1_2_3-Z	2	0.34904
ring:hetero_[5_6]_N_benzimidazole	2	0.34904
ring:hetero_[5_6]_N_indole	2	0.34904
ring:hetero_[5_6]_O_benzodioxole_(1_3-)	2	0.34904
ring:hetero_[5_6]_O_benzofuran	2	0.34904
ring:hetero_[7]_generic_1-Z	2	0.34904
ring:hetero_[7]_N_azepine_generic	2	0.34904
bond:C#N_nitrile_ab-unsaturated	1	0.17452
bond:C(=O)O_carboxylicEster_thio	1	0.17452
bond:C=O_carbonyl_1_2-di	1	0.17452
bond:CN_amine_alkyl_methanolamine	1	0.17452
bond:CN_amine_aromatic_benzidine	1	0.17452
bond:CNO_amineOxide_aromatic	1	0.17452
bond:CS_sulfide_di-	1	0.17452
bond:CX_halide_alkyl-F_perfluoro_octyl	1	0.17452
bond:CX_halide_alkyl-X_bicyclo[2_2_1]heptane	1	0.17452
bond:CX_halide_aromatic-X_halo_phenol	1	0.17452
bond:N=C=O_isocyanate_[O_S]	1	0.17452
bond:N=C=O_isocyanate_generic	1	0.17452
bond:N=C=O_isocyanate_thio	1	0.17452
bond:N=N_azo_oxy	1	0.17452
bond:NC=O_urea_thio	1	0.17452
bond:NN_hydrazine_alkyl_generic	1	0.17452
bond:OZ_oxide_peroxy	1	0.17452
bond:P(=O)N_phosphoramide_monoamidophosphate	1	0.17452
bond:P=O_phosphate_dithio	1	0.17452
bond:P=O_phosphate_thio	1	0.17452
bond:P=O_phosphonate_acid	1	0.17452
bond:P=O_phosphonate_alkyl_ester	1	0.17452
bond:P=O_phosphonate_ester	1	0.17452
bond:P=O_phosphonate_thio_ dimethyl_methylphosphonothionate	1	0.17452
bond:PO_phosphine_oxy_generic	1	0.17452
bond:quatN_b-carbonyl	1	0.17452
bond:S(=O)O_sulfonicAcid_acyclic_(chain)	1	0.17452
bond:S(=O)O_sulfonicEster_acyclic_S-C_(chain)	1	0.17452
bond:S(=O)O_sulfonicEster_alkyl_S-C	1	0.17452
bond:S(=O)O_sulfonicEster_cyclic_S-(any_in_ring)	1	0.17452
bond:X~Z_halide-[N_P]_heteroatom	1	0.17452
bond:X~Z_halide-[N_P]_heteroatom_N	1	0.17452
bond:X~Z_halide-[N_P]_heteroatom_N_generic	1	0.17452
bond:metal_metalloid_alkylSiloxane	1	0.17452
bond:metal_metalloid_oxy	1	0.17452
bond:metal_metalloid_Si_oxy	1	0.17452
chain:alkaneBranch_isooctyl_heptyl_3-methyl	1	0.17452
chain:alkaneBranch_isononyl_heptyl_2_5-methyl	1	0.17452
chain:alkaneCyclic_butyl_C4	1	0.17452
chain:alkeneLinear_diene_1_4-diene	1	0.17452
chain:alkeneLinear_mono-ene_vinyl	1	0.17452
chain:aromaticAlkane_Ph-C6	1	0.17452
chain:oxy-alkaneLinear_ethyleneOxide_EO3	1	0.17452
group:aminoAcid_aspartic_acid	1	0.17452
group:aminoAcid_glycine	1	0.17452
group:aminoAcid_histidine	1	0.17452
group:ligand_path_4_polydentate	1	0.17452
group:ligand_path_4_tridentate	1	0.17452
group:ligand_path_4-5_tridentate	1	0.17452
group:ligand_path_5_bidentate_propanolamine	1	0.17452
group:nucleobase_uracil	1	0.17452
ring:fused_PAH_acenaphthylene	1	0.17452
ring:fused_PAH_anthracene	1	0.17452
ring:fused_PAH_phenanthrene	1	0.17452
ring:fused_PAH_pyrene	1	0.17452
ring:fused_steroid_generic_[5_6_6_6]	1	0.17452
ring:hetero_[4]_N_azetidine	1	0.17452
ring:hetero_[4]_N_beta_lactam	1	0.17452
ring:hetero_[4]_O_oxetane	1	0.17452
ring:hetero_[5]_N_O_isoxazole	1	0.17452
ring:hetero_[5]_N_O_oxazole	1	0.17452
ring:hetero_[5_7]_Z_generic	1	0.17452
ring:hetero_[6]_N_pyrimidine_2_4-dione	1	0.17452
ring:hetero_[6]_Z_1_2_3-	1	0.17452
ring:hetero_[6_5_6]_N_carbazole	1	0.17452
ring:hetero_[6_6]_N_pteridine	1	0.17452
ring:hetero_[6_6]_N_quinoxaline	1	0.17452
ring:hetero_[6_6_6]_N_S_phenothiazine	1	0.17452
ring:hetero_[7]_generic_1_4-Z	1	0.17452
ring:polycycle_bicyclo_[3.2.1]octane	1	0.17452
ring:polycycle_bicyclo_[3.2.2]nonane	1	0.17452
ring:polycycle_bicyclo_[3.3.2]decane	1	0.17452
ring:polycycle_spiro_1_4-dioxaspiro[4.5]decane	1	0.17452

## Sheet: S6. ToxPrint Chemotypes KIDNEY
ToxPrint chemotypes (matching > 0%)	n. match	% in the 289 set
ring:aromatic_benzene	195	67.474
bond:C=O_carbonyl_generic	151	52.2491
bond:X[any]_halide	139	48.0969
bond:CX_halide_aromatic-X_generic	98	33.91
chain:aromaticAlkane_Ph-C1_acyclic_generic	95	32.872
chain:alkaneLinear_ethyl_C2(H_gt_1)	77	26.6436
ring:hetero_[6]_Z_generic	67	23.1834
bond:COC_ether_aliphatic__aromatic	66	22.8374
chain:aromaticAlkane_Ph-C1_acyclic_connect_noDblBd	65	22.4913
bond:C(=O)N_carboxamide_generic	64	22.1453
bond:NC=O_aminocarbonyl_generic	64	22.1453
chain:alkaneLinear_ethyl_C2_(connect_noZ_CN=4)	61	21.1073
bond:COH_alcohol_generic	55	19.0311
bond:CX_halide_alkyl-X_generic	45	15.5709
chain:aromaticAlkane_Ph-C1_acyclic_connect_H_gt_1	45	15.5709
bond:CN_amine_aromatic_generic	44	15.2249
bond:CX_halide_aromatic-X_dihalo_benzene_(1_3-)	41	14.1869
chain:alkaneLinear_propyl_C3	40	13.8408
chain:alkaneCyclic_ethyl_C2_(connect_noZ)	39	13.4948
ring:aromatic_phenyl	37	12.8028
bond:CX_halide_alkyl-X_dihalo_(1_1-)	35	12.1107
ring:hetero_[6]_Z_1-	32	11.0727
chain:alkaneBranch_isopropyl_C3	30	10.3806
bond:C(=O)O_carboxylicEster_alkyl	29	10.0346
bond:CX_halide_generic-X_dihalo_(1_2-)	29	10.0346
bond:C(=O)O_carboxylicAcid_generic	27	9.34256
chain:alkaneBranch_neopentyl_C5	27	9.34256
bond:COH_alcohol_aliphatic_generic	26	8.99654
bond:CC(=O)C_ketone_generic	25	8.65052
bond:COH_alcohol_aromatic	25	8.65052
bond:COH_alcohol_aromatic_phenol	25	8.65052
bond:N(=O)_nitro_aromatic	25	8.65052
bond:N(=O)_nitro_C	25	8.65052
chain:alkaneLinear_butyl_C4	25	8.65052
chain:aromaticAlkane_Ph-C1_cyclic	25	8.65052
bond:CN_amine_pri-NH2_generic	24	8.3045
bond:S=O_sulfonyl_generic	24	8.3045
chain:alkeneCyclic_ethene_generic	24	8.3045
ring:hetero_[6]_N_pyridine_generic	24	8.3045
bond:COC_ether_aliphatic	23	7.95848
bond:CX_halide_alkyl-X_trihalo_(1_1_1-)	23	7.95848
bond:CX_halide_aromatic-X_halo_phenol_para	23	7.95848
bond:CN_amine_aliphatic_generic	22	7.61246
bond:S~N_generic	22	7.61246
chain:alkeneLinear_mono-ene_ethylene_generic	22	7.61246
bond:CN_amine_pri-NH2_aromatic	21	7.26644
ring:hetero_[6]_N_pyridine	21	7.26644
bond:C#N_nitrile_generic	20	6.92042
bond:C(=O)O_carboxylicAcid_alkyl	20	6.92042
ring:hetero_[6]_N_triazine_generic	20	6.92042
bond:C#N_nitrile	19	6.57439
bond:CN_amine_sec-NH_generic	19	6.57439
bond:CX_halide_aromatic-X_halo_phenol_ortho	19	6.57439
ring:hetero_[5]_Z_1_3-Z	19	6.57439
bond:C(=O)O_carboxylicEster_acyclic	18	6.22837
bond:C(=O)O_carboxylicEster_aromatic	18	6.22837
bond:CX_halide_alkyl-F_trifluoro_(1_1_1-)	18	6.22837
bond:S(=O)N_sulfonylamide	18	6.22837
ring:hetero_[5]_Z_1_2_4_1_3_4-Z	18	6.22837
ring:hetero_[5_6]_Z_generic	18	6.22837
bond:CN_amine_sec-NH_aromatic	17	5.88235
bond:COH_alcohol_pri-alkyl	17	5.88235
ring:hetero_[6]_Z_1_3-	17	5.88235
bond:CC(=O)C_ketone_aliphatic_generic	16	5.53633
bond:CC(=O)C_ketone_alkane_cyclic	16	5.53633
bond:CS_sulfide	16	5.53633
bond:S(=O)N_sulfonamide	16	5.53633
ring:hetero_[5]_N_triazole_(1_3_4-)	16	5.53633
ring:hetero_[6]_N_diazine_(1_3-)_generic	16	5.53633
bond:COC_ether_aromatic	15	5.19031
bond:CX_halide_aromatic-X_ether_aromatic_(Ph-O-Ph)	15	5.19031
ring:hetero_[6]_N_pyrimidine	15	5.19031
chain:alkeneCyclic_ethene_C_(connect_noZ)	14	4.84429
ring:hetero_[5]_Z_1-Z	14	4.84429
bond:CC(=O)C_ketone_alkene_cyclic_2-en-1-one_generic	13	4.49827
chain:alkaneCyclic_hexyl_C6	13	4.49827
ring:hetero_[6_6]_Z_generic	13	4.49827
bond:C(=O)N_carboxamide_(NHR)	12	4.15225
bond:C(=O)N_carboxamide_(NR2)	12	4.15225
bond:C(=O)O_carboxylicEster_aliphatic	12	4.15225
bond:C=O_carbonyl_ab-unsaturated_generic	12	4.15225
bond:CN_amine_sec-NH_alkyl	12	4.15225
ring:hetero_[5]_N_triazole_(1_2_4-)	12	4.15225
ring:hetero_[6]_Z_1_3_5-	12	4.15225
bond:CN_amine_ter-N_aliphatic	11	3.80623
bond:CN_amine_ter-N_generic	11	3.80623
bond:CX_halide_alkyl-Cl_dichloro_(1_1-)	11	3.80623
bond:CX_halide_alkyl-X_dihalo_(1_2-)	11	3.80623
bond:NC=O_urea_generic	11	3.80623
chain:alkaneCyclic_propyl_C3	11	3.80623
chain:alkeneCyclic_diene_cyclohexene	11	3.80623
bond:CC(=O)C_ketone_aromatic_aliphatic	10	3.46021
bond:CN_amine_sec-NH_aromatic_aliphatic	10	3.46021
bond:CX_halide_aromatic-X_dihalo_benzene_(1_2-)	10	3.46021
chain:alkaneBranch_t-butyl_C4	10	3.46021
chain:alkaneCyclic_pentyl_C5	10	3.46021
group:ligand_path_4_bidentate_aminoethanol	10	3.46021
bond:CC(=O)C_ketone_alkene_generic	9	3.11419
bond:CX_halide_alkenyl-X_generic	9	3.11419
bond:CX_halide_alkyl-X_dihalo_(1_3)	9	3.11419
bond:CX_halide_aromatic-X_dihalo_benzene_(1_4-)	9	3.11419
chain:alkeneLinear_mono-ene_ehtylene_terminal	9	3.11419
chain:aromaticAlkane_Ar-C_meta	9	3.11419
group:ligand_path_5-7_bidentate	9	3.11419
bond:C(~Z)~C~Q_a-halocarbonyl	8	2.76817
bond:C(=O)N_carbamate	8	2.76817
bond:CX_halide_alkyl-X_ethyl_generic	8	2.76817
bond:CX_halide_alkyl-X_primary	8	2.76817
bond:CX_halide_alkyl-X_trihalo_(1_2_3-)	8	2.76817
bond:OZ_oxide_hyroxy	8	2.76817
chain:alkaneLinear_hexyl_C6	8	2.76817
chain:aromaticAlkane_Ph-C2	8	2.76817
ring:hetero_[5]_O_oxolane	8	2.76817
ring:hetero_[6]_N_triazine_(1_3_5-)	8	2.76817
ring:hetero_[6]_O_pyran_generic	8	2.76817
bond:C(=O)O_carboxylicAcid_aromatic	7	2.42215
bond:CX_halide_alkyl-X_benzyl_alkane	7	2.42215
bond:CX_halide_alkyl-X_trihalo_(1_1_2-)	7	2.42215
bond:CX_halide_aromatic-Cl_trihalo_benzene_(1_2_4-)	7	2.42215
chain:aromaticAlkene_Ph-C2_acyclic_generic	7	2.42215
bond:CC(=O)C_ketone_aliphatic_acyclic	6	2.07612
bond:CN_amine_ter-N_aromatic	6	2.07612
bond:CN_amine_ter-N_aromatic_aliphatic	6	2.07612
bond:COH_alcohol_alkene	6	2.07612
bond:COH_alcohol_sec-alkyl	6	2.07612
bond:CS_sulfide_dialkyl	6	2.07612
bond:CX_halide_alkenyl-X_acyclic_generic	6	2.07612
bond:CX_halide_alkyl-X_tetrahalo_(1_1_2_2-)	6	2.07612
bond:CX_halide_aromatic-X_trihalo_benzene_(1_3_5-)	6	2.07612
chain:alkyne_ethyne_generic	6	2.07612
chain:oxy-alkaneLinear_ethyleneOxide_EO1	6	2.07612
group:aminoAcid_aminoAcid_generic	6	2.07612
group:ligand_path_4_bidentate_aminoacetaldehyde	6	2.07612
group:ligand_path_4_bidentate_aminoacetate	6	2.07612
ring:hetero_[5]_N_pyrrole_generic	6	2.07612
ring:hetero_[5]_Z_1_2-Z	6	2.07612
bond:CC(=O)C_ketone_alkene_cyclic_2-en-1-one	5	1.7301
bond:CN_amine_alkyl_ethanolamine	5	1.7301
bond:COH_alcohol_alkene_cyclic	5	1.7301
bond:CX_halide_aromatic-X_ether_aromatic_(Ph-O-Ph)_generic	5	1.7301
bond:P=O_phosphorus_oxo	5	1.7301
bond:S(=O)O_sulfonate	5	1.7301
ring:hetero_[5]_N_imidazole	5	1.7301
bond:C(~Z)~C~Q_a-haloether	4	1.38408
bond:C=O_acyl_hydrazide	4	1.38408
bond:CC(=O)C_ketone_alkane_cyclic_(C6)	4	1.38408
bond:CC(=O)C_quinone_1_4-benzo	4	1.38408
bond:CC(=O)C_quinone_1_4-naphtho	4	1.38408
bond:CN_amine_alicyclic_generic	4	1.38408
bond:COC_ether_alkenyl	4	1.38408
bond:COH_alcohol_benzyl	4	1.38408
bond:COH_alcohol_ter-alkyl	4	1.38408
bond:CX_halide_alkyl-Cl_trichloro_(1_1_1-)	4	1.38408
bond:CX_halide_alkyl-F_perfluoro_ethyl	4	1.38408
bond:CX_halide_alkyl-X_ethyl	4	1.38408
bond:CX_halide_alkyl-X_secondary	4	1.38408
bond:CX_halide_aromatic-Cl_dichloro_pyridine_(1_2-)	4	1.38408
bond:CX_halide_aromatic-Cl_dichloro_pyridine_(1_4-)	4	1.38408
bond:CX_halide_aromatic-X_halo_phenol_meta	4	1.38408
bond:CX_halide_aromatic-X_trihalo_benzene_(1_2_3-)	4	1.38408
bond:NN_hydrazine_acyclic_(connect_noZ)	4	1.38408
bond:NN_hydrazine_alkyl_N(connect_Z=1)	4	1.38408
bond:PC_phosphorus_organo_generic	4	1.38408
bond:S(=O)O_sulfonicAcid_generic	4	1.38408
chain:alkaneBranch_isohexyl_pentyl_3-methyl	4	1.38408
chain:alkaneLinear_octyl_C8	4	1.38408
chain:alkeneBranch_mono-ene_2-butene	4	1.38408
chain:alkeneLinear_mono-ene_allyl	4	1.38408
chain:alkeneLinear_mono-ene_ethylene	4	1.38408
chain:aromaticAlkane_Ar-C-Ar	4	1.38408
chain:aromaticAlkane_Ph-C1-Ph	4	1.38408
chain:aromaticAlkene_Ph-C2	4	1.38408
ring:aromatic_biphenyl	4	1.38408
ring:hetero_[5]_N_pyrazole	4	1.38408
ring:hetero_[5]_N_pyrrolidone_(2-)	4	1.38408
ring:hetero_[5]_O_dioxolane_(1_3-)	4	1.38408
ring:hetero_[6]_Z_1_2_4-	4	1.38408
ring:hetero_[6_6]_N_quinoline	4	1.38408
ring:hetero_[6_6]_O_benzopyran	4	1.38408
bond:C(=O)O_carboxylicEster_alkenyl	3	1.03806
bond:C=O_aldehyde_generic	3	1.03806
bond:C=O_carbonyl_ab-unsaturated_aliphatic_(michael_acceptors)	3	1.03806
bond:CC(=O)C_ketone_alkane_cyclic_(C5)	3	1.03806
bond:CC(=O)C_ketone_alkene_cyclic_(C6)	3	1.03806
bond:CC(=O)C_ketone_methyl_aliphatic	3	1.03806
bond:CN_amine_pri-NH2_alkyl	3	1.03806
bond:COH_alcohol_allyl	3	1.03806
bond:CX_halide_alkenyl-Cl_dichloro_(1_1-)	3	1.03806
bond:CX_halide_alkenyl-X_dihalo_(1_1-)	3	1.03806
bond:CX_halide_alkenyl-X_dihalo_(1_2-)	3	1.03806
bond:CX_halide_alkyl-Cl_ethyl	3	1.03806
bond:CX_halide_alkyl-F_perfluoro_butyl	3	1.03806
bond:CX_halide_alkyl-F_tetrafluoro_(1_1_1_2-)	3	1.03806
bond:N=N_azo_aromatic	3	1.03806
bond:N=N_azo_generic	3	1.03806
bond:P=O_phosphonate	3	1.03806
bond:QQ(Q~O_S)_sulfur_oxide	3	1.03806
bond:quatN_generic	3	1.03806
bond:S(=O)O_sulfonicAcid_cyclic_(ring)	3	1.03806
bond:S=O_sulfonyl_S_(connect_Z=2)	3	1.03806
chain:alkaneBranch_isooctyl_hexyl_2-ethyl	3	1.03806
chain:alkaneLinear_decyl_C10	3	1.03806
chain:aromaticAlkane_Ar-C_ortho	3	1.03806
chain:aromaticAlkane_Ph-1_4-C1_acyclic	3	1.03806
chain:aromaticAlkene_Ph-C2_cyclic	3	1.03806
chain:oxy-alkaneLinear_ethylenOxide_EO1(O)	3	1.03806
group:ligand_path_5_bidentate_diformamide	3	1.03806
ring:hetero_[5]_O_furan	3	1.03806
ring:hetero_[6]_N_diazine_(1_2-)_generic	3	1.03806
ring:hetero_[6]_N_piperidine	3	1.03806
ring:hetero_[6]_Z_1_2-	3	1.03806
ring:polycycle_bicyclo_[2.1.1]heptane	3	1.03806
bond:C(=O)N_carbamate_dithio	2	0.692042
bond:C(=O)N_carbamate_thio_generic	2	0.692042
bond:C=N_carboxamidine_generic	2	0.692042
bond:C=N_guanidine_generic	2	0.692042
bond:C=N_imine_C(connect_H_gt_0)	2	0.692042
bond:C=O_aldehyde_aromatic	2	0.692042
bond:C=S_carbonyl_thio_generic	2	0.692042
bond:COH_alcohol_diol_(1_2-)	2	0.692042
bond:COH_alcohol_diol_(1_3-)	2	0.692042
bond:CX_halide_alkenyl-Cl_acyclic	2	0.692042
bond:CX_halide_alkenyl-X_acyclic	2	0.692042
bond:CX_halide_alkyl-X_aromatic_alkane	2	0.692042
bond:CX_halide_alkyl-X_aromatic_generic	2	0.692042
bond:CX_halide_alkyl-X_tertiary	2	0.692042
bond:N(=O)_nitro_N	2	0.692042
bond:N[!C]_amino	2	0.692042
bond:NO_amino_oxy_generic	2	0.692042
bond:P=O_phosphate_thioate	2	0.692042
bond:P=O_phosphonate_aliphatic_ester	2	0.692042
bond:P~S_generic	2	0.692042
bond:quatN_alkyl_acyclic	2	0.692042
chain:alkeneCyclic_diene_cyclopentadiene	2	0.692042
chain:alkeneLinear_diene_1_3-butene	2	0.692042
chain:aromaticAlkene_Ph-C2_styrene	2	0.692042
chain:oxy-alkaneLinear_ethyleneOxide_EO2	2	0.692042
group:aminoAcid_phenylalanine	2	0.692042
ring:fused_[5_6]_indane	2	0.692042
ring:hetero_[5]_N_S_thiazole	2	0.692042
ring:hetero_[5]_Z_1_2_3-Z	2	0.692042
ring:hetero_[5_5]_Z_generic	2	0.692042
ring:hetero_[6]_Z_1_4-	2	0.692042
atom:element_metal_metalloid	1	0.346021
bond:C#N_cyano_cyanamide	1	0.346021
bond:C(~Z)~C~Q_a-haloalcohol	1	0.346021
bond:C(=O)O_acidAnhydride	1	0.346021
bond:C(=O)O_carboxylicEster_thio	1	0.346021
bond:C=N_imine_N(connect_noZ)	1	0.346021
bond:C=O_carbonyl_1_2-di	1	0.346021
bond:CN_amine_aromatic_benzidine	1	0.346021
bond:COH_alcohol_alkene_acyclic	1	0.346021
bond:CX_halide_alkenyl-X_trihalo_(1_1_2-)	1	0.346021
bond:CX_halide_alkyl-F_perfluoro_hexyl	1	0.346021
bond:CX_halide_alkyl-X_bicyclo[2_2_1]heptane	1	0.346021
bond:CX_halide_alkyl-X_bicyclo[2_2_1]heptene	1	0.346021
bond:CX_halide_aromatic-X_halo_phenol	1	0.346021
bond:N=N_azo_oxy	1	0.346021
bond:NN_hydrazine_alkyl_generic	1	0.346021
bond:NO_amine_hyrdroxyl	1	0.346021
bond:OZ_oxide_peroxy	1	0.346021
bond:P=O_phosphate	1	0.346021
bond:P=O_phosphonate_acid	1	0.346021
bond:P=O_phosphonate_alkyl_ester	1	0.346021
bond:P=O_phosphonate_ester	1	0.346021
bond:QQ(Q~O_S)_sulfhydride	1	0.346021
bond:quatN_b-carbonyl	1	0.346021
bond:quatN_trimethyl_alkyl_acyclic	1	0.346021
bond:S(=O)O_sulfonicAcid_acyclic_(chain)	1	0.346021
bond:S(=O)O_sulfonicEster_acyclic_S-C_(chain)	1	0.346021
bond:X~Z_halide-[N_P]_heteroatom	1	0.346021
bond:X~Z_halide-[N_P]_heteroatom_N	1	0.346021
bond:X~Z_halide-[N_P]_heteroatom_N_generic	1	0.346021
bond:metal_metalloid_alkylSiloxane	1	0.346021
bond:metal_metalloid_oxy	1	0.346021
bond:metal_metalloid_Si_generic	1	0.346021
bond:metal_metalloid_Si_organo	1	0.346021
bond:metal_metalloid_Si_oxy	1	0.346021
chain:alkaneBranch_isooctyl_hexyl_2-methyl	1	0.346021
chain:alkaneCyclic_butyl_C4	1	0.346021
chain:alkaneLinear_dodedyl_C12	1	0.346021
chain:alkeneLinear_diene_1_2-butene	1	0.346021
chain:alkeneLinear_mono-ene_2-hexene	1	0.346021
chain:aromaticAlkane_Ph-C4	1	0.346021
chain:aromaticAlkene_Ph-C3	1	0.346021
chain:oxy-alkaneBranch_propyleneoxide_PO1	1	0.346021
group:aminoAcid_glycine	1	0.346021
group:carbohydrate_hexopyranose_generic	1	0.346021
group:ligand_path_4_bidentate_ethylenediamine	1	0.346021
group:ligand_path_4_polydentate	1	0.346021
group:ligand_path_5_tridentate_3-hydroxycadaverine	1	0.346021
group:nucleobase_uracil	1	0.346021
ring:fused_[6_6]_naphthalene	1	0.346021
ring:fused_[6_6]_tetralin	1	0.346021
ring:fused_PAH_anthracene	1	0.346021
ring:fused_PAH_fluorene	1	0.346021
ring:fused_steroid_generic_[5_6_6_6]	1	0.346021
ring:hetero_[3]_O_epoxide	1	0.346021
ring:hetero_[3]_Z_generic	1	0.346021
ring:hetero_[4]_O_oxetane	1	0.346021
ring:hetero_[4]_Z_generic	1	0.346021
ring:hetero_[5]_N_pyrrole	1	0.346021
ring:hetero_[5]_N_O_isoxazole	1	0.346021
ring:hetero_[5]_N_O_oxazole	1	0.346021
ring:hetero_[5_6]_N_benzimidazole	1	0.346021
ring:hetero_[5_6]_O_benzodioxole_(1_3-)	1	0.346021
ring:hetero_[5_6]_O_benzofuran	1	0.346021
ring:hetero_[5_7]_Z_generic	1	0.346021
ring:hetero_[6]_N_pyrimidine_2_4-dione	1	0.346021
ring:hetero_[6]_N_O_1_4-oxazine_generic	1	0.346021
ring:hetero_[6]_Z_1_2_3-	1	0.346021
ring:hetero_[6_6]_O_benzopyrone_(1_2-)	1	0.346021
ring:hetero_[6_6]_O_benzopyrone_(1_4-)	1	0.346021
ring:hetero_[7]_generic_1-Z	1	0.346021
ring:hetero_[7]_N_azepine_generic	1	0.346021
ring:polycycle_bicyclo_[3.2.1]octane	1	0.346021
ring:polycycle_bicyclo_[3.2.2]nonane	1	0.346021
ring:polycycle_bicyclo_[3.3.2]decane	1	0.346021

## Sheet: S7. ToxPrint Chemotypes BRAIN
ToxPrint chemotypes (matching > 0%)	n. match	% in the 91 set
ring:aromatic_benzene	63	69.2308
bond:X[any]_halide	57	62.6374
bond:C=O_carbonyl_generic	51	56.044
bond:CX_halide_aromatic-X_generic	40	43.956
chain:aromaticAlkane_Ph-C1_acyclic_generic	32	35.1648
bond:C(=O)N_carboxamide_generic	26	28.5714
bond:NC=O_aminocarbonyl_generic	26	28.5714
chain:alkaneLinear_ethyl_C2(H_gt_1)	26	28.5714
ring:hetero_[6]_Z_generic	26	28.5714
chain:aromaticAlkane_Ph-C1_acyclic_connect_noDblBd	25	27.4725
bond:COC_ether_aliphatic__aromatic	24	26.3736
chain:alkaneLinear_ethyl_C2_(connect_noZ_CN=4)	22	24.1758
bond:CX_halide_alkyl-X_generic	21	23.0769
bond:CX_halide_alkyl-X_dihalo_(1_1-)	18	19.7802
bond:CX_halide_aromatic-X_dihalo_benzene_(1_3-)	18	19.7802
chain:aromaticAlkane_Ph-C1_acyclic_connect_H_gt_1	18	19.7802
ring:aromatic_phenyl	15	16.4835
bond:C(=O)O_carboxylicEster_alkyl	14	15.3846
bond:C#N_nitrile_generic	13	14.2857
bond:CN_amine_aromatic_generic	13	14.2857
chain:alkaneLinear_propyl_C3	13	14.2857
bond:C#N_nitrile	12	13.1868
chain:alkaneBranch_isopropyl_C3	12	13.1868
bond:CX_halide_alkyl-X_trihalo_(1_1_1-)	11	12.0879
bond:C(=O)O_carboxylicEster_acyclic	10	10.989
bond:COH_alcohol_generic	10	10.989
bond:CX_halide_alkyl-F_trifluoro_(1_1_1-)	10	10.989
bond:CX_halide_generic-X_dihalo_(1_2-)	10	10.989
chain:alkaneCyclic_ethyl_C2_(connect_noZ)	10	10.989
bond:CN_amine_aliphatic_generic	9	9.89011
bond:CN_amine_sec-NH_generic	9	9.89011
bond:CX_halide_aromatic-X_halo_phenol_para	9	9.89011
bond:S~N_generic	9	9.89011
chain:alkaneLinear_butyl_C4	9	9.89011
ring:hetero_[6]_N_triazine_(1_3_5-)	9	9.89011
ring:hetero_[6]_Z_1-	9	9.89011
ring:hetero_[6]_Z_1_3_5-	9	9.89011
bond:CN_amine_sec-NH_aromatic	8	8.79121
bond:CS_sulfide	8	8.79121
chain:alkaneBranch_neopentyl_C5	8	8.79121
ring:hetero_[6]_N_pyridine_generic	8	8.79121
bond:C(=O)O_carboxylicAcid_generic	7	7.69231
bond:S(=O)N_sulfonamide	7	7.69231
bond:S(=O)N_sulfonylamide	7	7.69231
bond:S=O_sulfonyl_generic	7	7.69231
chain:alkeneCyclic_ethene_generic	7	7.69231
ring:hetero_[5]_N_triazole_(1_3_4-)	7	7.69231
ring:hetero_[5]_Z_1_2_4_1_3_4-Z	7	7.69231
ring:hetero_[6]_N_pyridine	7	7.69231
ring:hetero_[6]_N_triazine_generic	7	7.69231
ring:hetero_[6]_Z_1_3-	7	7.69231
bond:C(=O)O_carboxylicEster_aliphatic	6	6.59341
bond:CN_amine_sec-NH_alkyl	6	6.59341
bond:COC_ether_aliphatic	6	6.59341
bond:CX_halide_aromatic-X_halo_phenol_ortho	6	6.59341
bond:N(=O)_nitro_aromatic	6	6.59341
bond:N(=O)_nitro_C	6	6.59341
bond:NC=O_urea_generic	6	6.59341
ring:hetero_[5]_N_triazole_(1_2_4-)	6	6.59341
ring:hetero_[6]_N_diazine_(1_3-)_generic	6	6.59341
bond:C(=O)N_carboxamide_(NR2)	5	5.49451
bond:C(=O)O_carboxylicAcid_alkyl	5	5.49451
bond:CC(=O)C_ketone_alkane_cyclic	5	5.49451
bond:CC(=O)C_ketone_generic	5	5.49451
bond:CN_amine_sec-NH_aromatic_aliphatic	5	5.49451
bond:COH_alcohol_aliphatic_generic	5	5.49451
bond:CX_halide_alkyl-X_dihalo_(1_2-)	5	5.49451
bond:CX_halide_alkyl-X_trihalo_(1_1_2-)	5	5.49451
chain:alkaneBranch_t-butyl_C4	5	5.49451
chain:alkaneCyclic_propyl_C3	5	5.49451
chain:alkeneLinear_mono-ene_ethylene_generic	5	5.49451
chain:aromaticAlkane_Ph-C1_cyclic	5	5.49451
ring:hetero_[5]_Z_1_2-Z	5	5.49451
ring:hetero_[6]_N_pyrimidine	5	5.49451
bond:C(=O)N_carboxamide_(NHR)	4	4.3956
bond:C=O_acyl_hydrazide	4	4.3956
bond:C=O_carbonyl_ab-unsaturated_generic	4	4.3956
bond:CC(=O)C_ketone_alkene_cyclic_2-en-1-one_generic	4	4.3956
bond:CN_amine_pri-NH2_generic	4	4.3956
bond:CN_amine_ter-N_aliphatic	4	4.3956
bond:CN_amine_ter-N_generic	4	4.3956
bond:COC_ether_aromatic	4	4.3956
bond:COH_alcohol_aromatic	4	4.3956
bond:COH_alcohol_aromatic_phenol	4	4.3956
bond:CX_halide_alkyl-X_tetrahalo_(1_1_2_2-)	4	4.3956
bond:CX_halide_aromatic-X_ether_aromatic_(Ph-O-Ph)	4	4.3956
bond:NN_hydrazine_acyclic_(connect_noZ)	4	4.3956
chain:aromaticAlkane_Ph-C2	4	4.3956
ring:hetero_[5]_N_pyrazole	4	4.3956
ring:hetero_[5]_Z_1_3-Z	4	4.3956
ring:hetero_[5_6]_Z_generic	4	4.3956
bond:C(~Z)~C~Q_a-haloether	3	3.2967
bond:C(=O)N_carbamate	3	3.2967
bond:C(=O)O_carboxylicEster_aromatic	3	3.2967
bond:CC(=O)C_ketone_alkene_cyclic_2-en-1-one	3	3.2967
bond:CC(=O)C_ketone_aromatic_aliphatic	3	3.2967
bond:CN_amine_pri-NH2_aromatic	3	3.2967
bond:CN_amine_ter-N_aromatic	3	3.2967
bond:CN_amine_ter-N_aromatic_aliphatic	3	3.2967
bond:COH_alcohol_pri-alkyl	3	3.2967
bond:CS_sulfide_dialkyl	3	3.2967
bond:CX_halide_alkenyl-X_generic	3	3.2967
bond:CX_halide_alkyl-Cl_dichloro_(1_1-)	3	3.2967
bond:CX_halide_alkyl-X_benzyl_alkane	3	3.2967
bond:CX_halide_alkyl-X_ethyl_generic	3	3.2967
bond:CX_halide_alkyl-X_primary	3	3.2967
bond:CX_halide_aromatic-X_dihalo_benzene_(1_2-)	3	3.2967
chain:alkaneLinear_hexyl_C6	3	3.2967
chain:alkeneCyclic_diene_cyclohexene	3	3.2967
chain:alkyne_ethyne_generic	3	3.2967
chain:aromaticAlkane_Ar-C_meta	3	3.2967
chain:aromaticAlkane_Ph-1_4-C1_acyclic	3	3.2967
group:ligand_path_5-7_bidentate	3	3.2967
ring:aromatic_biphenyl	3	3.2967
ring:hetero_[5]_N_pyrrole_generic	3	3.2967
ring:hetero_[5]_Z_1-Z	3	3.2967
bond:C(~Z)~C~Q_a-halocarbonyl	2	2.1978
bond:C(=O)O_carboxylicAcid_aromatic	2	2.1978
bond:CC(=O)C_ketone_aliphatic_generic	2	2.1978
bond:CC(=O)C_ketone_alkene_generic	2	2.1978
bond:CC(=O)C_quinone_1_4-benzo	2	2.1978
bond:CC(=O)C_quinone_1_4-naphtho	2	2.1978
bond:CX_halide_alkenyl-X_acyclic_generic	2	2.1978
bond:CX_halide_alkyl-Cl_ethyl	2	2.1978
bond:CX_halide_alkyl-F_perfluoro_ethyl	2	2.1978
bond:CX_halide_alkyl-X_dihalo_(1_3)	2	2.1978
bond:CX_halide_alkyl-X_ethyl	2	2.1978
bond:CX_halide_alkyl-X_trihalo_(1_2_3-)	2	2.1978
bond:CX_halide_aromatic-Cl_dichloro_pyridine_(1_2-)	2	2.1978
bond:CX_halide_aromatic-Cl_dichloro_pyridine_(1_4-)	2	2.1978
bond:CX_halide_aromatic-Cl_trihalo_benzene_(1_2_4-)	2	2.1978
bond:CX_halide_aromatic-X_dihalo_benzene_(1_4-)	2	2.1978
bond:CX_halide_aromatic-X_halo_phenol_meta	2	2.1978
bond:N[!C]_amino	2	2.1978
bond:NN_hydrazine_alkyl_N(connect_Z=1)	2	2.1978
bond:P=O_phosphate_thioate	2	2.1978
bond:P~S_generic	2	2.1978
chain:alkaneLinear_octyl_C8	2	2.1978
chain:alkaneLinear_decyl_C10	2	2.1978
chain:alkaneLinear_dodedyl_C12	2	2.1978
chain:alkeneCyclic_ethene_C_(connect_noZ)	2	2.1978
chain:oxy-alkaneLinear_ethyleneOxide_EO1	2	2.1978
group:aminoAcid_aminoAcid_generic	2	2.1978
group:ligand_path_5_bidentate_diformamide	2	2.1978
ring:hetero_[5]_N_pyrrole	2	2.1978
ring:hetero_[5]_O_dioxolane_(1_3-)	2	2.1978
bond:C#N_cyano_cyanamide	1	1.0989
bond:C(=O)N_carbamate_dithio	1	1.0989
bond:C(=O)N_carbamate_thio_generic	1	1.0989
bond:C(=O)O_carboxylicEster_alkenyl	1	1.0989
bond:C=N_carboxamidine_generic	1	1.0989
bond:C=O_aldehyde_aromatic	1	1.0989
bond:C=O_aldehyde_generic	1	1.0989
bond:C=S_carbonyl_thio_generic	1	1.0989
bond:CC(=O)C_ketone_alkane_cyclic_(C5)	1	1.0989
bond:CC(=O)C_ketone_alkane_cyclic_(C6)	1	1.0989
bond:CC(=O)C_ketone_alkene_cyclic_(C6)	1	1.0989
bond:CN_amine_alicyclic_generic	1	1.0989
bond:CN_amine_pri-NH2_alkyl	1	1.0989
bond:COC_ether_alkenyl	1	1.0989
bond:COH_alcohol_alkene	1	1.0989
bond:COH_alcohol_alkene_cyclic	1	1.0989
bond:COH_alcohol_benzyl	1	1.0989
bond:COH_alcohol_diol_(1_2-)	1	1.0989
bond:COH_alcohol_sec-alkyl	1	1.0989
bond:CX_halide_alkenyl-Cl_acyclic	1	1.0989
bond:CX_halide_alkenyl-X_acyclic	1	1.0989
bond:CX_halide_alkyl-Cl_trichloro_(1_1_1-)	1	1.0989
bond:CX_halide_alkyl-F_perfluoro_butyl	1	1.0989
bond:CX_halide_alkyl-F_perfluoro_hexyl	1	1.0989
bond:CX_halide_alkyl-F_tetrafluoro_(1_1_1_2-)	1	1.0989
bond:CX_halide_alkyl-X_aromatic_alkane	1	1.0989
bond:CX_halide_alkyl-X_aromatic_generic	1	1.0989
bond:CX_halide_alkyl-X_secondary	1	1.0989
bond:CX_halide_aromatic-X_halo_phenol	1	1.0989
bond:CX_halide_aromatic-X_trihalo_benzene_(1_2_3-)	1	1.0989
bond:CX_halide_aromatic-X_trihalo_benzene_(1_3_5-)	1	1.0989
bond:QQ(Q~O_S)_sulfhydride	1	1.0989
bond:X~Z_halide-[N_P]_heteroatom	1	1.0989
bond:X~Z_halide-[N_P]_heteroatom_N	1	1.0989
bond:X~Z_halide-[N_P]_heteroatom_N_generic	1	1.0989
chain:alkaneBranch_isooctyl_hexyl_2-methyl	1	1.0989
chain:alkaneCyclic_pentyl_C5	1	1.0989
chain:alkaneCyclic_hexyl_C6	1	1.0989
chain:alkeneBranch_mono-ene_2-butene	1	1.0989
chain:alkeneCyclic_diene_cyclopentadiene	1	1.0989
chain:alkeneLinear_mono-ene_allyl	1	1.0989
chain:alkeneLinear_mono-ene_ehtylene_terminal	1	1.0989
chain:alkeneLinear_mono-ene_ethylene	1	1.0989
chain:aromaticAlkane_Ph-C4	1	1.0989
chain:aromaticAlkene_Ph-C2_acyclic_generic	1	1.0989
chain:aromaticAlkene_Ph-C2	1	1.0989
chain:oxy-alkaneLinear_ethylenOxide_EO1(O)	1	1.0989
group:ligand_path_4_bidentate_aminoacetaldehyde	1	1.0989
group:ligand_path_4_bidentate_aminoacetate	1	1.0989
group:ligand_path_4_bidentate_aminoethanol	1	1.0989
group:ligand_path_5_bidentate_propandiamine	1	1.0989
group:nucleobase_uracil	1	1.0989
ring:fused_PAH_fluorene	1	1.0989
ring:hetero_[3]_O_epoxide	1	1.0989
ring:hetero_[3]_Z_generic	1	1.0989
ring:hetero_[5]_N_pyrrolidone_(2-)	1	1.0989
ring:hetero_[5_5]_Z_generic	1	1.0989
ring:hetero_[5_6]_O_benzodioxole_(1_3-)	1	1.0989
ring:hetero_[6]_N_diazine_(1_2-)_generic	1	1.0989
ring:hetero_[6]_N_piperidine	1	1.0989
ring:hetero_[6]_N_pyrimidine_2_4-dione	1	1.0989
ring:hetero_[6]_O_pyran_generic	1	1.0989
ring:hetero_[6]_Z_1_2-	1	1.0989
ring:hetero_[6_6]_O_benzopyran	1	1.0989
ring:hetero_[6_6]_Z_generic	1	1.0989

## Sheet: S8. ToxPrint Chemotypes LIVER
ToxPrint chemotypes (matching > 0%)	n. match	% in the 353 set
ring:aromatic_benzene	233	66.0057
bond:X[any]_halide	181	51.2748
bond:C=O_carbonyl_generic	167	47.3088
bond:CX_halide_aromatic-X_generic	123	34.8442
chain:aromaticAlkane_Ph-C1_acyclic_generic	112	31.728
chain:alkaneLinear_ethyl_C2(H_gt_1)	91	25.779
bond:COC_ether_aliphatic__aromatic	84	23.796
ring:hetero_[6]_Z_generic	82	23.2295
chain:aromaticAlkane_Ph-C1_acyclic_connect_noDblBd	79	22.3796
bond:C(=O)N_carboxamide_generic	77	21.813
bond:NC=O_aminocarbonyl_generic	77	21.813
chain:alkaneLinear_ethyl_C2_(connect_noZ_CN=4)	74	20.9632
bond:CX_halide_alkyl-X_generic	69	19.5467
bond:CX_halide_alkyl-X_dihalo_(1_1-)	56	15.864
bond:CN_amine_aromatic_generic	54	15.2975
bond:COH_alcohol_generic	53	15.0142
bond:CX_halide_aromatic-X_dihalo_benzene_(1_3-)	53	15.0142
chain:aromaticAlkane_Ph-C1_acyclic_connect_H_gt_1	47	13.3144
chain:alkaneLinear_propyl_C3	46	13.0312
chain:alkaneCyclic_ethyl_C2_(connect_noZ)	45	12.7479
bond:CX_halide_generic-X_dihalo_(1_2-)	44	12.4646
chain:alkaneBranch_isopropyl_C3	42	11.898
bond:CX_halide_alkyl-X_trihalo_(1_1_1-)	41	11.6147
ring:hetero_[6]_Z_1-	41	11.6147
ring:aromatic_phenyl	40	11.3314
bond:C(=O)O_carboxylicEster_alkyl	38	10.7649
bond:CN_amine_aliphatic_generic	35	9.91501
chain:alkaneBranch_neopentyl_C5	34	9.63173
bond:N(=O)_nitro_aromatic	33	9.34844
bond:N(=O)_nitro_C	33	9.34844
bond:COC_ether_aliphatic	32	9.06516
bond:CX_halide_alkyl-F_trifluoro_(1_1_1-)	32	9.06516
bond:CN_amine_pri-NH2_generic	31	8.78187
chain:alkeneLinear_mono-ene_ethylene_generic	31	8.78187
ring:hetero_[6]_N_pyridine_generic	31	8.78187
chain:alkaneLinear_butyl_C4	29	8.2153
bond:C(=O)O_carboxylicAcid_generic	28	7.93201
chain:aromaticAlkane_Ph-C1_cyclic	28	7.93201
bond:C#N_nitrile_generic	27	7.64873
bond:CN_amine_pri-NH2_aromatic	27	7.64873
bond:COH_alcohol_aromatic	27	7.64873
ring:hetero_[6]_N_pyridine	27	7.64873
bond:C(=O)O_carboxylicEster_acyclic	26	7.36544
bond:COH_alcohol_aliphatic_generic	26	7.36544
bond:COH_alcohol_aromatic_phenol	26	7.36544
bond:CS_sulfide	25	7.08215
ring:hetero_[5]_Z_1_3-Z	25	7.08215
ring:hetero_[6]_N_triazine_generic	25	7.08215
bond:C#N_nitrile	24	6.79887
bond:CX_halide_aromatic-X_halo_phenol_ortho	24	6.79887
bond:CX_halide_aromatic-X_halo_phenol_para	24	6.79887
chain:alkeneCyclic_ethene_generic	23	6.51558
ring:hetero_[5]_Z_1_2_4_1_3_4-Z	23	6.51558
bond:CN_amine_sec-NH_generic	22	6.23229
ring:hetero_[5]_Z_1-Z	22	6.23229
bond:C(=O)O_carboxylicAcid_alkyl	21	5.94901
bond:CN_amine_ter-N_aliphatic	21	5.94901
bond:CN_amine_ter-N_generic	21	5.94901
bond:S~N_generic	21	5.94901
ring:hetero_[5]_N_triazole_(1_3_4-)	21	5.94901
ring:hetero_[5_6]_Z_generic	21	5.94901
bond:S=O_sulfonyl_generic	20	5.66572
bond:C(=O)N_carboxamide_(NHR)	19	5.38244
bond:CC(=O)C_ketone_generic	19	5.38244
bond:COC_ether_aromatic	19	5.38244
bond:CX_halide_aromatic-X_ether_aromatic_(Ph-O-Ph)	19	5.38244
bond:C(=O)O_carboxylicEster_aromatic	18	5.09915
bond:CN_amine_sec-NH_aromatic	18	5.09915
bond:CX_halide_alkyl-X_dihalo_(1_2-)	18	5.09915
ring:hetero_[6]_N_diazine_(1_3-)_generic	18	5.09915
ring:hetero_[6]_Z_1_3-	18	5.09915
bond:CX_halide_aromatic-X_dihalo_benzene_(1_2-)	17	4.81586
bond:S(=O)N_sulfonylamide	17	4.81586
ring:hetero_[5]_N_triazole_(1_2_4-)	17	4.81586
bond:S(=O)N_sulfonamide	16	4.53258
chain:alkaneBranch_t-butyl_C4	16	4.53258
ring:hetero_[6]_N_pyrimidine	16	4.53258
ring:hetero_[6]_Z_1_3_5-	16	4.53258
ring:hetero_[6_6]_Z_generic	16	4.53258
bond:C(=O)O_carboxylicEster_aliphatic	15	4.24929
bond:CC(=O)C_ketone_alkane_cyclic	15	4.24929
bond:CN_amine_sec-NH_alkyl	15	4.24929
bond:CX_halide_alkenyl-X_generic	15	4.24929
bond:CX_halide_alkyl-Cl_dichloro_(1_1-)	15	4.24929
bond:CX_halide_aromatic-X_dihalo_benzene_(1_4-)	15	4.24929
bond:CX_halide_alkyl-X_benzyl_alkane	14	3.96601
chain:alkaneCyclic_propyl_C3	14	3.96601
bond:NC=O_urea_generic	13	3.68272
chain:alkeneCyclic_ethene_C_(connect_noZ)	13	3.68272
group:ligand_path_4_bidentate_aminoethanol	13	3.68272
ring:hetero_[5]_O_oxolane	13	3.68272
bond:C(=O)N_carboxamide_(NR2)	12	3.39943
bond:CX_halide_alkyl-X_ethyl_generic	12	3.39943
bond:CX_halide_alkyl-X_primary	12	3.39943
bond:CX_halide_alkyl-X_trihalo_(1_1_2-)	12	3.39943
bond:CX_halide_aromatic-Cl_trihalo_benzene_(1_2_4-)	12	3.39943
ring:hetero_[6]_N_triazine_(1_3_5-)	12	3.39943
bond:CC(=O)C_ketone_aliphatic_generic	11	3.11615
bond:CC(=O)C_ketone_alkene_cyclic_2-en-1-one_generic	11	3.11615
bond:CN_amine_sec-NH_aromatic_aliphatic	11	3.11615
bond:CX_halide_alkyl-X_dihalo_(1_3)	11	3.11615
chain:alkaneCyclic_pentyl_C5	11	3.11615
chain:alkaneCyclic_hexyl_C6	11	3.11615
chain:alkeneCyclic_diene_cyclohexene	11	3.11615
bond:C(~Z)~C~Q_a-halocarbonyl	10	2.83286
bond:CN_amine_ter-N_aromatic	10	2.83286
bond:COH_alcohol_pri-alkyl	10	2.83286
bond:COH_alcohol_sec-alkyl	10	2.83286
bond:CX_halide_alkenyl-X_acyclic_generic	10	2.83286
bond:CX_halide_alkyl-X_trihalo_(1_2_3-)	10	2.83286
group:ligand_path_5-7_bidentate	10	2.83286
ring:hetero_[6]_O_pyran_generic	10	2.83286
bond:C(=O)N_carbamate	9	2.54958
bond:CC(=O)C_ketone_aromatic_aliphatic	9	2.54958
bond:CN_amine_alicyclic_generic	9	2.54958
bond:CX_halide_alkyl-X_secondary	9	2.54958
bond:CX_halide_aromatic-X_halo_phenol_meta	9	2.54958
bond:P=O_phosphorus_oxo	9	2.54958
chain:alkeneLinear_mono-ene_ehtylene_terminal	9	2.54958
ring:hetero_[5]_Z_1_2-Z	9	2.54958
bond:C=O_carbonyl_ab-unsaturated_generic	8	2.26629
bond:CN_amine_ter-N_aromatic_aliphatic	8	2.26629
bond:CX_halide_aromatic-X_trihalo_benzene_(1_2_3-)	8	2.26629
chain:aromaticAlkane_Ar-C_meta	8	2.26629
ring:hetero_[5]_N_pyrrole_generic	8	2.26629
bond:COH_alcohol_ter-alkyl	7	1.983
bond:CS_sulfide_dialkyl	7	1.983
bond:CX_halide_aromatic-X_ether_aromatic_(Ph-O-Ph)_generic	7	1.983
chain:alkaneLinear_hexyl_C6	7	1.983
chain:alkeneBranch_mono-ene_2-butene	7	1.983
chain:alkyne_ethyne_generic	7	1.983
chain:aromaticAlkane_Ph-C2	7	1.983
ring:hetero_[5]_N_pyrazole	7	1.983
ring:hetero_[6_6]_O_benzopyran	7	1.983
bond:C(=O)O_carboxylicAcid_aromatic	6	1.69972
bond:C=O_acyl_hydrazide	6	1.69972
bond:CC(=O)C_ketone_alkene_cyclic_2-en-1-one	6	1.69972
bond:CC(=O)C_ketone_alkene_generic	6	1.69972
bond:CX_halide_alkenyl-X_dihalo_(1_2-)	6	1.69972
bond:CX_halide_alkyl-X_tetrahalo_(1_1_2_2-)	6	1.69972
bond:CX_halide_aromatic-X_trihalo_benzene_(1_3_5-)	6	1.69972
bond:NN_hydrazine_acyclic_(connect_noZ)	6	1.69972
chain:aromaticAlkene_Ph-C2_acyclic_generic	6	1.69972
chain:oxy-alkaneLinear_ethyleneOxide_EO1	6	1.69972
group:aminoAcid_aminoAcid_generic	6	1.69972
group:ligand_path_5_bidentate_diformamide	6	1.69972
ring:hetero_[5]_O_furan	6	1.69972
bond:C(~Z)~C~Q_a-haloether	5	1.41643
bond:C(=O)N_carbamate_thio_generic	5	1.41643
bond:C(=O)O_carboxylicEster_alkenyl	5	1.41643
bond:C=S_carbonyl_thio_generic	5	1.41643
bond:COH_alcohol_allyl	5	1.41643
bond:CX_halide_alkenyl-Cl_dichloro_(1_1-)	5	1.41643
bond:CX_halide_alkenyl-X_dihalo_(1_1-)	5	1.41643
bond:CX_halide_alkyl-Cl_ethyl	5	1.41643
bond:CX_halide_alkyl-Cl_trichloro_(1_1_1-)	5	1.41643
bond:CX_halide_alkyl-X_ethyl	5	1.41643
bond:NN_hydrazine_alkyl_N(connect_Z=1)	5	1.41643
chain:alkeneLinear_mono-ene_ethylene	5	1.41643
chain:aromaticAlkene_Ph-C2	5	1.41643
group:ligand_path_4_bidentate_aminoacetaldehyde	5	1.41643
group:ligand_path_4_bidentate_aminoacetate	5	1.41643
ring:aromatic_biphenyl	5	1.41643
bond:C(=O)N_carbamate_dithio	4	1.13314
bond:CN_amine_pri-NH2_alkyl	4	1.13314
bond:COH_alcohol_benzyl	4	1.13314
bond:CX_halide_alkyl-F_perfluoro_ethyl	4	1.13314
bond:CX_halide_alkyl-X_tertiary	4	1.13314
bond:CX_halide_aromatic-Cl_dichloro_pyridine_(1_2-)	4	1.13314
bond:CX_halide_aromatic-Cl_dichloro_pyridine_(1_4-)	4	1.13314
bond:OZ_oxide_hyroxy	4	1.13314
bond:P=O_phosphate	4	1.13314
bond:PC_phosphorus_organo_generic	4	1.13314
bond:P~S_generic	4	1.13314
chain:alkaneBranch_isohexyl_pentyl_3-methyl	4	1.13314
chain:alkaneBranch_isooctyl_hexyl_2-ethyl	4	1.13314
chain:alkaneLinear_octyl_C8	4	1.13314
chain:aromaticAlkane_Ar-C_ortho	4	1.13314
chain:aromaticAlkane_Ph-1_4-C1_acyclic	4	1.13314
chain:aromaticAlkene_Ph-C2_cyclic	4	1.13314
chain:oxy-alkaneLinear_ethylenOxide_EO1(O)	4	1.13314
group:ligand_path_4_bidentate_ethylenediamine	4	1.13314
ring:fused_[6_6]_naphthalene	4	1.13314
ring:hetero_[5]_N_pyrrolidone_(2-)	4	1.13314
ring:hetero_[5_5]_Z_generic	4	1.13314
ring:hetero_[6]_N_piperidine	4	1.13314
ring:hetero_[6]_Z_1_2_4-	4	1.13314
bond:CC(=O)C_ketone_aliphatic_acyclic	3	0.849858
bond:CC(=O)C_ketone_alkane_cyclic_(C6)	3	0.849858
bond:CC(=O)C_quinone_1_4-benzo	3	0.849858
bond:CC(=O)C_quinone_1_4-naphtho	3	0.849858
bond:CN_amine_alkyl_ethanolamine	3	0.849858
bond:CX_halide_alkenyl-Cl_acyclic	3	0.849858
bond:CX_halide_alkenyl-X_acyclic	3	0.849858
bond:CX_halide_alkyl-F_perfluoro_butyl	3	0.849858
bond:CX_halide_alkyl-F_tetrafluoro_(1_1_1_2-)	3	0.849858
bond:CX_halide_alkyl-X_bicyclo[2_2_1]heptene	3	0.849858
bond:N(=O)_nitro_N	3	0.849858
bond:NO_amino_oxy_generic	3	0.849858
bond:P=O_phosphate_alkyl_ester	3	0.849858
bond:quatN_generic	3	0.849858
chain:alkeneLinear_mono-ene_allyl	3	0.849858
chain:aromaticAlkane_Ar-C-Ar	3	0.849858
chain:aromaticAlkane_Ph-C1-Ph	3	0.849858
chain:oxy-alkaneLinear_ethyleneOxide_EO2	3	0.849858
ring:hetero_[5]_N_imidazole	3	0.849858
ring:hetero_[5]_N_pyrrole	3	0.849858
ring:hetero_[5]_O_dioxolane_(1_3-)	3	0.849858
ring:hetero_[6]_N_diazine_(1_2-)_generic	3	0.849858
ring:hetero_[6]_Z_1_2-	3	0.849858
ring:hetero_[6]_Z_1_4-	3	0.849858
ring:hetero_[6_6]_N_quinoline	3	0.849858
ring:hetero_[6_6]_O_benzopyrone_(1_2-)	3	0.849858
atom:element_metal_metalloid	2	0.566572
bond:C#N_cyano_cyanamide	2	0.566572
bond:C=N_carboxamidine_generic	2	0.566572
bond:C=O_aldehyde_aromatic	2	0.566572
bond:C=O_aldehyde_generic	2	0.566572
bond:CC(=O)C_ketone_alkane_cyclic_(C5)	2	0.566572
bond:COC_ether_alkenyl	2	0.566572
bond:COH_alcohol_alkene	2	0.566572
bond:COH_alcohol_alkene_cyclic	2	0.566572
bond:COH_alcohol_diol_(1_2-)	2	0.566572
bond:CX_halide_alkyl-F_perfluoro_hexyl	2	0.566572
bond:CX_halide_alkyl-X_aromatic_alkane	2	0.566572
bond:CX_halide_alkyl-X_aromatic_generic	2	0.566572
bond:N[!C]_amino	2	0.566572
bond:N=N_azo_aromatic	2	0.566572
bond:N=N_azo_generic	2	0.566572
bond:P=O_phosphate_thioate	2	0.566572
bond:P=O_phosphonate	2	0.566572
bond:P~N_generic	2	0.566572
bond:QQ(Q~O_S)_sulfhydride	2	0.566572
bond:QQ(Q~O_S)_sulfur_oxide	2	0.566572
bond:quatN_alkyl_acyclic	2	0.566572
bond:S(=O)O_sulfonate	2	0.566572
bond:S=O_sulfonyl_S_(connect_Z=2)	2	0.566572
bond:metal_metalloid_Si_generic	2	0.566572
bond:metal_metalloid_Si_organo	2	0.566572
chain:alkaneBranch_isooctyl_hexyl_2-methyl	2	0.566572
chain:alkaneLinear_decyl_C10	2	0.566572
chain:alkeneCyclic_diene_cyclopentadiene	2	0.566572
chain:alkeneLinear_diene_1_2-butene	2	0.566572
chain:alkeneLinear_diene_1_3-butene	2	0.566572
chain:aromaticAlkene_Ph-C2_styrene	2	0.566572
group:carbohydrate_hexopyranose_generic	2	0.566572
group:ligand_path_5_tridentate_3-hydroxycadaverine	2	0.566572
ring:fused_[5_6]_indane	2	0.566572
ring:fused_[6_6]_tetralin	2	0.566572
ring:hetero_[5]_N_S_thiazole	2	0.566572
ring:hetero_[5]_O_furan_a-nitro	2	0.566572
ring:hetero_[5]_Z_1_2_3-Z	2	0.566572
ring:hetero_[5_6]_O_benzofuran	2	0.566572
ring:hetero_[6]_N_O_1_4-oxazine_generic	2	0.566572
ring:hetero_[6_6]_O_benzopyrone_(1_4-)	2	0.566572
bond:C#N_nitrile_ab-unsaturated	1	0.283286
bond:C(~Z)~C~Q_a-haloalcohol	1	0.283286
bond:C(=O)O_acidAnhydride	1	0.283286
bond:C(=O)O_carboxylicAcid_alkenyl	1	0.283286
bond:C=N_guanidine_generic	1	0.283286
bond:C=N_imine_C(connect_H_gt_0)	1	0.283286
bond:C=O_carbonyl_1_2-di	1	0.283286
bond:C=O_carbonyl_ab-unsaturated_aliphatic_(michael_acceptors)	1	0.283286
bond:CC(=O)C_ketone_alkene_cyclic_(C6)	1	0.283286
bond:CC(=O)C_ketone_alkene_cyclic_3-en-1-one	1	0.283286
bond:CC(=O)C_ketone_methyl_aliphatic	1	0.283286
bond:CN_amine_aromatic_benzidine	1	0.283286
bond:COH_alcohol_diol_(1_3-)	1	0.283286
bond:CX_halide_alkenyl-X_trihalo_(1_1_2-)	1	0.283286
bond:CX_halide_alkyl-F_perfluoro_octyl	1	0.283286
bond:CX_halide_alkyl-X_bicyclo[2_2_1]heptane	1	0.283286
bond:CX_halide_allyl-Cl_acyclic	1	0.283286
bond:CX_halide_allyl-X_acyclic	1	0.283286
bond:CX_halide_aromatic-X_halo_phenol	1	0.283286
bond:N=C=O_isocyanate_thio	1	0.283286
bond:N=N_azo_oxy	1	0.283286
bond:NC=O_urea_thio	1	0.283286
bond:NN_hydrazine_alkyl_generic	1	0.283286
bond:P(=O)N_phosphoramide_monoamidophosphate	1	0.283286
bond:P=O_phosphate_dithio	1	0.283286
bond:P=O_phosphonate_acid	1	0.283286
bond:P=O_phosphonate_aliphatic_ester	1	0.283286
bond:P=O_phosphonate_alkyl_ester	1	0.283286
bond:quatN_b-carbonyl	1	0.283286
bond:quatN_trimethyl_alkyl_acyclic	1	0.283286
bond:S(=O)O_sulfonicAcid_cyclic_(ring)	1	0.283286
bond:S(=O)O_sulfonicAcid_generic	1	0.283286
bond:S(=O)O_sulfonicEster_acyclic_S-C_(chain)	1	0.283286
bond:S=O_sulfoxide	1	0.283286
bond:X~Z_halide-[N_P]_heteroatom	1	0.283286
bond:X~Z_halide-[N_P]_heteroatom_N	1	0.283286
bond:X~Z_halide-[N_P]_heteroatom_N_generic	1	0.283286
bond:metal_metalloid_alkylSiloxane	1	0.283286
bond:metal_metalloid_oxy	1	0.283286
bond:metal_metalloid_Si_oxy	1	0.283286
chain:alkaneCyclic_butyl_C4	1	0.283286
chain:alkaneLinear_dodedyl_C12	1	0.283286
chain:alkeneLinear_mono-ene_2-hexene	1	0.283286
chain:aromaticAlkane_Ph-C4	1	0.283286
chain:aromaticAlkene_Ph-C3	1	0.283286
chain:oxy-alkaneLinear_ethyleneOxide_EO3	1	0.283286
chain:oxy-alkaneBranch_propyleneoxide_PO1	1	0.283286
group:aminoAcid_glycine	1	0.283286
group:ligand_path_4-5_tridentate	1	0.283286
group:ligand_path_5_bidentate_propandiamine	1	0.283286
group:nucleobase_uracil	1	0.283286
ring:fused_PAH_acenaphthylene	1	0.283286
ring:fused_PAH_anthracene	1	0.283286
ring:fused_PAH_fluorene	1	0.283286
ring:fused_steroid_generic_[5_6_6_6]	1	0.283286
ring:hetero_[3]_O_epoxide	1	0.283286
ring:hetero_[3]_Z_generic	1	0.283286
ring:hetero_[4]_O_oxetane	1	0.283286
ring:hetero_[4]_Z_generic	1	0.283286
ring:hetero_[5]_N_O_oxazole	1	0.283286
ring:hetero_[5]_S_thiophene	1	0.283286
ring:hetero_[5_6]_N_benzimidazole	1	0.283286
ring:hetero_[5_6]_O_benzodioxole_(1_3-)	1	0.283286
ring:hetero_[5_7]_Z_generic	1	0.283286
ring:hetero_[6]_N_pyrimidine_2_4-dione	1	0.283286
ring:hetero_[6]_N_O_1_4-oxazine_morpholine	1	0.283286
ring:hetero_[6]_Z_1_2_3-	1	0.283286
ring:hetero_[6_6_6]_N_S_phenothiazine	1	0.283286
ring:polycycle_bicyclo_[2.1.1]heptane	1	0.283286
ring:polycycle_bicyclo_[3.2.1]octane	1	0.283286
ring:polycycle_bicyclo_[3.2.2]nonane	1	0.283286
ring:polycycle_bicyclo_[3.3.2]decane	1	0.283286
ring:polycycle_spiro_1_4-dioxaspiro[4.5]decane	1	0.283286
