# Supplementary material for: Monte Carlo Models for Sub-Chronic Repeated-Dose Toxicity: Systemic and Organ-Specific Toxicity
Source: Int J Mol Sci. 2022 Jun 14;23(12):6615. doi: 10.3390/ijms23126615 (PMC9224506; doi:10.3390/ijms23126615)
Supplement: Supplementary file 1 [file ijms-23-06615-s001.zip › Supplementary Materials Models.xlsx]

## Sheet: Comment
	Monte Carlo Models for Sub-Chronic Repeated-Dose Toxicity: Systemic and Organ-Specific Toxicity
		Supplementary materials
		Type of set:
		active training set is denoted by ‘+’
		passive training set is denoted by ‘-’
		calibration set is denoted by ‘#’
		validation set is denoted by ‘*’
	CAS = chemical abstract service number
	SMILES = simplified molecular input-line entry system
	DCW = descriptor that is a sum of the correlation weights
	Expr = experimental (observed) value of an endpoint
	Calc = calculated (predicted) value of an endpoint
	DefectSMILES = the statistical defect of SMILES
	Applicability = domain of applicability (YES) or statistical outlier (NO)
	SAk = a molecular feature extracted from SMILES or HSG
	CW(SAk) = a correlation weight of the SAk
	N1, N2, N3 = frequencies of SAk in the active training , passive training, calibration sets, respectively.
	DEFECT[SAk] = the statistical defect of the SAk

## Sheet: S9. Model General NOAEL
Set	CAS	SMILES	DCW	Expr	Calc	Expr-Calc	DefectSMILES	Applicability
-	93-65-2	O=C(O)C(Oc1ccc(cc1C)Cl)C	-4.73563	0.398	1.3302	-0.9322	0.0222	YES			average of DefectSMILES =0.477
#	109023-83-8	O=[N+]([O-])c1cc(c(cc1(NCCO))NCCO)Cl	0.12949	2	2.1337	-0.1337	0.0288	YES			threshold =0.955
-	84041-77-0	O=[N+]([O-])c1cc(ccc1(NCCO))NCCO	0.55408	2.38	2.2038	0.1762	0.0276	YES
*	134-72-5	OC(c1ccccc1)C(NC)C	-3.28203	1.398	1.5703	-0.1723	0.0183	YES
+	55-38-9	O(c1ccc(c(c1)C)SC)P(OC)(OC)=S	-8.93259	1.204	0.6371	0.5669	1.0546	No
-	1634-78-2	O=C(OCC)CC(C(=O)OCC)SP(=O)(OC)OC	-3.45459	2.301	1.5418	0.7592	0.0432	YES
+	846-70-8	O=[N+]([O-])c1cc(c2ccc(cc2(c1(O)))S(=O)(=O)O)[N+](=O)[O-]	-7.37764	1.477	0.8939	0.5831	0.0521	YES
-	148-79-8	n1cscc1c2nc3ccccc3([nH]2)	-4.64395	0.973	1.3454	-0.3724	0.033	YES
#	83-56-7	Oc1cccc2c(O)cccc12	-6.92074	1.699	0.9694	0.7296	0.0207	YES
#	5036-02-2	N2=C1N(CCS1)CC2c3ccccc3	-9.13386	1	0.6038	0.3962	0.0568	YES
-	127-69-5	O=S(=O)(Nc1onc(c1C)C)c2ccc(N)cc2	1.40364	2.667	2.3442	0.3228	0.0492	YES
-	97404-02-9	N(=Nc1n(cc[n+]1C)C)c2ccc(N)cc2	-7.02393	1.778	0.9523	0.8257	0.0439	YES
#	81612-54-6	O=[N+]([O-])c1cc(OCC(O)CO)ccc1(NCCO)	-2.03095	2	1.7769	0.2231	0.025	YES
+	2784-94-3	O=[N+]([O-])c1cc(ccc1(NC))N(CCO)CCO	1.12192	2.477	2.2976	0.1794	0.0266	YES
*	23950-58-5	O=C(NC(C#C)(C)C)c1cc(cc(c1)Cl)Cl	-11.2648	0.398	0.2519	0.1461	0.0318	YES
#	2784-89-6	O=[N+]([O-])c2cc(N)ccc2(Nc1ccccc1)	-6.6616	0.699	1.0121	-0.3131	0.0356	YES
*	534-73-6	OCC(O)C(O)C(O)C(O)COC1OC(CO)C(O)C(O)C1(O)	10.5712	3.466	3.8582	-0.3922	0.0582	YES
+	27311-52-0	Oc1ccc(N)cc1Cc2cc(N)ccc2(O)	-3.13039	0.699	1.5953	-0.8963	1.0342	No
#	73-31-4	O=C(NCCc2c[nH]c1ccc(OC)cc12)C	-10.0031	0.699	0.4603	0.2387	0.0271	YES
#	77061-58-6	N(=Nc1n(cc[n+]1C)C)c2ccc(cc2)N(C)C	-12.7621	1	0.0046	0.9954	0.0486	YES
*	104226-19-9	O=[N+]([O-])c1cc(ccc1(NCCCO))N(CCO)CCO	0.78879	1.699	2.2426	-0.5436	0.0315	YES
+	128-95-0	O=C1c3ccccc3(C(=O)c2c(N)ccc(N)c12)	-8.04246	0.301	0.7841	-0.4831	0.0506	YES
+	2475-45-8	O=C1c3c(N)ccc(N)c3(C(=O)c2c(N)ccc(N)c12)	-3.16685	1.792	1.5893	0.2027	0.0612	YES
-	2104-64-5	O=[N+]([O-])c2ccc(OP(OCC)(c1ccccc1)=S)cc2	-16.2467	-0.602	-0.5709	-0.0311	5.0433	No
+	103-50-4	O(Cc1ccccc1)Cc2ccccc2	-2.75117	2.292	1.658	0.634	0.0254	YES
*	57-41-0	O=C1NC(=O)C(N1)(c2ccccc2)c3ccccc3	-1.87898	1.783	1.802	-0.019	0.0616	YES
#	53716-50-0	O=C(OC)Nc1nc2cc(ccc2([nH]1))S(=O)c3ccccc3	-9.21806	0.58	0.5899	-0.0099	0.0599	YES
*	2832-40-8	O=C(Nc2ccc(N=Nc1cc(ccc1(O))C)cc2)C	0.07384	2.398	2.1245	0.2735	1.0512	No
*	842-07-9	Oc2ccc3ccccc3(c2(N=Nc1ccccc1))	-5.90333	1.699	1.1374	0.5616	1.0578	No
+	113-92-8	n1ccccc1C(c2ccc(cc2)Cl)CCN(C)C	-10.9581	1.477	0.3026	1.1744	0.0338	YES
*	6846-50-0	O=C(OCC(C)(C)C(OC(=O)C(C)C)C(C)C)C(C)C	5.94965	2	3.0949	-1.0949	0.0247	YES
*	120-40-1	O=C(N(CCO)CCO)CCCCCCCCCCC	-3.41016	1.398	1.5491	-0.1511	0.0186	YES
-	19224-26-1	O=C(OCC(OC(=O)c1ccccc1)C)c2ccccc2	-1.53456	2.801	1.8589	0.9421	0.0331	YES
*	147-24-0	O(CCN(C)C)C(c1ccccc1)c2ccccc2	-6.13639	1.204	1.0989	0.1051	0.0308	YES
-	57775-29-8	OC(COc2cccc3[nH]c1ccccc1c23)CNC(C)C	-2.84697	0.978	1.6422	-0.6642	0.043	YES
+	17924-92-4	O=C1OC(C)CCCC(=O)CCCC=Cc2cc(O)cc(O)c12	-6.68594	0.477	1.0081	-0.5311	0.0529	YES
#	2372-82-9	NCCCN(CCCN)CCCCCCCCCCCC	-12.0728	0.699	0.1185	0.5805	0.022	YES
#	68391-32-2	O=C2C=Cc3ccc(cc3(C2(=NNc1ccc(N)c(c1)[N+](=O)[O-])))[N+](C)(C)C	-2.77022	1.778	1.6548	0.1232	0.0959	YES
#	128729-28-2	OCCN(c1ccc(N)cc1)CC(O)CN(c2ccc(N)cc2)CCO	1.20965	1.398	2.3121	-0.9141	0.0476	YES
*	4430-25-5	O=S4(=O)(OC(c1cc(c(O)c(c1)Br)Br)(c2cc(c(O)c(c2)Br)Br)c3c(c(c(c(c34)Br)Br)Br)Br)	4.05272	0.477	2.7817	-2.3047	2.2045	No
-	4368-56-3	O=C1c4ccccc4(C(=O)c2c(cc(c(N)c12)S(=O)(=O)O)NC3CCCCC3)	-4.10712	2.477	1.434	1.043	1.0862	No
-	52793-97-2	O=C2C(=Cc1ccc(cc1)[N+](C)(C)C)C3CCC2(C)C3(C)(C)	-0.71794	2.477	1.9938	0.4832	0.0737	YES
-	77-90-7	O=C(OC(C(=O)OCCCC)(CC(=O)OCCCC)CC(=O)OCCCC)C	3.63551	2	2.7128	-0.7128	0.0497	YES
-	111-62-6	O=C(OCC)CCCCCCCC=CCCCCCCCC	-2.3526	3.591	1.7238	1.8672	0.0195	YES
+	64-75-5	O=C(N)C=3C(=O)C4(O)(C(O)=C2C(=O)c1c(O)cccc1C(O)(C)C2CC4(C(C=3(O))N(C)C))	3.36094	2.491	2.6674	-0.1764	2.1246	No
-	54556-98-8	O=C(OC1CCN(C)CC1)C(OCCC)(c2ccccc2)c3ccccc3	-4.97368	0.301	1.2909	-0.9899	0.0658	YES
-	614-33-5	O=C(OCC(OC(=O)c1ccccc1)COC(=O)c2ccccc2)c3ccccc3	-0.61726	2.781	2.0104	0.7706	0.0595	YES
+	6422-86-2	O=C(OCC(CC)CCCC)c1ccc(cc1)C(=O)OCC(CC)CCCC	-2.49343	2.442	1.7005	0.7415	0.0383	YES
#	51630-58-1	N#CC(OC(=O)C(c1ccc(cc1)Cl)C(C)C)c3cccc(Oc2ccccc2)c3	-8.19854	0.398	0.7583	-0.3603	0.0672	YES
-	4403-90-1	O=C2c5ccccc5(C(=O)c3c(ccc(Nc1ccc(cc1S(=O)(=O)O)C)c23)Nc4ccc(cc4S(=O)(=O)O)C)	3.4801	2	2.6871	-0.6871	0.1172	YES
*	59-02-9	Oc2c(c(c1OC(C)(CCc1c2C)CCCC(C)CCCC(C)CCCC(C)C)C)C	-3.58049	2.491	1.521	0.97	0.0517	YES
*	127-18-4	C(=C(Cl)Cl)(Cl)Cl	-4.80064	1.146	1.3195	-0.1735	0.0087	YES
*	630-20-6	C(C(Cl)(Cl)Cl)Cl	-2.25027	2	1.7407	0.2593	0.0073	YES
#	75-01-4	C=CCl	-2.27532	1.477	1.7366	-0.2596	0.0101	YES
#	79-14-1	O=C(O)CO	6.7779	2.176	3.2317	-1.0557	0.0075	YES
-	107-15-3	NCCN	-1.75239	2	1.8229	0.1771	0.0082	YES
*	76-01-7	C(C(Cl)(Cl)Cl)(Cl)Cl	0.3051	2.097	2.1627	-0.0657	0.0087	YES
-	32687-78-8	O=C(NNC(=O)CCc1cc(c(O)c(c1)C(C)(C)C)C(C)(C)C)CCc2cc(c(O)c(c2)C(C)(C)C)C(C)(C)C	1.09555	1.398	2.2933	-0.8953	0.0694	YES
-	643-22-1	O=C3OC(CC)C(O)(C)C(O)C(C(=O)C(C)CC(O)(C)C(OC1OC(C)CC(N(C)C)C1(O))C(C)C(OC2OC(C)C(O)C(OC)(C)C2)C3C)C	4.46232	2.255	2.8493	-0.5943	1.1279	No
-	79-06-1	O=C(N)C=C	-7.18933	-0.699	0.925	-1.624	1.0073	No
+	108-78-1	n1c(nc(nc1N)N)N	-1.99782	2.23	1.7824	0.4476	0.0248	YES
*	814-80-2	O=C(O)C(O)C	3.30817	2.477	2.6587	-0.1817	0.0078	YES
#	203255-81-6	Oc1c(C)cc(cc1C(C)(C)C)CCCOp3oc2c(cc(cc2C(C)(C)C)C(C)(C)C)c4cc(cc(c4(o3))C(C)(C)C)C(C)(C)C	-1.77799	2	1.8187	0.1813	0.0914	YES
-	5977-14-0	O=C(N)CC(=O)C	-1.72144	2.248	1.828	0.42	0.0102	YES
+	56-84-8	O=C(O)CC(N)C(=O)O	2.58596	2.854	2.5394	0.3146	0.0194	YES
-	99911-45-2	O=C(NS(=O)(=O)O)CC(=O)C	0.5559	3.27	2.2041	1.0659	0.0302	YES
+	141-78-6	O=C(OCC)C	0.56767	2.954	2.2061	0.7479	0.0043	YES
-	155601-30-2	OCCn1ncc(N)c1(N)	-1.4658	2.398	1.8703	0.5277	0.0229	YES
-	77182-82-2	O=C(O)C(N)CCP(=O)(O)C	-9.28026	-0.398	0.5797	-0.9777	2.0285	No
+	67-48-1	OCC[N+](C)(C)C	0.80336	2.699	2.245	0.454	0.0061	YES
#	3149-28-8	n1ccnc(OC)c1	-3.2031	1.301	1.5833	-0.2823	0.0183	YES
*	16867-03-1	Oc1cccnc1(N)	-2.80544	1.477	1.649	-0.172	0.0249	YES
-	77-71-4	O=C1NC(=O)C(N1)(C)C	1.14647	2.481	2.3017	0.1793	0.0325	YES
+	108-60-1	O(C(C)CCl)C(C)CCl	-3.56202	2	1.5241	0.4759	0.0323	YES
+	123-86-4	O=C(OCCCC)C	0.03064	2.778	2.1174	0.6606	0.0059	YES
-	102-71-6	OCCN(CCO)CCO	4.80074	2.699	2.9052	-0.2062	0.0112	YES
-	61693-43-4	Oc1ccc(c(N)c1Cl)Cl	-3.13916	1.903	1.5939	0.3091	0.0265	YES
+	609-20-1	Nc1cc(c(N)c(c1)Cl)Cl	-3.56545	2	1.5235	0.4765	1.0217	No
#	591-27-5	Oc1cccc(N)c1	-6.46994	1.301	1.0438	0.2572	0.013	YES
+	106-50-3	Nc1ccc(N)cc1	-3.38173	0.903	1.5538	-0.6508	0.0135	YES
+	56216-28-5	n1c(OC)c(N)cc(N)c1OC	-5.46822	0.699	1.2092	-0.5102	0.0324	YES
#	110-43-0	O=C(C)CCCCC	-0.52416	1.301	2.0258	-0.7248	0.0066	YES
#	106-44-5	Oc1ccc(cc1)C	-2.98114	1.699	1.62	0.079	0.0125	YES
*	608-25-3	Oc1cccc(O)c1C	-1.128	2	1.926	0.074	1.0141	No
+	4940-11-8	O=C1C=COC(=C1(O))CC	2.95051	2.699	2.5996	0.0994	0.0323	YES
#	2835-99-6	Oc1ccc(N)c(c1)C	-2.02423	1.778	1.778	0	0.018	YES
*	122-99-6	OCCOc1ccccc1	-4.00934	1.903	1.4502	0.4528	0.0135	YES
#	271-89-6	o1ccc2ccccc12	-7.43369	1.495	0.8846	0.6104	0.0223	YES
#	622-97-9	C=Cc1ccc(cc1)C	-0.37645	1.699	2.0502	-0.3512	0.0154	YES
*	85-91-6	O=C(OC)c1ccccc1(NC)	-3.68291	1.176	1.5041	-0.3281	0.0195	YES
+	94158-14-2	OCCNc1ccc2OCOc2(c1)	-6.59127	1.301	1.0238	0.2772	4.0252	No
*	100418-33-5	O=[N+]([O-])c1cc(ccc1(NCCO))C	-4.90639	1.653	1.302	0.351	0.0212	YES
*	66095-81-6	O=[N+]([O-])c1ccc(NCCO)c(OC)c1	-4.55071	2	1.3608	0.6392	0.0177	YES
+	1123-85-9	OCC(c1ccccc1)C	-2.19159	1	1.7504	-0.7504	0.0144	YES
+	55302-96-0	Oc1cc(ccc1C)NCCO	-0.03462	2.342	2.1066	0.2354	0.0199	YES
*	106-72-9	O=CC(C)CCC=C(C)C	-0.30846	1.568	2.0614	-0.4934	0.0104	YES
*	834-12-8	n1c(nc(nc1NC(C)C)SC)NCC	-5.00228	1	1.2862	-0.2862	0.0326	YES
-	7757-97-3	O=C(N)CCNC(=O)C(O)C(C)(C)CO	3.94965	2.699	2.7646	-0.0656	0.0272	YES
-	101-05-3	n1c(nc(nc1Cl)Cl)Nc2ccccc2Cl	1.32384	2.602	2.331	0.271	0.0368	YES
#	119-84-6	O=C2Oc1ccccc1CC2	-2.30408	1.875	1.7318	0.1432	0.0359	YES
-	83-72-7	O=C1C=C(O)C(=O)c2ccccc12	-2.74166	0.301	1.6595	-1.3585	0.0276	YES
*	38866-20-5	O=C1c4ccccc4(C(=O)c2c(ccc(O)c12)NCCC[N+]3(C)(CCOCC3))	-0.1105	1.699	2.0941	-0.3951	1.0699	No
*	74578-10-2	N=C1C(=CC(C=C1C)=C(c2cc(c(N)c(c2)C)C)c3c(cccc3Cl)Cl)C	-13.782	0.602	-0.1638	0.7658	1.0683	No
#	160219-76-1	O=[N+]([O-])c1cc(N)ccc1(NCC=C)	-6.43444	1	1.0497	-0.0497	0.024	YES
*	59820-63-2	O=[N+]([O-])c1ccc(OCCO)cc1(NC)	-1.72779	1.398	1.827	-0.429	0.0185	YES
+	27080-42-8	O=C(N)N(c1ccc(cc1)[N+](=O)[O-])CCN	-4.45167	0.699	1.3771	-0.6781	0.0273	YES
-	107-18-6	OCC=C	-2.58601	0.681	1.6852	-1.0042	1.004	No
*	75-25-2	C(Br)(Br)Br	-4.79112	1.398	1.3211	0.0769	0.0416	YES
+	91-58-7	c1ccc2cc(ccc2(c1))Cl	-1.94536	2.398	1.7911	0.6069	0.0183	YES
#	95-49-8	c1ccc(c(c1)C)Cl	-1.30726	1.301	1.8964	-0.5954	0.0127	YES
*	106-37-6	c1cc(ccc1Br)Br	-7.31003	1	0.9051	0.0949	0.0301	YES
*	124-48-1	C(Cl)(Br)Br	-2.7077	1.477	1.6652	-0.1882	0.0286	YES
-	120-83-2	Oc1ccc(cc1Cl)Cl	-7.74039	-0.523	0.834	-1.357	0.0186	YES
-	84-66-2	O=C(OCC)c1ccccc1(C(=O)OCC)	0.77064	2.875	2.2396	0.6354	0.0287	YES
*	105-67-9	Oc1ccc(cc1C)C	-3.72692	1.699	1.4968	0.2022	0.0137	YES
+	"300-71-6	Oc1c(cccc1C)C	-5.4531	-0.222	1.2117	-1.4337	0.0144	YES
+	99-65-0	O=[N+]([O-])c1cccc(c1)[N+](=O)[O-]	-6.00202	-0.398	1.1211	-1.5191	0.0136	YES
+	60-29-7	O(CC)CC	-0.61621	2.699	2.0106	0.6884	0.0043	YES
*	76774-50-0	c1ccc2c(c1)c4cccc3cccc2c34	-0.22215	2.097	2.0756	0.0214	2.0404	No
#	2299-68-5	c1ccc3c(c1)c2ccccc2C3	-1.66511	2.097	1.8373	0.2597	0.0393	YES
-	110-00-9	o1cccc1	-5.88517	0.146	1.1404	-0.9944	0.0124	YES
#	87-82-1	c1(c(c(c(c(c1Br)Br)Br)Br)Br)Br	-8.38928	0.301	0.7268	-0.4258	0.1042	YES
*	95-48-7	Oc1ccccc1C	-1.89926	1.699	1.7987	-0.0997	1.0117	No
*	108-39-4	Oc1cccc(c1)C	-4.70732	1.699	1.3349	0.3641	0.0132	YES
+	72931-45-4	c1ccc2ccccc2(c1)	-6.33583	1.851	1.066	0.785	0.0181	YES
-	556-88-7	O=[N+]([O-])NC(=N)N	-2.69294	2.5	1.6676	0.8324	0.0205	YES
-	32536-52-0	O(c1cc(c(c(c1Br)Br)Br)Br)c2cc(c(c(c2Br)Br)Br)Br	-14.1387	0.4	-0.2227	0.6227	4.1332	No
#	66346-04-1	OC(C(n1ncnc1)Cc2ccc(cc2)Cl)C(C)(C)C	-5.83111	1.097	1.1493	-0.0523	0.0564	YES
+	132405-96-0	O(c1ccc(cc1Br)Br)c2cc(c(cc2Br)Br)Br	-10.7471	0.248	0.3374	-0.0894	4.0805	No
+	108-45-2	Nc1cccc(N)c1	-5.10791	0.778	1.2687	-0.4907	0.0142	YES
*	1918-16-7	O=C(N(c1ccccc1)C(C)C)CCl	-4.54413	1.124	1.3619	-0.2379	0.0369	YES
+	107-19-7	C#CCO	0.02256	0.699	2.1161	-1.4171	0.009	YES
#	122-42-9	O=C(OC(C)C)Nc1ccccc1	-1.23325	1.699	1.9087	-0.2097	0.0184	YES
*	129-00-0	c1cc2ccc3cccc4ccc(c1)c2c34	-0.19653	1.875	2.0799	-0.2049	2.0399	No
#	143189-63-3	C(N(CC)CC)(=S)S	-9.44687	1.477	0.5522	0.9248	0.0168	YES
+	12408-10-5	c1c(c(cc(c1Cl)Cl)Cl)Cl	-9.96933	-0.469	0.4659	-0.9349	0.0167	YES
#	12698-64-5	Oc1c(cc(c(c1Cl)Cl)Cl)Cl	-10.5418	1.398	0.3713	1.0267	0.0191	YES
-	8054-28-2	O(CC)P(OCC)(OP(OCC)(OCC)=S)=S	-14.1867	-0.301	-0.2306	-0.0704	4.0635	No
+	3101-08-4	c1ccc(cc1)C	-2.40871	2.377	1.7145	0.6625	0.01	YES
*	615-54-3	c1cc(c(cc1Br)Br)Br	-7.20117	0.699	0.923	-0.224	0.0472	YES
+	79-00-5	C(C(Cl)Cl)Cl	-4.80564	0.591	1.3187	-0.7277	0.0059	YES
*	95-95-4	Oc1cc(c(cc1Cl)Cl)Cl	3.46712	2	2.6849	-0.6849	1.0167	No
#	598-77-6	CC(C(Cl)Cl)Cl	-4.70022	1.176	1.3361	-0.1601	0.0067	YES
*	107569-51-7	OCCCC	0.91067	2.097	2.2627	-0.1657	0.0034	YES
-	98-01-1	O=Cc1occc1	-3.03405	1.041	1.6113	-0.5703	0.0149	YES
#	59820-43-8	O=[N+]([O-])c1ccc(NCCO)c(OCCO)c1	-2.21409	2.284	1.7467	0.5373	0.0173	YES
+	107-43-7	O=C([O-])C[N+](C)(C)C	-2.80501	2.886	1.6491	1.2369	0.0068	YES
#	117-08-8	O=C1OC(=O)c2c1c(c(c(c2Cl)Cl)Cl)Cl	-1.96367	1.973	1.788	0.185	0.0378	YES
*	2835-39-4	O=C(OCC=C)CC(C)C	-0.29148	1.491	2.0642	-0.5732	0.0098	YES
*	828-00-2	O=C(OC1OC(OC(C)C1)C)C	-3.74944	1.491	1.4931	-0.0021	0.0347	YES
#	78-44-4	O=C(OCC(C)(COC(=O)NC(C)C)CCC)N	0.05523	2	2.1215	-0.1215	0.0255	YES
#	129-79-3	O=C3c1cc(ccc1c2c3(cc(cc2[N+](=O)[O-])[N+](=O)[O-]))[N+](=O)[O-]	-2.10303	1.886	1.765	0.121	0.0373	YES
+	389-08-2	O=C(O)C1=CN(c2nc(ccc2(C1(=O)))C)CC	-5.59017	1.886	1.1891	0.6969	1.0436	No
#	126-98-7	N#CC(=C)C	-5.87051	0.875	1.1428	-0.2678	0.009	YES
*	39765-80-5	C2(=C(C3(C1C(C(C(C1Cl)Cl)Cl)C2(C3(Cl)Cl)Cl)Cl)Cl)Cl	-18.1309	-0.415	-0.8821	0.4671	1.0692	No
+	33145-10-7	Oc1c(cc(cc1C(c2cc(cc(c2(O))C)C)C(C)C)C)C	-5.29063	0.187	1.2386	-1.0516	0.0387	YES
#	108-90-7	c1ccc(cc1)Cl	-3.90052	1.778	1.4682	0.3098	0.011	YES
-	58-33-3	c1ccc3c(c1)N(c2ccccc2S3)CC(C)[NH+](C)C	-9.02183	0.568	0.6224	-0.0544	0.0414	YES
-	135-88-6	c1ccc(cc1)Nc2ccc3ccccc3(c2)	-5.19204	2.284	1.2549	1.0291	0.0418	YES
#	75-12-7	O=CN	-2.85572	1.301	1.6407	-0.3397	0.0048	YES
-	3296-90-0	OCC(CO)(CBr)CBr	-5.76085	1.983	1.1609	0.8221	3.0196	No
*	563-47-3	C=C(C)CCl	-3.62415	2	1.5138	0.4862	0.0158	YES
#	56-93-9	c1ccc(cc1)C[N+](C)(C)C	-3.02534	1.097	1.6127	-0.5157	0.0147	YES
#	67-72-1	C(C(Cl)(Cl)Cl)(Cl)(Cl)Cl	2.86047	1.672	2.5848	-0.9128	0.0102	YES
+	76231-76-0	O=C1CC2(CC2(C1C))(C(C)C)	-2.00797	1.097	1.7807	-0.6837	0.0476	YES
*	556-52-5	OCC1OC1	-2.77201	1.398	1.6545	-0.2565	0.0256	YES
+	140-11-4	O=C(OCc1ccccc1)C	-1.37901	2.682	1.8846	0.7974	0.0154	YES
+	599-79-1	O=C(O)c3cc(N=Nc1ccc(cc1)S(=O)(=O)Nc2ncccc2)ccc3(O)	-1.89577	1.924	1.7992	0.1248	2.081	No
+	115-28-6	O=C(O)C1C(C(=O)O)C2(C(=C(C1(C2(Cl)Cl)Cl)Cl)Cl)Cl	-4.8125	1.678	1.3175	0.3605	1.0584	No
-	58-93-5	O=S(=O)(N)c1cc2c(cc1Cl)NCNS2(=O)(=O)	1.60922	1.284	2.3781	-1.0941	0.0527	YES
+	89-82-7	O=C1C(=C(C)C)CCC(C)C1	-4.62626	0.972	1.3483	-0.3763	0.0174	YES
+	118-96-7	O=[N+]([O-])c1cc(c(c(c1)[N+](=O)[O-])C)[N+](=O)[O-]	-2.25026	0	1.7407	-1.7407	0.0186	YES
-	5989-27-5	C=C(C)C1CC=C(C)CC1	-2.38989	2.176	1.7176	0.4584	0.0248	YES
-	21232-47-3	[O-][N+](=Nc1ccc(c(c1)Cl)Cl)c2ccc(c(c2)Cl)Cl	-14.2578	-1	-0.2424	-0.7576	1.0426	No
*	88-72-2	O=[N+]([O-])c1ccccc1C	-2.21277	1.682	1.7469	-0.0649	1.0111	No
*	100-40-3	C=CC1CC=CCC1	0.74405	1.699	2.2352	-0.5362	0.0265	YES
+	24382-04-5	O=CCC=O	-0.76557	1.477	1.9859	-0.5089	1.0036	No
-	67-47-0	O=Cc1oc(cc1)CO	5.00749	2.574	2.9393	-0.3653	0.023	YES
*	121-88-0	O=[N+]([O-])c1ccc(N)c(O)c1	-2.73682	2	1.6603	0.3397	0.015	YES
-	1896-62-4	O=C(C=Cc1ccccc1)C	-1.44946	1.284	1.873	-0.589	0.0174	YES
+	50-33-9	O=C3N(c1ccccc1)N(c2ccccc2)C(=O)C3CCCC	-8.24612	1.398	0.7505	0.6475	0.0557	YES
#	91-23-6	O=[N+]([O-])c1ccccc1(OC)	-3.20067	1.187	1.5837	-0.3967	0.0143	YES
*	97-54-1	Oc1ccc(C=CC)cc1(OC)	-3.40573	1.574	1.5499	0.0241	0.0211	YES
+	8003-22-3	O=C1c4ccccc4(C(=O)C1c2nc3ccccc3(cc2))	-0.30107	1.585	2.0626	-0.4776	1.0623	No
#	431-03-8	O=C(C(=O)C)C	2.3225	1.954	2.4959	-0.5419	0.0075	YES
#	98-85-1	OC(c1ccccc1)C	-2.70554	1.968	1.6655	0.3025	0.0143	YES
+	756-79-6	O=P(OC)(OC)C	1.68339	2.398	2.3904	0.0076	0.0333	YES
#	585-86-4	OCC(O)C(O)C(OC1OC(CO)C(O)C(O)C1(O))C(O)CO	13.2188	2.796	4.2955	-1.4995	0.0597	YES
+	77-09-8	O=C3OC(c1ccc(O)cc1)(c2ccc(O)cc2)c4ccccc34	1.01414	2.664	2.2798	0.3842	2.056	No
-	149-30-4	c1ccc2c(c1)NC(=S)S2	-1.77603	2.274	1.819	0.455	0.0312	YES
#	136-77-6	Oc1ccc(c(O)c1)CCCCCC	-1.60164	1.796	1.8478	-0.0518	0.0201	YES
*	96-45-7	N1C(NCC1)=S	-12.8741	0.664	-0.0139	0.6779	1.0316	No
+	132-98-9	O=C(O)C3N2C(=O)C(NC(=O)COc1ccccc1)C2SC3(C)(C)	-0.57627	2.568	2.0172	0.5508	3.0677	No
-	5634-39-9	OCC1OC(OC1)C(C)I	-1.16483	2.398	1.92	0.478	0.0349	YES
+	71-55-6	CC(Cl)(Cl)Cl	-0.5073	2.585	2.0286	0.5564	0.0054	YES
*	112-27-6	OCCOCCOCCO	13.8992	2.886	4.4078	-1.5218	0.0121	YES
+	1825-21-4	O(c1c(c(c(c(c1Cl)Cl)Cl)Cl)Cl)C	-3.82295	1.602	1.481	0.121	1.022	No
#	59-87-0	O=C(N)NN=Cc1oc(cc1)[N+](=O)[O-]	-8.06426	1.062	0.7805	0.2815	0.0402	YES
*	156-59-2	C(=CCl)Cl	-3.74971	1.505	1.4931	0.0119	0.0106	YES
*	100-41-4	c1ccc(cc1)CC	-2.27557	1.875	1.7365	0.1385	0.0113	YES
#	127-90-2	O(CC(C(Cl)(Cl)Cl)Cl)CC(C(Cl)(Cl)Cl)Cl	-4.30413	1.664	1.4015	0.2625	0.0188	YES
*	96-48-0	O=C1OCCC1	-2.24755	2.049	1.7411	0.3079	0.0253	YES
+	868-85-9	O=P(OC)OC	1.1537	1.398	2.3029	-0.9049	0.0289	YES
-	88-73-3	O=[N+]([O-])c1ccccc1Cl	-7.71962	0.685	0.8374	-0.1524	0.0167	YES
*	100-51-6	OCc1ccccc1	-3.86902	2	1.4734	0.5266	0.0087	YES
#	2545-60-0	O=C(O)c1nc(c(c(N)c1Cl)Cl)Cl	-4.48563	1.778	1.3715	0.4065	0.0271	YES
-	78-87-5	CC(CCl)Cl	-3.0951	2.398	1.6012	0.7968	0.0132	YES
#	7220-79-3	c2cc3Nc1ccc(cc1[SH+]c3(cc2N(C)C))N(C)C	-2.92821	1.398	1.6287	-0.2307	0.0373	YES
-	79-01-6	C(=C(Cl)Cl)Cl	-7.35601	3	0.8975	2.1025	0.0073	YES
-	25152-84-5	O=CC=CC=CCCCCC	1.3785	1.699	2.34	-0.641	0.013	YES
*	123-31-9	Oc1ccc(O)cc1	-3.38022	1.398	1.5541	-0.1561	0.01	YES
*	109-69-3	CCCCCl	-3.55622	1.778	1.525	0.253	0.0102	YES
*	108-46-3	Oc1cccc(O)c1	-5.10639	1.505	1.269	0.236	0.0108	YES
+	92-77-3	O=C(Nc1ccccc1)c2cc3ccccc3(cc2(O))	1.69496	3.109	2.3923	0.7167	0.0496	YES
#	87-62-7	Nc1c(cccc1C)C	-4.09107	1.301	1.4367	-0.1357	0.0155	YES
*	84-74-2	O=C(OCCCC)c1ccccc1(C(=O)OCCCC)	-0.30343	2.284	2.0622	0.2218	0.0318	YES
-	5407-04-5	C[NH+](C)CCCCl	-3.77802	0.796	1.4884	-0.6924	0.0112	YES
*	541-73-1	c1cc(cc(c1)Cl)Cl	-6.97911	0.954	0.9597	-0.0057	0.0127	YES
#	26471-62-5	O=C=Nc1ccc(c(N=C=O)c1)C	3.13592	1.778	2.6302	-0.8522	0.0364	YES
-	635-22-3	O=[N+]([O-])c1cc(N)ccc1Cl	-7.6474	0.556	0.8493	-0.2933	0.0188	YES
*	4191-73-5	O=C(OC(C)C)c1ccc(O)cc1	-1.63614	2.284	1.8421	0.4419	0.0156	YES
+	1071-83-6	O=C(O)CNCP(=O)(O)O	-2.05775	2.381	1.7725	0.6085	3.0327	No
#	396-01-0	n1c(nc(N)c2nc(c(nc12)N)c3ccccc3)N	-4.40967	1.062	1.3841	-0.3221	0.0566	YES
#	611-06-3	O=[N+]([O-])c1ccc(cc1Cl)Cl	-2.56742	1.585	1.6883	-0.1033	0.0169	YES
*	76-57-3	OC1C=CC5C4N(C)CCC25(c3c(OC12)c(OC)ccc3C4)	-6.36106	1.477	1.0618	0.4152	0.0725	YES
-	54-31-9	O=C(O)c2cc(c(cc2(NCc1occc1))Cl)S(=O)(=O)N	-9.71172	1.682	0.5084	1.1736	0.0513	YES
#	298-59-9	O=C(OC)C(c1ccccc1)C2NCCCC2	-9.82223	1.284	0.4902	0.7938	0.0387	YES
#	95-50-1	c1ccc(c(c1)Cl)Cl	-5.42992	1.477	1.2156	0.2614	0.0134	YES
*	149-57-5	O=C(O)C(CC)CCCC	0.3726	1.886	2.1739	-0.2879	0.01	YES
+	6317-18-6	N#CSCSC#N	-14.2447	0	-0.2402	0.2402	5.007	No
#	101-90-6	O(c2cccc(OCC1OC1)c2)CC3OC3	-9.0645	1.097	0.6153	0.4817	0.0628	YES
#	137-26-8	C(N(C)C)(=S)SSC(N(C)C)=S	-12.1223	1.062	0.1103	0.9517	0.0302	YES
*	121-69-7	c1ccc(cc1)N(C)C	-4.88126	1.491	1.3062	0.1848	0.0154	YES
#	79-11-8	O=C(O)CCl	-2.70247	1.477	1.666	-0.189	0.0185	YES
-	1330-78-5	O=P(Oc1cccc(c1)C)(Oc2cccc(c2)C)Oc3cccc(c3)C	-3.4365	1.699	1.5448	0.1542	0.0762	YES
-	100-17-4	O=[N+]([O-])c1ccc(OC)cc1	-5.16742	1.983	1.2589	0.7241	0.0109	YES
*	75-27-4	C(Cl)(Cl)Br	-0.07657	1.58	2.0997	-0.5197	0.0125	YES
#	99-99-0	O=[N+]([O-])c1ccc(cc1)C	-3.29466	1.682	1.5682	0.1138	0.0119	YES
#	122-39-4	c1ccc(cc1)Nc2ccccc2	-2.36469	1.294	1.7218	-0.4278	0.0249	YES
-	6373-74-6	O=[N+]([O-])c3ccc(Nc2ccc(Nc1ccccc1)c(c2)S(=O)(=O)O)c(c3)[N+](=O)[O-]	4.075	2.875	2.7853	0.0897	0.0742	YES
+	1972-08-3	Oc1cc(cc2OC(C)(C)C3CCC(=CC3(c12))C)CCCCC	-7.00535	0.699	0.9554	-0.2564	2.0523	No
#	211495-85-1	O[Si](O)(C1CCCC1)C2CCCC2	-3.41462	1.602	1.5484	0.0536	0.0525	YES
-	100-52-7	O=Cc1ccccc1	-1.87837	2.301	1.8021	0.4989	0.0096	YES
#	67-20-9	O=C2NC(=O)CN2(N=Cc1oc(cc1)[N+](=O)[O-])	-7.52516	1.664	0.8695	0.7945	0.0561	YES
*	598-55-0	O=C(OC)N	-1.71746	1.699	1.8287	-0.1297	0.0061	YES
-	131-17-9	O=C(OCC=C)c1ccccc1(C(=O)OCC=C)	0.30342	1.398	2.1624	-0.7644	0.0337	YES
+	106-47-8	Nc1ccc(cc1)Cl	-3.31257	0.699	1.5653	-0.8663	0.0166	YES
*	480-16-0	O=C1C(O)=C(Oc2cc(O)cc(O)c12)c3ccc(O)cc3(O)	2.04818	2.682	2.4506	0.2314	1.0531	No
+	513-37-1	C(=C(C)C)Cl	-2.77621	2.097	1.6538	0.4432	0.0067	YES
#	102-06-7	N=C(Nc1ccccc1)Nc2ccccc2	-2.52111	1.284	1.696	-0.412	0.0394	YES
*	57-66-9	O=C(O)c1ccc(cc1)S(=O)(=O)N(CCC)CCC	-12.7313	1.699	0.0097	1.6893	1.0312	No
-	120-12-7	c1ccc2cc3ccccc3(cc2(c1))	-2.04614	0.789	1.7744	-0.9854	0.0341	YES
*	597-25-1	O=P(OC)(OC)N1CCOCC1	5.16195	2.301	2.9649	-0.6639	0.0611	YES
#	205687-03-2	O=C(OCc1ccc(O)c(OC)c1)CCCCCCC(C)C	-0.00295	2.477	2.1118	0.3652	0.0286	YES
*	125-33-7	O=C2NCNC(=O)C2(c1ccccc1)CC	-4.25845	1.363	1.409	-0.046	0.0408	YES
+	319-85-7	C1(C(C(C(C(C1Cl)Cl)Cl)Cl)Cl)Cl	-15.9022	-0.813	-0.514	-0.299	1.0248	No
-	23246-96-0	O=C1OC3CCN2CC=C(COC(=O)C(O)(C(=C)CC1(=CC))CO)C23	-13.8619	-1	-0.177	-0.823	2.0912	No
-	608-93-5	c1c(c(c(c(c1Cl)Cl)Cl)Cl)Cl	-8.22336	0.405	0.7542	-0.3492	0.019	YES
-	123-35-3	C=CC(=C)CCC=C(C)C	-4.25341	-0.602	1.4099	-2.0119	0.0134	YES
#	108-30-5	O=C1OC(=O)CC1	-1.59663	1.699	1.8486	-0.1496	0.0296	YES
-	7336-20-1	O=S(=O)(O)c2cc(N)ccc2(C=Cc1ccc(N)cc1S(=O)(=O)O)	-0.41723	2.682	2.0434	0.6386	0.0737	YES
*	77-47-4	C=1(C(=C(C(C=1Cl)(Cl)Cl)Cl)Cl)Cl	-3.85045	1	1.4764	-0.4764	0.0224	YES
*	298-81-7	O=C1Oc2c(OC)c3occc3(cc2(C=C1))	-4.09662	1.398	1.4358	-0.0378	0.054	YES
#	614-45-9	O=C(OOC(C)(C)C)c1ccccc1	-2.59124	1.477	1.6844	-0.2074	0.0162	YES
*	99-08-1	O=[N+]([O-])c1cccc(c1)C	-5.02084	1.682	1.2831	0.3989	0.0126	YES
#	103-90-2	O=C(Nc1ccc(O)cc1)C	2.66541	1.789	2.5525	-0.7635	0.0201	YES
-	95-85-2	Oc1ccc(cc1(N))Cl	-1.53585	1.595	1.8587	-0.2637	0.0232	YES
+	446-72-0	O=C1C(=COc2cc(O)cc(O)c12)c3ccc(O)cc3	2.2952	1.699	2.4914	-0.7924	0.0545	YES
#	99-97-8	c1cc(ccc1N(C)C)C	-2.14068	1.796	1.7588	0.0372	0.015	YES
#	2425-06-1	O=C1N(C(=O)C2CC=CCC12)SC(C(Cl)Cl)(Cl)Cl	-2.95887	1.761	1.6237	0.1373	0.0547	YES
+	117-84-0	O=C(OCCCCCCCC)c1ccccc1(C(=O)OCCCCCCCC)	-2.45158	-0.415	1.7074	-2.1224	0.0381	YES
*	97-00-7	O=[N+]([O-])c1ccc(c(c1)[N+](=O)[O-])Cl	-5.58955	0.886	1.1892	-0.3032	0.0143	YES
#	140-67-0	O(c1ccc(cc1)CC=C)C	-2.80072	1.574	1.6498	-0.0758	0.0156	YES
+	33245-39-5	O=[N+]([O-])c1cc(cc(c1N(CCC)CCCl)[N+](=O)[O-])C(F)(F)F	-7.39136	1.778	0.8916	0.8864	0.0693	YES
#	99-57-0	O=[N+]([O-])c1ccc(O)c(N)c1	-2.73682	2.097	1.6603	0.4367	0.015	YES
#	62-23-7	O=C(O)c1ccc(cc1)[N+](=O)[O-]	-1.3969	1.685	1.8816	-0.1966	0.0153	YES
+	924-42-5	O=C(C=C)NCO	-3.74786	1.097	1.4934	-0.3964	1.0091	No
+	2432-99-7	O=C(O)CCCCCCCCCCN	0.18679	2.84	2.1432	0.6968	0.0163	YES
-	117-81-7	O=C(OCC(CC)CCCC)c1ccccc1(C(=O)OCC(CC)CCCC)	-4.11028	0.585	1.4335	-0.8485	0.0389	YES
*	6471-49-4	O=C(Nc1cccc(c1)[N+](=O)[O-])c3cc4ccccc4(c(N=Nc2cc(ccc2(OC))[N+](=O)[O-])c3(O))	-3.75001	2.363	1.493	0.87	1.0914	No
*	91-64-5	O=C1Oc2ccccc2(C=C1)	-9.76084	1.279	0.5003	0.7787	0.0345	YES
-	5934-29-2	O=C(O)C(N)Cc1nc[nH]c1	-1.22918	2.983	1.9093	1.0737	0.0188	YES
+	41372-08-1	O=C(O)C(N)(C)Cc1ccc(O)c(O)c1	4.07807	2.377	2.7858	-0.4088	0.0235	YES
#	616-23-9	OCC(CCl)Cl	-3.09897	1	1.6005	-0.6005	0.0172	YES
-	25057-89-0	O=C1c2ccccc2(NS(=O)(=O)N1C(C)C)	-4.38065	0.544	1.3889	-0.8449	0.0538	YES
*	33820-53-0	O=[N+]([O-])c1cc(cc(c1N(CCC)CCC)[N+](=O)[O-])C(C)C	-7.47738	1.371	0.8774	0.4936	0.0256	YES
*	111-90-0	OCCOCCOCC	8.14253	2.398	3.4571	-1.0591	0.0099	YES
+	94-75-7	O=C(O)COc1ccc(cc1Cl)Cl	-7.17775	0	0.9269	-0.9269	0.0252	YES
+	94-81-5	O=C(O)CCCOc1ccc(cc1C)Cl	-4.40856	1.079	1.3842	-0.3052	0.0248	YES
-	96-23-1	OC(CCl)CCl	-5.22018	0	1.2502	-1.2502	0.0285	YES
#	125-12-2	O=C(OC1CC2CCC1(C)C2(C)(C))C	-3.03605	1.176	1.6109	-0.4349	0.0561	YES
-	119-53-9	O=C(c1ccccc1)C(O)c2ccccc2	-2.77988	1.097	1.6532	-0.5562	0.0271	YES
+	25013-16-5	Oc1ccc(OC)cc1C(C)(C)C	-2.94776	2.061	1.6255	0.4355	0.0212	YES
+	74-83-9	CBr	-4.87308	0.301	1.3075	-1.0065	2.0049	No
-	1646-88-4	O=C(ON=CC(C)(C)S(=O)(=O)C)NC	-7.73762	-0.222	0.8344	-1.0564	1.033	No
+	110-86-1	n1ccccc1	-5.45063	0	1.2121	-1.2121	0.0071	YES
-	542-75-6	C(=CCl)CCl	-5.35697	0.477	1.2276	-0.7506	0.022	YES
-	78-59-1	O=C1C=C(C)CC(C)(C)C1	-3.40285	2.699	1.5503	1.1487	0.0176	YES
#	105-60-2	O=C1NCCCCC1	-3.25785	1.699	1.5743	0.1247	0.0262	YES
*	8013-90-9	O=C(C=CC1C(=CCCC1(C)(C))C)C	-2.17001	1	1.754	-0.754	0.0359	YES
-	24634-61-5	O=C(O)C=CC=CC	1.73891	3.249	2.3995	0.8495	0.0116	YES
-	514-78-3	O=C2C(=C(C=CC(=CC=CC(=CC=CC=C(C=CC=C(C=CC1=C(C(=O)CCC1(C)C)C)C)C)C)C)C(C)(C)CC2)C	-1.83034	2.699	1.8101	0.8889	0.1006	YES
+	87-68-3	C(C(=C(Cl)Cl)Cl)(=C(Cl)Cl)Cl	-14.894	0	-0.3475	0.3475	0.0162	YES
-	67-56-1	OC	-0.48175	2.699	2.0328	0.6662	0.0009	YES
+	698-87-3	OC(C)Cc1ccccc1	-1.66181	1	1.8379	-0.8379	0.0105	YES
-	3567-69-9	O=S(=O)(O)c4ccc(N=Nc1cc(c2ccccc2(c1(O)))S(=O)(=O)O)c3ccccc34	3.60269	2.398	2.7073	-0.3093	3.1047	No
#	93-92-5	O=C(OC(c1ccccc1)C)C	-2.17456	1.176	1.7532	-0.5772	0.0174	YES
+	142-19-8	O=C(OCC=C)CCCCCC	-0.60688	0.695	2.0121	-1.3171	0.0112	YES
+	87-20-7	O=C(OCCC(C)C)c1ccccc1(O)	0.5825	0.672	2.2085	-1.5365	0.0212	YES
*	5471-51-2	O=C(C)CCc1ccc(O)cc1	-0.7469	2	1.989	0.011	0.0112	YES
+	23696-28-8	O=C(NCCO)c2c([n+]([O-])c1ccccc1[n+]2([O-]))C	-10.9389	0	0.3057	-0.3057	0.021	YES
*	2164-17-2	O=C(Nc1cccc(c1)C(F)(F)F)N(C)C	-7.83005	0.903	0.8192	0.0838	0.0644	YES
+	503-74-2	O=C(O)CC(C)C	0.7765	3.333	2.2406	1.0924	0.0071	YES
+	1334-78-7	O=Cc1ccccc1C	2.10003	2.398	2.4592	-0.0612	1.013	No
*	108-31-6	O=C1OC(=O)C=C1	-3.38977	1.602	1.5525	0.0495	0.0274	YES
*	505-57-7	O=CC=CCCC	1.4782	1.903	2.3565	-0.4535	0.0077	YES
*	40487-42-1	O=[N+]([O-])c1cc(c(c(c1(NC(CC)CC))[N+](=O)[O-])C)C	-4.55567	1.398	1.36	0.038	0.0259	YES
-	38502-29-3	OC(Cc1ccccc1)CC(C)C	-0.32832	1	2.0581	-1.0581	0.0171	YES
+	33229-34-4	O=[N+]([O-])c1cc(ccc1(NCCO))N(CCO)CCO	1.05731	2.491	2.287	0.204	0.0307	YES
#	130-89-2	OC(c2ccnc1ccc(OC)cc12)C3N4CCC(C3)C(C=C)C4	0.38552	1.602	2.176	-0.574	0.0748	YES
*	3397-62-4	n1c(nc(nc1N)Cl)N	-8.35475	1.533	0.7325	0.8005	0.0302	YES
-	23031-36-9	O=C(OC1C(=C(C(=O)C1)CC#C)C)C2C(C=C(C)C)C2(C)(C)	-9.4867	1.898	0.5456	1.3524	0.0625	YES
#	95737-68-1	n1ccccc1OC(C)COc3ccc(Oc2ccccc2)cc3	-5.9675	1.371	1.1268	0.2442	0.056	YES
*	199119-58-9	O=C(N=S(=O)(O)c1ncccc1(OCC(F)(F)F))Nc2nc(OC)cc(n2)OC	2.98056	2.705	2.6046	0.1004	0.1154	YES
+	57966-95-7	N#CC(=NOC)C(=O)NC(=O)NCC	-6.96628	1.678	0.9618	0.7162	0.0345	YES
+	53112-28-0	n1c(nc(cc1C)C)Nc2ccccc2	-3.20655	1.736	1.5828	0.1532	0.0298	YES
+	161050-58-4	O=C(NN(C(=O)c1cc(cc(c1)C)C)C(C)(C)C)c2cccc(OC)c2C	-7.46692	1.841	0.8791	0.9619	1.058	No
#	78587-05-0	O=C(NC1CCCCC1)N3C(=O)SC(c2ccc(cc2)Cl)C3C	-11.6155	0.845	0.194	0.651	0.0677	YES
-	98967-40-9	O=S(=O)(Nc1c(F)cccc1(F))c2nc3nc(ccn3(n2))C	0.63729	2.398	2.2176	0.1804	7.0894	No
*	99607-70-2	O=C(OC(C)CCCCC)COc1ccc(c2cccnc12)Cl	-8.55386	0.985	0.6996	0.2854	0.0409	YES
-	68694-11-1	FC(F)(F)c2cc(ccc2(N=C(n1cncc1)COCCC))Cl	-4.23825	0.613	1.4124	-0.7994	0.0968	YES
#	1689-99-2	N#Cc1cc(c(OC(=O)CCCCCCC)c(c1)Br)Br	-4.65093	1.114	1.3442	-0.2302	0.0526	YES
#	101-21-3	O=C(OC(C)C)Nc1cccc(c1)Cl	-3.48307	1.812	1.5371	0.2749	0.0293	YES
-	76703-62-3	N#CC(OC(=O)C1C(C=C(C(F)(F)F)Cl)C1(C)(C))c3cccc(Oc2ccccc2)c3	-15.5538	0.531	-0.4564	0.9874	1.1118	No
+	120-32-1	Oc1ccc(cc1Cc2ccccc2)Cl	-5.82729	2.079	1.1499	0.9291	1.0264	No
*	19666-30-9	O=C1OC(=NN1c2cc(OC(C)C)c(cc2Cl)Cl)C(C)(C)C	-3.61202	1.398	1.5158	-0.1178	1.0614	No
*	105512-06-9	O=C(OCC#C)C(Oc2ccc(Oc1ncc(cc1(F))Cl)cc2)C	-13.1147	-0.036	-0.0536	0.0176	2.0508	No
*	112226-61-6	O=C(NN(C(=O)c1ccccc1)C(C)(C)C)c2ccc(cc2)Cl	-12.3375	0.743	0.0748	0.6682	0.052	YES
-	129630-19-9	O=C(OCC)COc1cc(c(F)cc1Cl)c2nn(c(OC(F)F)c2Cl)C	0.18153	2.658	2.1423	0.5157	1.0846	No
+	88-30-2	O=[N+]([O-])c1ccc(O)cc1C(F)(F)F	-4.69729	1.908	1.3366	0.5714	0.0524	YES
*	68359-37-5	N#CC(OC(=O)C1C(C=C(Cl)Cl)C1(C)(C))c3ccc(F)c(Oc2ccccc2)c3	-2.7296	0.978	1.6615	-0.6835	0.0897	YES
#	149979-41-9	O=C1C(=C(O)CC(C1)C2CCOCC2)C(=NOCC=CCl)CC	-4.80528	1.342	1.3187	0.0233	0.0771	YES
*	118134-30-8	O1CC(OC12(CCC(CC2)C(C)(C)C))CN(CC)CCC	-9.96417	0.968	0.4667	0.5013	0.0555	YES
-	128639-02-1	O=C(OCC)C(Cc1cc(c(F)cc1Cl)N2N=C(N(C2(=O))C(F)F)C)Cl	-0.08158	2.354	2.0989	0.2551	1.1071	No
+	120116-88-3	N#Cc2nc(c(c1ccc(cc1)C)n2S(=O)(=O)N(C)C)Cl	-5.2113	1.47	1.2517	0.2183	1.0632	No
+	9006-42-2	N(C(=S)S)CCNC(=S)S	-11.012	-0.398	0.2937	-0.6917	0.0324	YES
-	1397-94-0	O=CNc2cccc(C(=O)NC1C(=O)OC(C)C(OC(=O)CC(C)C)C(C(=O)OC1(C))CCCCCC)c2(O)	-11.1731	-0.301	0.2671	-0.5681	1.0809	No
+	149877-41-8	O=C(OC(C)C)NNc1cc(ccc1(OC))c2ccccc2	-8.26764	0.505	0.7469	-0.2419	0.0419	YES
-	4151-50-2	O=S(=O)(NCC)C(F)(F)C(F)(F)C(F)(F)C(F)(F)C(F)(F)C(F)(F)C(F)(F)C(F)(F)F	-11.4812	-0.301	0.2162	-0.5172	0.2727	YES
#	115-29-7	O=S1OCC2C(CO1)C3(C(=C(C2(C3(Cl)Cl)Cl)Cl)Cl)Cl	-12.5125	-0.301	0.0459	-0.3469	0.0885	YES
+	124495-18-7	Fc3ccc(Oc2ccnc1cc(cc(c12)Cl)Cl)cc3	-5.97109	1	1.1262	-0.1262	2.0493	No
-	90-43-7	Oc1ccccc1c2ccccc2	-4.74818	2.576	1.3282	1.2478	0.019	YES
*	5598-13-0	n1c(OP(OC)(OC)=S)c(cc(c1Cl)Cl)Cl	-17.259	0	-0.738	0.738	5.044	No
#	219714-96-2	O=S(=O)(Nc1nc2c(OC)cnc(OC)n2(n1))c3c(OCC(F)F)cccc3C(F)(F)F	-2.29857	1.727	1.7327	-0.0057	0.1607	YES
-	134-62-3	O=C(c1cccc(c1)C)N(CC)CC	-6.77951	2	0.9927	1.0073	0.0215	YES
*	175013-18-0	O=C(OC)N(OC)c1ccccc1COc2nn(cc2)c3ccc(cc3)Cl	-5.2901	1.029	1.2387	-0.2097	0.0643	YES
#	103361-09-7	O=C1C4=C(C(=O)N1c3cc2c(OCC(=O)N2CC#C)cc3(F))CCCC4	-8.19627	0.342	0.7587	-0.4167	0.0956	YES
-	135158-54-2	O=C(c2cccc1nnsc12)SC	-7.33679	2.1	0.9006	1.1994	1.0184	No
#	94361-06-5	OC(c1ccc(cc1)Cl)(Cn2ncnc2)C(C)C3CC3	-6.36302	1.33	1.0615	0.2685	0.0758	YES
*	153719-23-4	O=[N+]([O-])N=C1N(C)COCN1Cc2cnc(Cl)s2	-17.0026	0.241	-0.6957	0.9367	3.0657	No
*	137-30-4	C(N(C)C)(=S)S	-6.8911	0.869	0.9742	-0.1052	0.0157	YES
*	96489-71-3	O=C1C(=C(C=NN1C(C)(C)C)SCc2ccc(cc2)C(C)(C)C)Cl	-15.2912	0.422	-0.4131	0.8351	0.0653	YES
#	55219-65-3	OC(C(Oc1ccc(cc1)Cl)n2ncnc2)C(C)(C)C	-11.0619	0.875	0.2854	0.5896	0.0623	YES
+	134605-64-4	O=C(OC(C(=O)OCC=C)(C)C)c1cc(ccc1Cl)N2C(=O)C=C(N(C2(=O))C)C(F)(F)F	-5.71529	0.785	1.1684	-0.3834	1.1178	No
+	56-38-2	O=[N+]([O-])c1ccc(OP(OCC)(OCC)=S)cc1	-11.7126	-0.398	0.178	-0.576	4.0349	No
+	94-74-6	O=C(O)COc1ccc(cc1C)Cl	-4.654	1.037	1.3437	-0.3067	0.0239	YES
*	55406-53-6	O=C(OCC#CI)NCCCC	-7.1562	1.398	0.9305	0.4675	0.0146	YES
-	36734-19-7	O=C(NC(C)C)N2C(=O)N(c1cc(cc(c1)Cl)Cl)C(=O)C2	-10.2468	1.699	0.42	1.279	0.0529	YES
#	87818-31-3	O(Cc1ccccc1C)C3CC2(OC3(C)(CC2))C(C)C	-3.98614	1.699	1.454	0.245	0.0652	YES
*	66841-25-6	N#CC(OC(=O)C1C(C(C(Br)(Br)Br)Br)C1(C)(C))c3cccc(Oc2ccccc2)c3	-8.9658	0	0.6316	-0.6316	0.1285	YES
*	80844-07-1	O(c1ccccc1)c2cccc(c2)COCC(c3ccc(OCC)cc3)(C)C	-5.20231	1.301	1.2532	0.0478	0.0538	YES
#	361377-29-9	Fc2c(ncnc2(Oc1ccccc1Cl))Oc4ccccc4(C(=NOC)C3=NOCCO3)	-2.41534	1.848	1.7134	0.1346	0.1028	YES
-	109293-97-2	O=C(O)c2cccnc2(C(=NNC(=O)Nc1cc(F)cc(F)c1)C)	-0.28156	2.546	2.0658	0.4802	0.0969	YES
+	59669-26-0	O=C(ON=C(C)SC)N(C)SN(C(=O)ON=C(C)SC)C	-12.164	1.477	0.1034	1.3736	2.0571	No
+	126833-17-8	O=C(Nc1ccc(O)c(c1Cl)Cl)C2(C)(CCCCC2)	-0.65895	2.618	2.0035	0.6145	0.0522	YES
+	52315-07-8	N#CC(OC(=O)C1C(C=C(Cl)Cl)C1(C)(C))c3cccc(Oc2ccccc2)c3	-6.76486	1.14	0.9951	0.1449	0.0732	YES
-	97886-45-8	O=C(c1c(nc(c(C(=O)SC)c1CC(C)C)C(F)(F)F)C(F)F)SC	-9.03676	-0.179	0.6199	-0.7989	0.1048	YES
#	35554-44-0	n1ccn(c1)CC(OCC=C)c2ccc(cc2Cl)Cl	-1.57603	1.272	1.8521	-0.5801	0.0344	YES
+	188489-07-8	O=C(OCC)COc1cc(c(F)cc1Cl)N2N=CC(=C(C2(=O))C)C(F)(F)F	-2.54522	1.74	1.692	0.048	1.119	No
+	105726-67-8	O=C(NC)C(CC)(CCC)CCC	-3.34735	0.477	1.5595	-1.0825	0.0136	YES
-	161326-34-7	O=C3N(Nc1ccccc1)C(=NC3(c2ccccc2)C)SC	-3.67599	0.807	1.5052	-0.6982	0.0649	YES
*	112281-77-3	FC(F)C(F)(F)OCC(c1ccc(cc1Cl)Cl)Cn2ncnc2	-10.8317	0.613	0.3234	0.2896	1.0993	No
#	131807-57-3	O=C4OC(c2ccc(Oc1ccccc1)cc2)(C(=O)N4(Nc3ccccc3))C	-9.40513	0.524	0.559	-0.035	0.068	YES
-	153233-91-1	Fc1cccc(F)c1C3=NC(c2ccc(cc2(OCC))C(C)(C)C)CO3	3.27577	2.478	2.6533	-0.1753	0.0714	YES
*	77501-63-4	O=C(OC(C(=O)OCC)C)c2cc(Oc1ccc(cc1Cl)C(F)(F)F)ccc2[N+](=O)[O-]	-4.47163	1.149	1.3738	-0.2248	1.0925	No
#	113-48-4	O=C2N(C(=O)C3C1C=CC(C1)C23)CC(CC)CCCC	-1.70184	2.114	1.8313	0.2827	0.0623	YES
#	19044-88-3	O=[N+]([O-])c1cc(cc(c1N(CCC)CCC)[N+](=O)[O-])S(=O)(=O)N	-12.7874	0.659	0.0005	0.6585	0.0361	YES
-	119168-77-3	O=C(NCc1ccc(cc1)C(C)(C)C)c2c(c(nn2C)CC)Cl	-3.42352	0.833	1.5469	-0.7139	0.0463	YES
-	210631-68-8	O=C(c1cnn(c1(O))C)c3ccc(c(C2=NOCC2)c3C)S(=O)(=O)C	-4.17087	0.041	1.4235	-1.3825	0.0851	YES
+	94125-34-5	O=C(Nc1nc(nc(n1)C)OC)NS(=O)(=O)c2ccccc2CCC(F)(F)F	-8.80737	0.491	0.6578	-0.1668	0.1023	YES
#	69409-94-5	N#CC(OC(=O)C(Nc1ccc(cc1Cl)C(F)(F)F)C(C)C)c3cccc(Oc2ccccc2)c3	-9.74139	0.477	0.5035	-0.0265	0.1142	YES
+	99-30-9	O=[N+]([O-])c1cc(c(N)c(c1)Cl)Cl	-5.20545	0.699	1.2526	-0.5536	1.02	No
*	81-49-2	O=C1c3ccccc3(C(=O)c2c1c(N)c(cc2Br)Br)	-3.30542	2.176	1.5664	0.6096	3.072	No
-	6190-65-4	n1c(nc(nc1NC(C)C)Cl)N	-6.89563	0.505	0.9735	-0.4685	0.0307	YES
+	205650-65-3	N#Cc1nn(c(N)c1C(F)(F)F)c2c(cc(cc2Cl)C(F)(F)F)Cl	-14.152	-0.752	-0.2249	-0.5271	3.1203	No
#	137-09-7	Oc1ccc(N)cc1(N)	-5.30616	1.079	1.236	-0.157	0.0211	YES
-	119446-68-3	n1cnn(c1)CC2(OCC(O2)C)c4ccc(Oc3ccc(cc3)Cl)cc4Cl	-11.6202	0	0.1932	-0.1932	1.0656	No
#	125225-28-7	OC3(Cn1ncnc1)(C(Cc2ccc(cc2)Cl)CCC3(C(C)C))	-2.74206	0.859	1.6595	-0.8005	0.0683	YES
+	1596-84-5	O=C(O)CCC(=O)NN(C)C	-5.27581	-0.097	1.241	-1.338	0.0256	YES
*	123312-89-0	O=C2NN=C(C)CN2(N=Cc1cnccc1)	-8.98271	1.512	0.6288	0.8832	0.0631	YES
-	20018-09-1	O=S(=O)(c1ccc(cc1)C)C(I)I	3.36533	1.301	2.6681	-1.3671	0.0205	YES
#	28434-00-6	O=C(OC1C(=C(C(=O)C1)CC=C)C)C2C(C=C(C)C)C2(C)(C)	-4.12671	1.267	1.4308	-0.1638	0.0598	YES
#	114369-43-6	N#CC(c1ccccc1)(Cn2ncnc2)CCc3ccc(cc3)Cl	-13.1944	0.114	-0.0668	0.1808	0.0729	YES
*	179101-81-6	FC(F)(F)c2cnc(OCCCOc1c(cc(OCC=C(Cl)Cl)cc1Cl)Cl)cc2	-16.8167	0.745	-0.665	1.41	2.0856	No
*	51338-27-3	O=C(OC)C(Oc2ccc(Oc1ccc(cc1Cl)Cl)cc2)C	-11.3739	0.194	0.2339	-0.0399	1.0338	No
#	125401-92-5	O=C(O)c3c(Oc1nc(OC)cc(n1)OC)cccc3(Oc2nc(OC)cc(n2)OC)	-0.01889	1.857	2.1092	-0.2522	0.0862	YES
#	57960-19-7	O=C(OC=1C(=O)c2ccccc2(C(=O)C=1CCCCCCCCCCCC))C	2.13466	1.483	2.4649	-0.9819	0.0471	YES
-	121552-61-2	n1c(nc(cc1C)C2CC2)Nc3ccccc3	-10.6177	0.497	0.3588	0.1382	0.064	YES
+	106-46-7	c1cc(ccc1Cl)Cl	-5.36134	2.176	1.2269	0.9491	0.0126	YES
#	123343-16-8	O=C(O)c1c(cccc1Sc2nc(OC)cc(n2)OC)Cl	-7.39107	0.512	0.8917	-0.3797	0.057	YES
*	145701-21-9	O=S(=O)(Nc1c(cccc1Cl)Cl)c2nc3cc(F)nc(OCC)n3(n2)	-5.44655	1.699	1.2128	0.4862	4.0876	No
#	33629-47-9	O=[N+]([O-])c1cc(cc(c1(NC(C)CC))[N+](=O)[O-])C(C)(C)C	-6.62075	1	1.0189	-0.0189	0.0283	YES
+	112143-82-5	O=C(OCC)CSc1nc(nn1(C(=O)N(C)C))C(C)(C)C	-5.67976	1.491	1.1743	0.3167	2.0398	No
#	188425-85-6	O=C(Nc2ccccc2(c1ccc(cc1)Cl))c3cccnc3Cl	-5.12839	1.531	1.2654	0.2656	0.0585	YES
+	62-73-7	O=P(OC=C(Cl)Cl)(OC)OC	-3.18977	1.176	1.5855	-0.4095	1.0427	No
*	26225-79-6	O=S(=O)(Oc1ccc2OC(OCC)C(c2(c1))(C)C)C	4.6081	2.279	2.8734	-0.5944	2.041	No
-	13684-56-5	O=C(Oc1cccc(c1)NC(=O)OCC)Nc2ccccc2	-2.56681	0.716	1.6884	-0.9724	0.0441	YES
-	141776-32-1	O=C(Nc1nc(OC)cc(n1)OC)NS(=O)(=O)c3c(nc2ccccn23)S(=O)(=O)CC	-0.11583	2.569	2.0932	0.4758	0.0946	YES
+	1912-24-9	n1c(nc(nc1NC(C)C)Cl)NCC	-7.18883	0.505	0.9251	-0.4201	0.0329	YES
+	122836-35-5	O=C1N(N=C(N1C(F)F)C)c2cc(NS(=O)(=O)C)c(cc2Cl)Cl	-2.81632	1.299	1.6472	-0.3482	1.1005	No
*	117718-60-2	O=C(OC)c2c(nc(c(C1=NCCS1)c2CC(C)C)C(F)(F)F)C(F)F	-9.43061	0.82	0.5548	0.2652	0.1157	YES
-	741-58-2	O=S(=O)(NCCSP(OC(C)C)(OC(C)C)=S)c1ccccc1	-6.3737	2	1.0597	0.9403	1.0508	No
*	1897-45-6	N#Cc1c(c(C#N)c(c(c1Cl)Cl)Cl)Cl	-9.5569	0.176	0.534	-0.358	0.0278	YES
-	3825-26-1	O=C(O)C(F)(F)C(F)(F)C(F)(F)C(F)(F)C(F)(F)C(F)(F)C(F)(F)F	-10.2492	1.699	0.4196	1.2794	0.2325	YES
+	87546-18-7	O=C(OCCCCC)COc1cc(c(F)cc1Cl)N2C(=O)C3=C(C2(=O))CCCC3	6.39821	2.822	3.169	-0.347	0.1021	YES
*	66332-96-5	O=C(Nc1cccc(OC(C)C)c1)c2ccccc2C(F)(F)F	-2.35223	1.643	1.7239	-0.0809	0.0768	YES
-	120068-37-3	N#Cc1nn(c(N)c1S(=O)C(F)(F)F)c2c(cc(cc2Cl)C(F)(F)F)Cl	-17.8877	-0.481	-0.8419	0.3609	3.1366	No
-	23135-22-0	O=C(ON=C(C(=O)N(C)C)SC)NC	-7.33154	0.322	0.9015	-0.5795	1.0276	No
+	55335-06-3	O=C(O)COc1nc(c(cc1Cl)Cl)Cl	-8.51343	0.699	0.7063	-0.0073	1.0284	No
#	117337-19-6	O=C(OC)CSc3cc(N=C1N2N(C(=O)S1)CCCC2)c(F)cc3Cl	-6.35644	0.792	1.0625	-0.2705	0.1014	YES
*	39515-41-8	N#CC(OC(=O)C1C(C)(C)C1(C)(C))c3cccc(Oc2ccccc2)c3	-2.68444	1.176	1.669	-0.493	0.0664	YES
#	5234-68-4	O=C(Nc1ccccc1)C2=C(OCCS2)C	-6.5281	0.74	1.0342	-0.2942	0.0322	YES
-	533-74-4	C1(N(C)CN(C)CS1)(=S)	-10.4423	0.176	0.3877	-0.2117	0.0306	YES
*	87820-88-0	O=C2C(=C(O)CC(c1c(cc(cc1C)C)C)C2)C(=NOCC)CC	-5.0788	1.312	1.2736	0.0384	0.0636	YES
-	34549-30-9	OCC(CO)(CCBr)CCBr	-5.55	2.301	1.1957	1.1053	3.0212	No
*	111578-32-6	O=C(Nc3ccc(Oc2ccc1c(OC(OC)(C)CC1(C)C)c2)cc3)N(OC)C	-7.8835	0.782	0.8103	-0.0283	0.0627	YES
*	122453-73-0	N#Cc2c(c1ccc(cc1)Cl)n(c(c2Br)C(F)(F)F)COCC	-17.4097	1.382	-0.7629	2.1449	3.0909	No
#	80-05-7	Oc1ccc(cc1)C(c2ccc(O)cc2)(C)C	-7.39248	1.398	0.8914	0.5066	0.0303	YES
-	21087-64-9	O=C1C(=NN=C(N1(N))SC)C(C)(C)C	-11.641	0.097	0.1898	-0.0928	0.0477	YES
-	51235-04-2	O=C1N=C(N(C(=O)N1C2CCCCC2)C)N(C)C	-4.76092	1.908	1.3261	0.5819	1.0704	No
*	15165-67-0	O=C(O)C(Oc1ccc(cc1Cl)Cl)C	-7.25939	1.544	0.9134	0.6306	0.0234	YES
#	50471-44-8	O=C1OC(C=C)(C(=O)N1c2cc(cc(c2)Cl)Cl)C	-6.95431	0.643	0.9638	-0.3208	0.0538	YES
#	25954-13-6	O=C(N)P(=O)(O)OCC	-4.98719	1	1.2887	-0.2887	0.0378	YES
#	87674-68-8	O=C(N(c1c(csc1C)C)C(C)COC)CCl	-6.72115	1.525	1.0023	0.5227	0.0403	YES
-	26544-20-7	O=C(OCCCCCC(C)C)COc1ccc(cc1C)Cl	-5.9101	0.699	1.1363	-0.4373	0.0296	YES
*	87392-12-9	O=C(N(c1c(cccc1CC)C)C(C)COC)CCl	-6.72975	1.176	1.0009	0.1751	0.0476	YES
#	158062-67-0	N#CCNC(=O)c1cnccc1C(F)(F)F	-6.18526	1.083	1.0908	-0.0078	0.0715	YES
#	113136-77-9	O=C(O)C2CC2(C(=O)Nc1ccc(cc1Cl)Cl)	-2.23813	1.737	1.7427	-0.0057	0.0567	YES
*	23184-66-9	O=C(N(c1c(cccc1CC)CC)COCCCC)CCl	-8.68307	1.243	0.6783	0.5647	0.0475	YES
+	79241-46-6	O=C(OCCCC)C(Oc2ccc(Oc1ncc(cc1)C(F)(F)F)cc2)C	-7.3636	-0.301	0.8962	-1.1972	0.0803	YES
*	69377-81-7	O=C(O)COc1nc(F)c(c(N)c1Cl)Cl	-0.81222	1.903	1.9782	-0.0752	0.0526	YES
*	51707-55-2	O=C(Nc1ccccc1)Nc2cnns2	-1.18222	1.538	1.9171	-0.3791	0.0368	YES
#	42509-62-6	O=C1N=C(N(N1)C(C)C)Cl	1.99487	2.221	2.4418	-0.2208	0.0428	YES
#	144550-36-7	O=C(OC)c1ccc(cc1S(=O)(=O)NC(=O)Nc2nc(nc(n2)C)OC)I	-0.91934	1.826	1.9605	-0.1345	0.076	YES
#	116255-48-2	n1cnn(c1)CC2(OCC(C2)Br)(c3ccc(cc3Cl)Cl)	-8.68863	1.139	0.6774	0.4616	0.0747	YES
*	122-34-9	n1c(nc(nc1NCC)Cl)NCC	-10.0877	1.1	0.4463	0.6537	0.0322	YES
+	54593-83-8	O(CC)P(OCC)(OC(C(Cl)(Cl)Cl)Cl)=S	-12.2419	-0.197	0.0905	-0.2875	3.0452	No
-	83657-24-3	OC(C(=Cc1ccc(cc1Cl)Cl)n2ncnc2)C(C)(C)C	-11.4747	-0.149	0.2172	-0.3662	0.0667	YES
-	115-32-2	OC(c1ccc(cc1)Cl)(c2ccc(cc2)Cl)C(Cl)(Cl)Cl	0.29604	1.982	2.1612	-0.1792	1.0335	No
#	122931-48-0	O=C(Nc1nc(OC)cc(n1)OC)NS(=O)(=O)c2ncccc2S(=O)(=O)CC	2.07089	2.009	2.4544	-0.4454	0.0739	YES
-	759-94-4	O=C(N(CCC)CCC)SCC	-7.09722	0.477	0.9402	-0.4632	0.0162	YES
*	26952-20-5	O=C(OC(C)CCCCCC)c1nc(c(c(N)c1Cl)Cl)Cl	-7.65894	1.863	0.8474	1.0156	0.0345	YES
#	68049-83-2	O=C1N(N=C2N1CCCC2)c3cc(OCC#C)c(cc3Cl)Cl	-5.61257	1.384	1.1854	0.1986	0.0896	YES
-	136-45-8	O=C(OCCC)c1ncc(cc1)C(=O)OCCC	2.20981	2.699	2.4773	0.2217	0.0331	YES
*	91-53-2	O(c1ccc2NC(C=C(c2(c1))C)(C)C)CC	-7.02122	1.301	0.9528	0.3482	0.0304	YES
*	79622-59-6	O=[N+]([O-])c2cc(c(c(c2(Nc1ncc(cc1Cl)C(F)(F)F))[N+](=O)[O-])Cl)C(F)(F)F	-15.0197	0.58	-0.3682	0.9482	0.1265	YES
*	42874-03-3	O=[N+]([O-])c2ccc(Oc1ccc(cc1Cl)C(F)(F)F)cc2(OCC)	-10.3048	1.146	0.4105	0.7355	0.0765	YES
-	131983-72-7	OC2(C(=Cc1ccc(cc1)Cl)CCC2(C)(C))(Cn3ncnc3)	-12.8621	0.301	-0.0119	0.3129	3.0749	No
+	131341-86-1	N#Cc1c[nH]cc1c3cccc2OC(F)(F)Oc23	-5.35082	1.806	1.2286	0.5774	4.0619	No
#	126535-15-7	O=C(OC)c1cccc(c1S(=O)(=O)NC(=O)Nc2nc(nc(n2)N(C)C)OCC(F)(F)F)C	-8.95961	0.792	0.6326	0.1594	0.1278	YES
*	69327-76-0	O=C2N(c1ccccc1)CSC(=NC(C)(C)C)N2C(C)C	-2.96005	1.114	1.6235	-0.5095	1.056	No
-	173584-44-6	O=C(OC)N(C(=O)N2N=C3c1ccc(cc1CC3(OC2)(C(=O)OC))Cl)c4ccc(OC(F)(F)F)cc4	-10.5209	0.23	0.3748	-0.1448	3.1411	No
+	112410-23-8	O=C(NN(C(=O)c1cc(cc(c1)C)C)C(C)(C)C)c2ccc(cc2)CC	-10.8166	1.117	0.3259	0.7911	0.0535	YES
*	165252-70-0	O=[N+]([O-])NC(=NC)NCC1COCC1	-3.31353	1.531	1.5651	-0.0341	0.0387	YES
+	1194-65-6	N#Cc1c(cccc1Cl)Cl	-4.95773	0.699	1.2936	-0.5946	0.0211	YES
#	2008-58-4	O=C(N)c1c(cccc1Cl)Cl	-5.94851	1.146	1.1299	0.0161	0.0252	YES
+	79538-32-2	O=C(OCc1c(F)c(F)c(c(F)c1(F))C)C2C(C=C(C(F)(F)F)Cl)C2(C)(C)	-6.40105	0.398	1.0552	-0.6572	2.1529	No
#	101200-48-0	O=C(OC)c1ccccc1S(=O)(=O)NC(=O)N(c2nc(nc(n2)C)OC)C	-5.51318	0.845	1.2018	-0.3568	0.077	YES
-	116714-46-6	O=C(NC(=O)c1c(F)cccc1(F))Nc2ccc(OC(F)(F)C(F)OC(F)(F)F)c(c2)Cl	-8.02735	0.641	0.7866	-0.1456	2.1547	No
*	67485-29-4	FC(F)(F)c3ccc(C=CC(=NNC1=NCC(C)(C)CN1)C=Cc2ccc(cc2)C(F)(F)F)cc3	-24.3123	0.398	-1.9029	2.3009	0.157	YES
*	79983-71-4	OC(c1ccc(cc1Cl)Cl)(Cn2ncnc2)CCCC	-11.3234	0.398	0.2422	0.1558	0.0564	YES
+	29091-21-2	O=[N+]([O-])c1cc(c(N)c(c1N(CCC)CCC)[N+](=O)[O-])C(F)(F)F	-6.11425	1.904	1.1025	0.8015	0.0669	YES
*	86209-51-0	O=C(OC)c1ccccc1S(=O)(=O)NC(=O)Nc2nc(OC(F)F)cc(n2)OC(F)F	-2.00841	1.176	1.7806	-0.6046	0.1265	YES
-	122-88-3	O=C(O)COc1ccc(cc1)Cl	-5.74099	2.121	1.1642	0.9568	0.0231	YES
*	111988-49-9	N#CN=C2N(Cc1cnc(cc1)Cl)CCS2	-8.3832	0.863	0.7278	0.1352	0.0549	YES
#	135410-20-7	N#CN=C(N(C)Cc1cnc(cc1)Cl)C	-5.82509	1.093	1.1503	-0.0573	0.0382	YES
*	52918-63-5	N#CC(OC(=O)C1C(C=C(Br)Br)C1(C)(C))c3cccc(Oc2ccccc2)c3	-8.21208	0	0.7561	-0.7561	0.097	YES
-	16752-77-5	O=C(ON=C(C)SC)NC	-6.86495	0.398	0.9786	-0.5806	1.0185	No
#	60207-90-1	n1cnn(c1)CC2(OCC(O2)CCC)c3ccc(cc3Cl)Cl	-8.43816	1.226	0.7187	0.5073	0.0551	YES
#	2163-68-0	O=C1N=C(NC(=N1)NC(C)C)NCC	-6.34286	0.799	1.0648	-0.2658	0.0488	YES
*	15299-99-7	O=C(N(CC)CC)C(Oc1cccc2ccccc12)C	-11.8813	1.398	0.1501	1.2479	0.0287	YES
+	100784-20-1	O=C(OC)c1c(nn(c1S(=O)(=O)NC(=O)Nc2nc(OC)cc(n2)OC)C)Cl	-4.24872	2.064	1.4106	0.6534	1.0867	No
+	131860-33-8	N#Cc3ccccc3(Oc2ncnc(Oc1ccccc1C(=COC)C(=O)OC)c2)	-7.80972	1.31	0.8225	0.4875	0.0922	YES
*	85509-19-9	Fc1ccc(cc1)[Si](c2ccc(F)cc2)(C)Cn3ncnc3	-15.207	0.954	-0.3991	1.3531	3.0621	No
-	94-82-6	O=C(O)CCCOc1ccc(cc1Cl)Cl	-6.93231	0.619	0.9674	-0.3484	0.0261	YES
+	2675-77-6	O(c1cc(c(OC)cc1Cl)Cl)C	-3.15271	1.398	1.5917	-0.1937	0.0195	YES
-	134098-61-6	O=C(OC(C)(C)C)c1ccc(cc1)CON=Cc3c(nn(c3(Oc2ccccc2))C)C	-12.7959	0.114	-0.0009	0.1149	0.0763	YES
-	34256-82-1	O=C(N(c1c(cccc1CC)C)COCC)CCl	-6.86814	2.207	0.978	1.229	0.0454	YES
+	113036-88-7	O=C(NC(=O)c1c(F)cccc1(F))Nc2ccc(cc2)CON=C(c3ccc(cc3)Cl)C4CC4	-2.38547	2.301	1.7184	0.5826	1.1271	No
#	1929-73-3	O=C(OCCOCCCC)COc1ccc(cc1Cl)Cl	-3.58318	1.342	1.5206	-0.1786	0.0295	YES
+	333-41-5	n1c(OP(OCC)(OCC)=S)cc(nc1C(C)C)C	-8.73134	2.225	0.6703	1.5547	4.0453	No
-	298-00-0	O=[N+]([O-])c1ccc(OP(OC)(OC)=S)cc1	-12.7405	-0.921	0.0082	-0.9292	4.0347	No
+	144651-06-9	O=C(OC1COC1)c2ccccc2S(=O)(=O)NC(=O)Nc3nc(cc(n3)C)C	-6.2316	1.185	1.0832	0.1018	6.0679	No
+	122008-85-9	N#Cc2ccc(Oc1ccc(OC(C(=O)OCCCC)C)cc1)c(F)c2	-4.36027	1.782	1.3922	0.3898	0.0644	YES
-	210880-92-5	O=[N+]([O-])NC(=NC)NCc1cnc(Cl)s1	-9.89398	1.446	0.4783	0.9677	1.0324	No
*	72963-72-5	O=C(OCN1C(=O)N(CC#C)CC1(=O))C2C(C=C(C)C)C2(C)(C)	-19.059	0.771	-1.0353	1.8063	2.0784	No
#	83657-17-4	OC(C(=Cc1ccc(cc1)Cl)n2ncnc2)C(C)(C)C	-7.43177	1	0.885	0.115	0.0651	YES
+	82-68-8	O=[N+]([O-])c1c(c(c(c(c1Cl)Cl)Cl)Cl)Cl	-2.12833	2	1.7608	0.2392	2.0209	No
-	83121-18-0	O=C(NC(=O)c1c(F)cccc1(F))Nc2cc(c(F)c(c2(F))Cl)Cl	-3.83806	0.903	1.4785	-0.5755	2.0921	No
+	66215-27-8	n1c(nc(nc1N)NC2CC2)N	-10.1126	0.477	0.4422	0.0348	1.0489	No
#	82097-50-5	O=C(Nc1nc(nc(n1)C)OC)NS(=O)(=O)c2ccccc2(OCCCl)	-4.66248	1	1.3423	-0.3423	0.0708	YES
+	66441-23-4	O=C(OCC)C(Oc3ccc(Oc1nc2ccc(cc2(o1))Cl)cc3)C	-12.4033	0	0.0639	-0.0639	4.0562	No
#	168316-95-8	O=C5OC(CC)CCCC(OC1OC(C)C(N(C)C)CC1)C(C(=O)C6CC4C(CCC3CC(OC2CC(C)C(OC)C(OC)C2(OC))CC34)C6(C5))C	-0.42154	1.53	2.0427	-0.5127	0.1376	YES
-	97322-87-7	O=C1NC(=O)SC1Cc4ccc(OCC3(Oc2c(c(c(O)c(c2CC3)C)C)C)(C))cc4	8.96104	3.398	3.5923	-0.1943	1.0864	No
+	184653-84-7	O=C(NC1c2cc(ccc2(OC(C)(C)C1(O)))C(=O)C)c3ccc(F)cc3	2.74511	3.301	2.5657	0.7353	0.0853	YES
+	13684-63-4	O=C(Oc1cccc(c1)NC(=O)OC)Nc2cccc(c2)C	-7.5739	0.544	0.8615	-0.3175	0.0461	YES
#	99129-21-2	O=C1C(=C(O)CC(C1)CC(C)SCC)C(=NOCC=CCl)CC	-12.1087	0.362	0.1125	0.2495	0.0608	YES
*	83055-99-6	O=C(OC)c1ccccc1CS(=O)(=O)NC(=O)Nc2nc(OC)cc(n2)OC	0.96453	1.968	2.2716	-0.3036	0.0663	YES
+	111991-09-4	O=C(Nc1nc(OC)cc(n1)OC)NS(=O)(=O)c2ncccc2(C(=O)N(C)C)	-1.86326	1.176	1.8046	-0.6286	0.0723	YES
#	10543-57-4	O=C(N(C(=O)C)CCN(C(=O)C)C(=O)C)C	1.73422	1.398	2.3987	-1.0007	0.0269	YES
#	122454-29-9	N#Cc1c([nH]c(c1Br)C(F)(F)F)c2ccc(cc2)Cl	-13.7422	0.716	-0.1572	0.8732	0.0834	YES
-	20679-58-7	O=C(OCC=CCOC(=O)CBr)CBr	-0.86784	0.653	1.969	-1.316	3.027	No
-	163269-30-5	O=S1C(=NOCC1)c3cc2ccccc2s3	-2.11063	0.097	1.7638	-1.6668	0.0535	YES
+	473289-62-2	O=C(O)C3N2C(=O)C(NC(=O)C(C(C)C)SC(=O)C)Cc1ccccc1C2CCC3	7.71825	3.204	3.387	-0.183	2.0782	No
*	76-03-9	O=C(O)C(Cl)(Cl)Cl	2.66081	2.55	2.5518	-0.0018	0.0088	YES
*	302-79-4	O=C(O)C=C(C=CC=C(C=CC1=C(C)CCCC1(C)C)C)C	-0.42138	1.699	2.0427	-0.3437	0.0426	YES
#	20325-40-0	O(c1cc(ccc1(N))c2ccc(N)c(OC)c2)C	-4.9307	1.748	1.298	0.45	0.038	YES
-	148-24-3	Oc1cccc2cccnc12	-3.79156	2.176	1.4861	0.6899	0.026	YES
+	1861-32-1	O=C(OC)c1c(c(c(C(=O)OC)c(c1Cl)Cl)Cl)Cl	5.48225	3.398	3.0177	0.3803	1.0384	No
#	13552-44-8	Nc1ccc(cc1)Cc2ccc(N)cc2	-3.88707	1	1.4704	-0.4704	0.0301	YES
#	101-80-4	O(c1ccc(N)cc1)c2ccc(N)cc2	-1.57252	1.176	1.8526	-0.6766	0.0295	YES
*	143-50-0	O=C1C2(C3(C4(C1(C5(C2(C3(C(C45Cl)(Cl)Cl)Cl)Cl)Cl)Cl)Cl)Cl)Cl	-1.35695	0.097	1.8882	-1.7912	1.0797	No
+	88-06-2	Oc1c(cc(cc1Cl)Cl)Cl	0.19175	2.857	2.144	0.713	1.0167	No
-	50-28-2	Oc1ccc2c(c1)CCC3C2CCC4(C)(C(O)CCC34)	-8.66159	0.5	0.6818	-0.1818	0.0767	YES
+	97-53-0	Oc1ccc(cc1(OC))CC=C	-6.54136	2.477	1.032	1.445	1.0195	No
+	107-21-1	OCCO	7.20438	2.796	3.3022	-0.5062	0.0041	YES
-	112-34-5	OCCOCCOCCCC	7.60549	3	3.3684	-0.3684	0.0114	YES
-	149-91-7	O=C(O)c1cc(O)c(O)c(O)c1	5.55228	2	3.0293	-1.0293	0.0175	YES
+	534-52-1	O=[N+]([O-])c1cc(c(O)c(c1)C)[N+](=O)[O-]	1.78489	2.602	2.4071	0.1949	0.0194	YES
#	126-73-8	O=P(OCCCC)(OCCCC)OCCCC	2.93062	2.398	2.5963	-0.1983	0.0404	YES
-	29420-49-3	O=S(=O)(O)C(F)(F)C(F)(F)C(F)(F)C(F)(F)F	-1.74587	2.778	1.824	0.954	0.1454	YES
+	7173-51-5	CCCCCCCCCC[N+](C)(C)CCCCCCCCCC	-5.16256	1.783	1.2597	0.5233	0.0194	YES
+	7673-09-8	n1c(nc(nc1NCl)NCl)NCl	-3.33947	1.477	1.5608	-0.0838	10.0287	No
*	4719-04-4	OCCN1CN(CN(C1)CCO)CCO	-1.44489	1.699	1.8737	-0.1747	0.0349	YES
#	150-68-5	O=C(Nc1ccc(cc1)Cl)N(C)C	-5.53606	1.574	1.198	0.376	0.0323	YES
+	88-04-0	Oc1cc(c(c(c1)C)Cl)C	-0.13681	3.097	2.0897	1.0073	0.0205	YES
#	64359-81-5	O=C1C(=C(Cl)SN1CCCCCCCC)Cl	-5.41617	1.512	1.2178	0.2942	0.0401	YES
-	50892-23-4	O=C(O)CSc1nc(cc(n1)Cl)Nc2cccc(c2C)C	-13.3714	-0.222	-0.096	-0.126	1.0585	No
*	95-51-2	Nc1ccccc1Cl	-4.31738	1.602	1.3993	0.2027	0.0153	YES
+	108-42-9	Nc1cccc(c1)Cl	-5.03875	1	1.2802	-0.2802	0.0173	YES
-	82633-79-2	O=C2C1=C(CCC1)SN2C	-4.87357	0.663	1.3075	-0.6445	3.035	No
#	2224-44-4	O=[N+]([O-])C(CN1CCOCC1)CC	2.79815	1.699	2.5745	-0.8755	0.039	YES
+	112-14-1	O=C(OCCCCCCCC)C	-1.04344	3	1.94	1.06	0.009	YES
-	3252-43-5	N#CC(Br)Br	-5.68142	1.653	1.174	0.479	0.0317	YES
*	3018-12-0	N#CC(Cl)Cl	-1.62477	1.813	1.844	-0.031	0.0108	YES
-	79-43-6	O=C(O)C(Cl)Cl	0.14098	2.538	2.1356	0.4024	0.0074	YES
#	5625-90-1	O2CCN(CN1CCOCC1)CC2	-3.4379	1.176	1.5446	-0.3686	0.0565	YES
-	50-81-7	O=C1C(O)=C(O)OC1C(O)CO	7.95529	3.398	3.4262	-0.0282	1.0318	No
+	89-78-1	OC1CC(C)CCC1(C(C)C)	-0.01	2.875	2.1107	0.7643	0.0287	YES
#	989-38-8	O=C(OCC)c1ccccc1C3=C4C=C(C(=NCC)C=C4(Oc2cc(NCC)c(cc23)C))C	-2.18239	2	1.7519	0.2481	0.0895	YES
#	83-79-4	O=C3c5ccc1OC(C(=C)C)Cc1c5(OC4COc2cc(OC)c(OC)cc2C34)	2.12396	1.778	2.4631	-0.6851	0.0852	YES

## Sheet: S10. Model General NOAEL SAs
SAk	CW(SAk)	N1	N2	N3	DEFECT[SAk]
#...........	-0.123	10	4	10	0
(...(...(...	1.98652	4	2	1	0.0043
(...(.......	0.30719	57	60	49	0.0005
(...........	-0.45923	133	130	135	0.0001
(...C...#...	0	0	1	2	0
(...C...(...	1.59784	69	71	62	0.0004
(...F...(...	-0.56426	15	15	7	0.0026
(...Br..(...	-0.02088	1	2	3	0.0036
(...I...(...	0	0	1	0	0
(...Cl..(...	-0.60787	25	18	23	0.0003
(...N...(...	0.6012	23	27	28	0.0007
(...O...(...	0.25157	29	30	20	0.0013
(...P...(...	-0.68318	2	1	1	0.0024
(...S...(...	-1.85729	3	7	2	0.0014
(...c...(...	1.70804	24	18	21	0.0005
(Cl.N)..1.1.	-0.20164	4	7	7	0.0019
(Cl.N)..1.2.	-1.26332	5	4	5	0
(Cl.N)..1.3.	2.43059	2	2	4	0.0024
(Cl.N)..1.4.	0	0	1	0	0
(Cl.N)..2.1.	3.64433	3	1	6	0.0024
(Cl.N)..2.2.	-1.60821	3	2	0	1
(Cl.N)..2.3.	0	0	2	1	0
(Cl.N)..2.4.	-1.15686	1	0	0	1
(Cl.N)..3.1.	0	0	1	1	0
(Cl.N)..3.3.	1.227	1	0	0	1
(Cl.N)..4.1.	0	0	0	1	0
(Cl.N)..4.2.	0	0	1	0	0
(Cl.N)..5.1.	4.03997	1	0	0	1
(Cl.O)..1.1.	0.77554	2	4	6	0.0036
(Cl.O)..1.2.	-1.7267	2	5	5	0.0031
(Cl.O)..1.3.	-2.70986	3	4	4	0.001
(Cl.O)..1.4.	0.59314	3	3	3	0
(Cl.O)..1.5.	2.8023	1	0	2	0.0024
(Cl.O)..1.6.	-1.103	1	0	0	1
(Cl.O)..1.7.	1.31231	1	1	0	1
(Cl.O)..2.1.	-1.80661	2	5	6	0.0036
(Cl.O)..2.2.	0.03554	3	2	3	0
(Cl.O)..2.3.	-2.68581	3	4	2	0.0014
(Cl.O)..2.4.	-1.06724	1	1	1	0
(Cl.O)..3.1.	9.20411	1	0	0	1
(Cl.O)..3.2.	0	0	0	1	0
(Cl.O)..3.3.	-1.9473	1	0	0	1
(Cl.O)..4.1.	0	0	1	1	0
(Cl.O)..4.2.	0	0	0	1	0
(Cl.O)..4.3.	-0.29157	1	0	1	0
(Cl.O)..4.4.	9.00301	1	0	0	1
(Cl.O)..5.1.	4.80025	1	1	0	1
(Cl.O)..5.2.	2.94101	1	0	0	1
(Cl.O)..6.3.	0	0	0	1	0
(Cl.O)..6.4.	3.55098	1	0	0	1
(Cl.O)..8.1.	0	0	0	1	0
(Cl.P)..2.1.	-4.44423	1	0	0	1
(Cl.P)..4.1.	-0.94259	1	0	0	1
(Cl.S)..1.1.	-0.10947	2	2	4	0.0024
(Cl.S)..1.2.	0	0	1	1	0
(Cl.S)..2.1.	-0.29023	1	1	1	0
(Cl.S)..4.1.	-1.36483	1	0	1	0
(Cl.S)..6.1.	0	0	0	1	0
1...(...(...	1.55228	3	4	4	0.001
1...(.......	-0.8696	50	58	75	0.0014
1...........	-0.73423	108	105	122	0.0004
1...2...(...	-0.02612	5	2	4	0.0008
1...2.......	-0.70186	1	2	2	0.0024
1...C...(...	0.55107	23	15	14	0.0017
1...C.......	1.71837	1	0	0	1
1...Br..(...	-1.76742	1	1	2	0.0024
1...Cl..(...	0.28852	15	9	8	0.0022
1...Cl......	0	0	2	0	0
1...N...(...	1.10258	5	4	8	0.0016
1...S...(...	-0.82547	1	3	4	0.0043
1...c...(...	-0.33924	62	49	54	0.0005
1...n...(...	-0.55669	2	4	6	0.0036
1...o...(...	-1.85474	1	0	0	1
1...s...(...	0	0	1	0	0
2...(...(...	-2.62121	2	3	3	0.0014
2...(.......	-0.82458	38	39	48	0.0008
2...........	-0.60468	54	65	70	0.0009
2...1.......	0.29963	6	4	6	0
2...3...(...	0	0	3	2	0
2...3.......	-1.63252	1	1	0	1
2...C...(...	1.9648	9	11	14	0.0016
2...C.......	0.95663	1	1	0	1
2...C...1...	5.00405	1	2	0	1
2...Br..(...	-1.51056	1	1	0	1
2...Cl..(...	-4.26926	2	2	2	0
2...Cl......	0	0	1	0	0
2...N...(...	3.09729	3	3	4	0.001
2...N...1...	0	0	0	2	0
2...O...(...	0	0	1	1	0
2...S...(...	2.92865	2	1	1	0.0024
2...c...(...	-0.60695	22	38	25	0.0005
2...c...1...	1.90183	2	4	3	0.0014
2...n...(...	-0.42339	2	2	8	0.0043
3...(...(...	0	0	0	2	0
3...(.......	0.8276	12	18	16	0.001
3...........	0.76201	21	29	33	0.0016
3...2.......	0.81764	1	4	2	0.0024
3...4...(...	0	0	1	2	0
3...4.......	2.97746	1	1	0	1
3...C...(...	0.54635	6	3	8	0.001
3...C.......	0	0	0	1	0
3...C...1...	0	0	1	2	0
3...C...2...	0	0	1	2	0
3...Cl..(...	0	0	0	3	0
3...Cl......	0	0	0	2	0
3...N...(...	2.6204	1	1	1	0
3...N...2...	2.1141	2	0	0	1
3...S...2...	0	0	1	0	0
3...c...(...	1.41487	6	12	11	0.0021
3...c...1...	-0.48343	3	1	2	0.0014
3...c...2...	0	0	0	2	0
3...n...(...	-1.76879	1	0	0	1
3...o...(...	0	0	0	1	0
3...s...2...	0	0	1	0	0
4...(.......	-0.5304	2	2	6	0.0036
4...........	1.45513	4	7	8	0.0024
4...3.......	0.74463	1	2	2	0.0024
4...C...(...	4.2247	2	0	2	0
4...C...1...	0	0	0	1	0
4...Cl......	0	0	1	0	0
4...N...(...	0	0	0	1	0
4...N...3...	0	0	0	1	0
4...S...(...	0	0	1	0	0
4...c...(...	-1.43304	1	3	1	0
4...c...1...	0.73458	1	1	0	1
5...(...(...	0	0	0	1	0
5...(.......	0	0	1	2	0
5...........	0	0	1	2	0
5...C...(...	0	0	0	1	0
5...c...1...	0	0	0	1	0
5...c...2...	0	0	1	0	0
5...c...3...	0	0	0	1	0
6...(.......	0	0	0	1	0
6...........	0	0	0	1	0
6...C...(...	0	0	0	1	0
=...(...(...	-2.62405	9	13	8	0.0004
=...(.......	-0.52986	55	70	48	0.0005
=...(...1...	-3.77273	1	2	0	1
=...(...2...	2.49172	3	2	1	0.0036
=...........	0.14066	91	108	94	0.0001
=...1.......	0.90769	1	2	1	0
=...2.......	0	0	1	2	0
=...3...(...	-1.77835	1	0	0	1
=...3.......	0.29202	2	1	2	0
=...4.......	0	0	0	1	0
=...C...(...	-0.55742	56	65	55	0.0001
=...C.......	-4.54435	1	2	0	1
=...C...1...	-0.40541	9	10	15	0.0018
=...C...2...	2.24999	1	4	5	0.0048
=...C...3...	-2.50277	2	3	2	0
=...C...4...	0	0	0	2	0
=...C...5...	0	0	0	1	0
=...C...=...	0	0	0	1	0
=...N...(...	0.86772	2	3	4	0.0024
=...N...1...	0	0	1	2	0
=...N...2...	2.02966	1	2	0	1
=...O...(...	0.31302	44	51	36	0.0007
=...O.......	-4.87548	1	0	0	1
=...P...(...	0.89674	3	1	1	0.0036
=...S...(...	2.15142	3	14	3	0
=...S.......	-0.71075	2	1	1	0.0024
=...S...1...	0	0	1	1	0
C...#.......	-0.57713	10	4	10	0
C...#...C...	-3.18937	1	1	2	0.0024
C...(...(...	0.03037	32	34	28	0.0005
C...(.......	-0.43497	110	113	118	0.0003
C...(...1...	1.44793	20	27	36	0.002
C...(...2...	-0.37322	11	13	19	0.0019
C...(...3...	-0.67932	5	5	7	0.0012
C...(...4...	1.61167	2	2	2	0
C...(...5...	0	0	1	0	0
C...(...6...	0	0	0	1	0
C...(...=...	-0.03881	41	48	35	0.0006
C...(...C...	0.19433	61	57	63	0.0001
C...........	-0.13682	121	123	126	0.0001
C...1...(...	-0.43134	8	11	12	0.0014
C...1.......	-0.49554	33	30	33	0
C...1...2...	0	0	0	1	0
C...1...=...	0.463	1	2	1	0
C...1...C...	0.94826	8	10	9	0.0004
C...2...(...	1.18256	8	11	12	0.0014
C...2.......	-0.64699	13	19	25	0.0023
C...2...3...	0	0	1	1	0
C...2...=...	0	0	1	1	0
C...2...C...	-0.20941	4	7	9	0.0027
C...3...(...	1.64582	2	5	4	0.0024
C...3.......	-0.27037	7	10	15	0.0026
C...3...4...	0	0	1	2	0
C...3...=...	1.75533	2	1	2	0
C...3...C...	-0.50289	2	5	5	0.0031
C...4...(...	-2.9015	1	1	1	0
C...4.......	-0.49555	2	1	6	0.0036
C...4...=...	0	0	0	1	0
C...4...C...	4.39241	1	0	3	0.0036
C...5...(...	0	0	0	1	0
C...5.......	0	0	0	1	0
C...6...(...	0	0	0	1	0
C...6.......	0	0	0	1	0
C...6...C...	0	0	0	1	0
C...=...(...	-0.55594	10	10	8	0.0008
C...=.......	0.34821	70	82	73	0.0001
C...=...1...	1.64662	1	2	1	0
C...=...2...	0	0	0	2	0
C...=...3...	-0.63241	2	0	1	0.0024
C...=...4...	0	0	0	1	0
C...=...C...	-0.17003	9	17	14	0.0016
C...C...#...	-0.77563	3	3	7	0.0029
C...C...(...	0.21453	46	52	48	0.0002
C...C.......	0.02771	60	71	69	0.0005
C...C...1...	1.25511	2	10	14	0.0054
C...C...2...	-0.25935	6	10	17	0.0034
C...C...3...	-0.63887	4	6	5	0.0008
C...C...4...	-1.30723	2	1	3	0.0014
C...C...6...	0	0	0	1	0
C...C...=...	0.00811	7	11	8	0.0005
C...C...C...	-0.15941	25	21	26	0.0001
C...Br..(...	0	0	3	0	0
C...Br......	-3.89314	1	3	0	1
C...Cl..(...	0.46261	2	3	4	0.0024
C...Cl......	-1.61585	1	4	3	0.0036
C...N...(...	0.80334	18	21	17	0.0002
C...N.......	3.61556	2	1	1	0.0024
C...N...1...	-0.4546	1	3	3	0.0036
C...N...2...	0	0	1	2	0
C...N...=...	0	0	3	2	0
C...N...C...	-0.63802	2	2	1	0.0024
C...O...(...	-0.74329	41	38	45	0.0003
C...O.......	3.08632	6	5	3	0.0024
C...O...1...	-1.05878	2	3	9	0.0045
C...O...2...	2.01219	3	1	0	1
C...O...3...	-0.0798	1	2	2	0.0024
C...O...4...	0	0	0	1	0
C...O...5...	0	0	0	1	0
C...O...C...	0.74634	3	6	6	0.0024
C...P...(...	-3.18029	1	1	0	1
C...S...(...	-0.06322	3	8	3	0
C...S...1...	0	0	1	1	0
C...S...2...	-4.52915	1	0	1	0
C...S...C...	-2.12904	1	0	0	1
C...c...1...	1.60763	10	16	10	0
C...c...2...	-2.98567	6	1	4	0.0014
C...c...3...	-0.53427	1	1	2	0.0024
C...c...4...	0	0	1	0	0
C...n...1...	0	0	1	1	0
C...n...2...	0	0	0	2	0
C...n...3...	0	0	1	0	0
F...(...(...	-0.3217	11	11	6	0.0021
F...(.......	-0.5325	15	15	7	0.0026
F...(...1...	-0.35982	2	3	0	1
F...(...2...	0	0	1	0	0
F...(...3...	0	0	0	1	0
F...(...C...	1.11556	11	11	5	0.0027
F...(...F...	-0.74203	10	10	5	0.0024
F...........	0.51854	16	15	8	0.0024
F...C...(...	0	0	1	0	0
F...C.......	0	0	1	0	0
F...c...1...	0	0	1	0	0
F...c...2...	0	0	0	1	0
F...c...3...	0.98683	1	0	0	1
Br..(...(...	0	0	0	1	0
Br..(.......	-0.21978	1	5	4	0.0043
Br..(...1...	0	0	0	1	0
Br..(...2...	0	0	0	1	0
Br..(...C...	0	0	4	1	0
Br..(...Br..	-0.99299	1	2	2	0.0024
Br..........	-0.13898	2	5	4	0.0024
Br..1.......	-0.46785	1	1	2	0.0024
Br..2.......	0.33005	1	1	0	1
Br..C...(...	0	0	2	0	0
Br..C.......	-0.56515	1	3	0	1
Br..C...C...	0	0	1	0	0
I...(.......	0	0	2	1	0
I...(...C...	0	0	2	1	0
I...(...I...	0	0	1	0	0
I...........	0	0	2	1	0
Cl..(...(...	2.12793	6	6	6	0
Cl..(.......	-0.11469	45	34	43	0.0002
Cl..(...1...	-0.13388	4	6	10	0.0031
Cl..(...2...	1.28785	4	3	5	0.0008
Cl..(...3...	-0.10041	1	1	2	0.0024
Cl..(...=...	-0.17742	1	0	0	1
Cl..(...C...	0.44528	21	15	17	0.0008
Cl..(...F...	-1.63171	2	2	0	1
Cl..(...Cl..	-0.41527	23	13	19	0.0007
Cl..........	-0.25196	45	38	47	0.0002
Cl..1.......	-0.84249	15	11	8	0.0022
Cl..1...C...	-4.00894	1	0	0	1
Cl..2.......	5.00983	2	3	2	0
Cl..3.......	0	0	0	5	0
Cl..4.......	0	0	1	0	0
Cl..C...(...	0.15408	1	4	3	0.0036
Cl..C.......	-0.54894	2	5	7	0.004
Cl..C...=...	0	0	1	3	0
Cl..C...C...	-0.10453	1	1	1	0
Cl..N...(...	0.45356	1	0	0	1
Cl..N...1...	-0.38725	1	0	0	1
N...#.......	0.77255	9	3	8	0.0004
N...#...C...	-0.77542	9	3	8	0.0004
N...(...(...	1.56804	5	10	4	0.0008
N...(.......	-0.79367	54	60	65	0.0007
N...(...1...	0.85858	4	9	10	0.0031
N...(...2...	-0.59321	1	4	5	0.0048
N...(...3...	0	0	1	1	0
N...(...4...	0	0	0	1	0
N...(...=...	0	0	1	1	0
N...(...C...	-0.03618	33	29	36	0.0003
N...(...Cl..	-0.81411	5	5	1	0.0048
N...(...N...	2.04506	4	2	3	0.001
N...........	-0.7278	65	72	81	0.0008
N...1...(...	0	0	2	2	0
N...1.......	0.12316	7	6	14	0.0024
N...1...C...	1.3738	1	4	10	0.0058
N...2...(...	0	0	0	1	0
N...2.......	-1.35643	5	5	8	0.0016
N...2...=...	0	0	0	1	0
N...2...C...	-1.39845	4	3	5	0.0008
N...2...N...	0.45112	1	2	1	0
N...3.......	-3.24378	3	1	3	0
N...3...C...	1.91866	3	1	2	0.0014
N...4...(...	0	0	0	1	0
N...4.......	0	0	0	2	0
N...4...C...	0	0	0	1	0
N...=...(...	0.29244	1	8	7	0.0054
N...=.......	0.04424	6	19	15	0.0031
N...=...2...	0	0	1	0	0
N...=...3...	0	0	1	1	0
N...=...C...	-0.61358	4	9	9	0.0027
N...=...N...	0.2171	1	1	0	1
N...C...#...	0	0	0	1	0
N...C...(...	1.92498	12	16	11	0.0003
N...C.......	-1.04229	23	32	24	0.0002
N...C...1...	-1.68591	1	1	1	0
N...C...2...	-1.52686	1	0	0	1
N...C...3...	0	0	2	0	0
N...C...=...	-5.76138	1	1	1	0
N...C...C...	-0.42701	10	8	14	0.0012
N...C...N...	0	0	1	0	0
N...Cl..(...	0.33815	1	0	0	1
N...Cl......	0.64485	1	0	0	1
N...N...(...	-0.70363	4	1	1	0.0043
N...N.......	-1.92858	4	3	2	0.0024
N...N...=...	0	0	2	2	0
N...N...C...	0	0	2	0	0
N...O...(...	-0.57604	1	3	0	1
N...O...C...	-1.01048	2	3	3	0.0014
N...S...(...	-0.71476	4	4	3	0.001
N...S...2...	0	0	1	0	0
N...c...1...	0.49532	12	10	19	0.0016
N...c...2...	-0.19084	5	8	5	0
N...c...3...	-3.55824	1	1	1	0
N...c...4...	0	0	1	0	0
O...(...(...	0.87531	25	29	13	0.0023
O...(.......	0.05712	90	82	83	0.0003
O...(...1...	2.20257	7	4	4	0.0019
O...(...2...	1.76301	5	3	8	0.0016
O...(...3...	-2.05996	3	3	1	0.0036
O...(...4...	1.1806	1	0	1	0
O...(...5...	0	0	0	1	0
O...(...=...	1.81462	1	1	0	1
O...(...C...	0.5546	52	58	48	0.0003
O...(...F...	1.24783	1	1	0	1
O...(...Cl..	0	0	0	1	0
O...(...N...	-0.20304	8	9	9	0.0004
O...(...O...	0.67315	12	16	1	0.006
O...........	0.75849	112	119	113	0
O...1...(...	0	0	0	1	0
O...1.......	-0.86882	2	3	9	0.0045
O...1...C...	-0.55663	1	3	6	0.0051
O...2...(...	0	0	1	1	0
O...2.......	0.00709	3	2	3	0
O...2...C...	0	0	1	2	0
O...3...(...	0	0	0	1	0
O...3.......	-0.20719	1	2	2	0.0024
O...3...C...	-2.21561	1	1	1	0
O...4.......	0	0	0	1	0
O...4...C...	0	0	0	1	0
O...5.......	0	0	0	1	0
O...5...C...	0	0	0	1	0
O...=...(...	0.33577	44	51	35	0.0008
O...=.......	0.91063	83	94	80	0.0001
O...=...C...	-0.23318	63	72	61	0.0001
O...C...(...	1.11902	35	33	44	0.0008
O...C.......	-0.4833	63	56	68	0.0003
O...C...1...	0.45123	2	6	5	0.0031
O...C...2...	0	0	3	1	0
O...C...3...	0	0	1	3	0
O...C...4...	0	0	0	1	0
O...C...=...	2.85288	4	0	1	0.0043
O...C...C...	1.52756	27	33	28	0.0001
O...C...N...	-4.41453	1	0	0	1
O...C...O...	0.15252	1	0	0	1
O...N.......	-1.55648	3	6	3	0
O...N...=...	-0.29806	3	6	3	0
O...O...(...	0	0	0	1	0
O...O.......	0	0	0	1	0
O...O...C...	0	0	0	1	0
O...P...(...	-1.82217	2	3	0	1
O...c...1...	-0.44808	22	13	15	0.0014
O...c...2...	1.18084	7	5	6	0.0005
O...c...3...	4.23745	1	2	1	0
O...c...4...	0	0	0	1	0
O...p...3...	0	0	0	1	0
P...(.......	-0.65032	8	7	2	0.0043
P...(...=...	-4.4553	1	2	1	0
P...(...C...	0.38137	2	1	0	1
P...(...N...	0	0	0	1	0
P...(...O...	-0.24412	7	5	1	0.0054
P...........	-1.44079	8	7	2	0.0043
P...=.......	0.91349	3	1	1	0.0036
P...=...O...	1.26443	3	1	1	0.0036
P...C.......	-2.26115	1	1	0	1
P...C...C...	0	0	1	0	0
P...C...N...	4.4752	1	0	0	1
P...O...(...	-1.27876	2	3	0	1
P...O.......	-1.44705	2	3	0	1
P...S...(...	0	0	1	0	0
P...S...C...	0	0	1	0	0
S...(...(...	-3.86387	1	2	1	0
S...(.......	-0.72323	14	34	15	0.0002
S...(...1...	-4.18561	1	1	0	1
S...(...2...	0	0	3	1	0
S...(...3...	0	0	1	0	0
S...(...=...	0.10503	8	20	8	0
S...(...C...	-0.31453	4	7	1	0.0043
S...(...F...	0	0	1	0	0
S...(...Cl..	0	0	1	1	0
S...(...O...	0	0	2	2	0
S...(...S...	2.08154	1	1	2	0.0024
S...........	-0.40843	18	37	19	0.0002
S...1...(...	0	0	1	2	0
S...1.......	-0.43845	1	5	7	0.0054
S...1...C...	0	0	1	0	0
S...1...O...	0	0	0	1	0
S...2...(...	0	0	1	1	0
S...2.......	0.72499	3	3	2	0.0014
S...2...C...	1.94764	1	0	0	1
S...3...(...	0	0	1	0	0
S...3.......	0	0	1	0	0
S...4.......	0	0	1	0	0
S...=...(...	-1.1162	5	6	2	0.0031
S...=.......	-0.9234	5	15	4	0.0008
S...=...O...	0	0	10	2	0
S...C...#...	-0.69258	1	0	0	1
S...C...(...	2.27137	4	6	4	0
S...C.......	-0.68879	6	11	7	0.0005
S...C...1...	0	0	1	0	0
S...C...3...	1.48244	1	0	0	1
S...C...C...	0	0	2	3	0
S...C...S...	-1.02956	1	0	0	1
S...N...(...	0.74471	4	3	2	0.0024
S...N.......	0.00011	4	5	3	0.001
S...N...1...	0	0	0	1	0
S...N...2...	0	0	1	0	0
S...N...C...	0	0	1	0	0
S...P...(...	0	0	2	0	0
S...P.......	0	0	2	0	0
S...S...(...	0	0	0	1	0
S...S.......	0	0	0	1	0
S...S...C...	0	0	0	1	0
S...c...1...	-1.36647	1	1	0	1
S...c...2...	0	0	0	1	0
S...c...3...	0	0	0	1	0
[N+]........	0.04767	16	11	18	0.0004
[O-]........	-1.3569	15	10	17	0.0004
[NH+].......	0	0	2	0	0
[SH+].......	0	0	0	1	0
[Si]........	0	0	0	1	0
[n+]........	1.7439	1	1	1	0
[nH]........	2.37449	1	3	3	0.0036
c...(...(...	1.73286	3	7	4	0.001
c...(.......	-0.12879	94	81	98	0.0001
c...(...1...	2.13835	3	2	5	0.0018
c...(...2...	1.44591	8	6	6	0.001
c...(...3...	2.41695	3	3	2	0.0014
c...(...C...	0.41932	21	21	32	0.0015
c...(...F...	2.0168	8	10	3	0.0032
c...(...Br..	1.25446	1	1	0	1
c...(...Cl..	-0.99887	2	5	0	1
c...(...N...	1.64233	15	15	20	0.001
c...(...O...	0.90497	32	25	35	0.0003
c...(...S...	0.84947	2	3	0	1
c...(...c...	0.58888	59	52	64	0.0003
c...........	-0.23193	102	92	105	0.0001
c...1...(...	1.44679	38	43	53	0.0012
c...1.......	-0.69369	98	87	99	0
c...1...2...	-1.0016	6	4	5	0.0006
c...1...C...	1.60128	21	10	7	0.0036
c...1...Br..	0.49997	1	1	2	0.0024
c...1...Cl..	0.31839	14	11	8	0.0019
c...1...N...	1.97272	6	1	4	0.0014
c...1...O...	-0.42453	1	0	2	0.0024
c...1...S...	-0.47627	1	3	4	0.0043
c...1...c...	0.77031	76	66	78	0.0001
c...2...(...	-1.1815	23	23	24	0.0002
c...2.......	0.16997	43	51	50	0.0005
c...2...3...	-2.02335	1	2	1	0
c...2...C...	1.47926	2	3	4	0.0024
c...2...Br..	0.42307	1	1	0	1
c...2...Cl..	3.18102	2	3	2	0
c...2...N...	0	0	0	1	0
c...2...O...	-0.64218	3	0	0	1
c...2...S...	-2.97344	1	1	1	0
c...2...c...	-0.04091	33	46	38	0.0005
c...3...(...	0.84102	8	8	8	0
c...3.......	-0.34785	15	21	21	0.0012
c...3...4...	1.07478	1	1	0	1
c...3...C...	0	0	2	3	0
c...3...Cl..	0	0	0	5	0
c...3...N...	0	0	0	1	0
c...3...c...	-0.04373	13	17	18	0.0012
c...4...(...	3.77644	1	1	2	0.0024
c...4.......	0.09519	2	6	2	0
c...4...Cl..	0	0	1	0	0
c...4...S...	0	0	1	0	0
c...4...c...	-0.38247	2	6	2	0
c...5...(...	0	0	1	1	0
c...5.......	0	0	1	1	0
c...5...c...	0	0	1	1	0
c...C...#...	-1.61729	6	1	2	0.0036
c...C...(...	1.66114	4	3	6	0.0014
c...C.......	0.06275	16	18	16	0
c...C...1...	2.82785	2	1	0	1
c...C...=...	-0.03153	2	9	5	0.0031
c...C...C...	0	0	1	2	0
c...C...N...	0	0	3	0	0
c...C...O...	-0.37255	2	0	1	0.0024
c...F.......	2.33654	1	1	1	0
c...N...(...	2.89189	10	14	18	0.002
c...N.......	1.02208	17	18	24	0.0012
c...N...3...	0	0	0	1	0
c...N...=...	-0.3099	1	3	2	0.0024
c...N...C...	-3.14988	1	1	0	1
c...N...N...	-3.41784	1	0	1	0
c...O...(...	-0.30087	8	7	8	0
c...O.......	-0.88285	27	18	20	0.0011
c...O...2...	0	0	0	1	0
c...O...C...	-0.73276	9	5	3	0.0036
c...S.......	-6.24621	1	1	2	0.0024
c...S...1...	0	0	0	1	0
c...S...C...	2.90551	1	1	1	0
c...c...(...	-0.07197	76	60	81	0.0002
c...c.......	-0.27759	93	87	101	0.0003
c...c...1...	1.15611	75	71	80	0.0002
c...c...2...	1.15423	37	43	35	0.0002
c...c...3...	-0.11986	13	15	19	0.0013
c...c...4...	-1.63824	2	6	2	0
c...c...5...	0	0	1	1	0
c...c...c...	-0.30279	72	76	87	0.0007
c...n...(...	1.51867	7	5	7	0
c...n...1...	-0.94126	6	5	8	0.001
c...n...2...	1.53254	7	4	11	0.0016
c...n...3...	0.56912	1	2	0	1
c...n...c...	0.24375	2	6	13	0.0052
c...o...1...	0	0	3	2	0
c...o...3...	0	0	0	1	0
c...s...c...	0	0	1	1	0
n...(.......	-0.63146	13	16	17	0.001
n...(...2...	0	0	0	1	0
n...(...3...	0	0	1	0	0
n...(...C...	0.24266	1	1	2	0.0024
n...(...Cl..	0	0	1	2	0
n...(...c...	0.17883	12	13	13	0.0003
n...........	-0.40246	24	26	28	0.0005
n...1...(...	0.59208	3	2	4	0.001
n...1.......	0.92211	16	14	15	0.0002
n...1...c...	-0.82036	16	13	13	0.0007
n...1...n...	0	0	1	2	0
n...2...(...	0.71038	1	1	6	0.0051
n...2.......	1.02718	7	6	12	0.0019
n...2...3...	0	0	1	0	0
n...2...C...	0	0	1	0	0
n...2...S...	0.2375	1	0	0	1
n...2...c...	3.16446	7	3	7	0
n...2...n...	0	0	1	4	0
n...3...(...	2.58685	1	1	0	1
n...3.......	-1.138	1	2	0	1
n...3...c...	0.72378	1	1	0	1
n...3...n...	0	0	1	0	0
n...C...(...	0	0	1	3	0
n...C.......	0	0	2	3	0
n...C...C...	0	0	1	0	0
n...c...(...	-0.23892	14	9	12	0.0005
n...c.......	-0.13882	20	20	26	0.0009
n...c...1...	1.67381	6	7	8	0.001
n...c...2...	-0.60077	1	3	7	0.0054
n...c...3...	-5.82235	1	3	1	0
n...c...c...	2.16058	4	7	6	0.0014
n...c...n...	-1.12628	1	2	7	0.0054
n...n...(...	-0.44165	3	6	2	0.0014
n...n.......	-0.14773	3	7	2	0.0014
n...n...1...	2.63793	2	2	0	1
n...n...2...	0	0	2	0	0
n...n...c...	0	0	2	2	0
n...o...1...	0	0	1	0	0
n...s...c...	0	0	1	0	0
o...(.......	-0.20125	1	0	1	0
o...(...2...	-2.0473	1	0	0	1
o...(...4...	0	0	0	1	0
o...........	-1.09718	1	5	4	0.0043
o...1...(...	-1.47717	1	0	0	1
o...1.......	-0.45039	1	5	3	0.0036
o...1...c...	0	0	5	3	0
o...3...(...	0	0	0	1	0
o...3.......	0	0	0	1	0
o...c...(...	0	0	1	2	0
o...c.......	0	0	3	3	0
o...c...2...	0	0	0	1	0
o...c...c...	0	0	2	0	0
o...n.......	0	0	1	0	0
o...n...c...	0	0	1	0	0
p...........	0	0	0	1	0
p...3.......	0	0	0	1	0
p...3...o...	0	0	0	1	0
p...O.......	0	0	0	1	0
p...O...C...	0	0	0	1	0
s...(.......	0	0	1	0	0
s...(...Cl..	0	0	1	0	0
s...........	0	0	4	1	0
s...1.......	0	0	1	0	0
s...2.......	0	0	1	0	0
s...2...c...	0	0	1	0	0
s...3.......	0	0	1	0	0
s...c...(...	0	0	0	1	0
s...c.......	0	0	2	1	0
s...c...1...	0	0	2	1	0
s...c...c...	0	0	1	0	0
s...n.......	0	0	1	0	0
s...n...n...	0	0	1	0	0

## Sheet: S11. Model Genral LOAEL
Set	CAS	SMILES	DCW	Expr	Calc	Expr-Calc	DefectSMILES	Applicability
-	93-65-2	O=C(O)C(Oc1ccc(cc1C)Cl)C	-4.72748	1.301	1.7438	-0.4428	0.022	YES			average of DefectSMILES=0.444
*	109023-83-8	O=[N+]([O-])c1cc(c(cc1(NCCO))NCCO)Cl	-0.49117	2.699	2.5772	0.1218	0.0408	YES			threshold=0.888
+	84041-77-0	O=[N+]([O-])c1cc(ccc1(NCCO))NCCO	-2.40765	2.857	2.2002	0.6568	0.041	YES
#	134-72-5	OC(c1ccccc1)C(NC)C	-2.62212	1.699	2.158	-0.459	0.0239	YES
-	55-38-9	O(c1ccc(c(c1)C)SC)P(OC)(OC)=S	-7.32361	1.505	1.233	0.272	2.0552	No
*	1634-78-2	O=C(OCC)CC(C(=O)OCC)SP(=O)(OC)OC	1.07282	2.602	2.8849	-0.2829	2.0337	No
#	846-70-8	O=[N+]([O-])c1cc(c2ccc(cc2(c1(O)))S(=O)(=O)O)[N+](=O)[O-]	-6.5849	2	1.3783	0.6217	0.0459	YES
*	148-79-8	n1cscc1c2nc3ccccc3([nH]2)	7.24394	1.568	4.0991	-2.5311	4.0463	No
#	83-56-7	Oc1cccc2c(O)cccc12	-5.85272	2	1.5224	0.4776	0.0278	YES
-	5036-02-2	N2=C1N(CCS1)CC2c3ccccc3	-3.87107	1.602	1.9122	-0.3102	0.0555	YES
+	127-69-5	O=S(=O)(Nc1onc(c1C)C)c2ccc(N)cc2	1.84371	3	3.0366	-0.0366	5.0454	No
+	97404-02-9	N(=Nc1n(cc[n+]1C)C)c2ccc(N)cc2	-2.03942	2.398	2.2726	0.1254	1.0455	No
*	81612-54-6	O=[N+]([O-])c1cc(OCC(O)CO)ccc1(NCCO)	-3.72338	2.477	1.9413	0.5357	0.0346	YES
+	2784-94-3	O=[N+]([O-])c1cc(ccc1(NC))N(CCO)CCO	-2.28838	2.796	2.2236	0.5724	0.0418	YES
*	23950-58-5	O=C(NC(C#C)(C)C)c1cc(cc(c1)Cl)Cl	-8.14397	0.875	1.0716	-0.1966	2.0425	No
*	2784-89-6	O=[N+]([O-])c2cc(N)ccc2(Nc1ccccc1)	-9.65707	1.301	0.7739	0.5271	0.0429	YES
+	534-73-6	OCC(O)C(O)C(O)C(O)COC1OC(CO)C(O)C(O)C1(O)	3.04768	3.948	3.2735	0.6745	0.0424	YES
+	27311-52-0	Oc1ccc(N)cc1Cc2cc(N)ccc2(O)	-9.56851	1.176	0.7913	0.3847	0.0453	YES
*	73-31-4	O=C(NCCc2c[nH]c1ccc(OC)cc12)C	-10.0652	1.699	0.6936	1.0054	1.0367	No
*	77061-58-6	N(=Nc1n(cc[n+]1C)C)c2ccc(cc2)N(C)C	-6.93864	1.699	1.3087	0.3903	1.05	No
*	104226-19-9	O=[N+]([O-])c1cc(ccc1(NCCCO))N(CCO)CCO	-2.19163	2.301	2.2427	0.0583	0.0477	YES
-	128-95-0	O=C1c3ccccc3(C(=O)c2c(N)ccc(N)c12)	-4.4073	1.301	1.8067	-0.5057	0.0632	YES
#	2475-45-8	O=C1c3c(N)ccc(N)c3(C(=O)c2c(N)ccc(N)c12)	-8.68967	2.111	0.9642	1.1468	0.0772	YES
*	2104-64-5	O=[N+]([O-])c2ccc(OP(OCC)(c1ccccc1)=S)cc2	-14.3172	0.097	-0.143	0.24	4.0487	No
-	103-50-4	O(Cc1ccccc1)Cc2ccccc2	-1.14251	2.792	2.4491	0.3429	0.0384	YES
#	57-41-0	O=C1NC(=O)C(N1)(c2ccccc2)c3ccccc3	-1.85146	2.087	2.3096	-0.2226	0.0685	YES
-	53716-50-0	O=C(OC)Nc1nc2cc(ccc2([nH]1))S(=O)c3ccccc3	-5.59871	0.886	1.5723	-0.6863	1.0672	No
-	2832-40-8	O=C(Nc2ccc(N=Nc1cc(ccc1(O))C)cc2)C	0.49574	2.699	2.7714	-0.0724	0.0567	YES
#	842-07-9	Oc2ccc3ccccc3(c2(N=Nc1ccccc1))	-4.57952	2	1.7729	0.2271	0.0674	YES
-	113-92-8	n1ccccc1C(c2ccc(cc2)Cl)CCN(C)C	-6.74468	1.778	1.3469	0.4311	0.0466	YES
+	6846-50-0	O=C(OCC(C)(C)C(OC(=O)C(C)C)C(C)C)C(C)C	1.78626	3	3.0253	-0.0253	0.0205	YES
+	120-40-1	O=C(N(CCO)CCO)CCCCCCCCCCC	-3.41814	1.903	2.0014	-0.0984	0.0261	YES
+	19224-26-1	O=C(OCC(OC(=O)c1ccccc1)C)c2ccccc2	-2.54067	3.405	2.174	1.231	0.0392	YES
#	147-24-0	O(CCN(C)C)C(c1ccccc1)c2ccccc2	-5.51581	1.491	1.5887	-0.0977	0.0392	YES
+	57775-29-8	OC(COc2cccc3[nH]c1ccccc1c23)CNC(C)C	-1.93431	1.483	2.2933	-0.8103	2.0498	No
+	17924-92-4	O=C1OC(C)CCCC(=O)CCCC=Cc2cc(O)cc(O)c12	-5.93073	1	1.507	-0.507	0.0505	YES
+	2372-82-9	NCCCN(CCCN)CCCCCCCCCCCC	-7.09894	1	1.2772	-0.2772	0.0295	YES
*	68391-32-2	O=C2C=Cc3ccc(cc3(C2(=NNc1ccc(N)c(c1)[N+](=O)[O-])))[N+](C)(C)C	-7.21305	2.079	1.2547	0.8243	1.0851	No
*	128729-28-2	OCCN(c1ccc(N)cc1)CC(O)CN(c2ccc(N)cc2)CCO	-7.35737	2	1.2263	0.7737	0.0646	YES
-	4430-25-5	O=S4(=O)(OC(c1cc(c(O)c(c1)Br)Br)(c2cc(c(O)c(c2)Br)Br)c3c(c(c(c(c34)Br)Br)Br)Br)	-6.94589	1	1.3073	-0.3073	1.2117	No
+	4368-56-3	O=C1c4ccccc4(C(=O)c2c(cc(c(N)c12)S(=O)(=O)O)NC3CCCCC3)	0.79885	3	2.831	0.169	1.0954	No
-	52793-97-2	O=C2C(=Cc1ccc(cc1)[N+](C)(C)C)C3CCC2(C)C3(C)(C)	3.31683	3	3.3264	-0.3264	0.067	YES
*	77-90-7	O=C(OC(C(=O)OCCCC)(CC(=O)OCCCC)CC(=O)OCCCC)C	1.663	2.477	3.001	-0.524	0.0314	YES
-	111-62-6	O=C(OCC)CCCCCCCC=CCCCCCCCC	-2.88933	3.785	2.1054	1.6796	0.0247	YES
-	64-75-5	O=C(N)C=3C(=O)C4(O)(C(O)=C2C(=O)c1c(O)cccc1C(O)(C)C2CC4(C(C=3(O))N(C)C))	3.48421	2.799	3.3594	-0.5604	0.0918	YES
-	54556-98-8	O=C(OC1CCN(C)CC1)C(OCCC)(c2ccccc2)c3ccccc3	-3.812	1	1.9239	-0.9239	0.079	YES
-	614-33-5	O=C(OCC(OC(=O)c1ccccc1)COC(=O)c2ccccc2)c3ccccc3	2.87674	3.41	3.2398	0.1702	0.0781	YES
#	6422-86-2	O=C(OCC(CC)CCCC)c1ccc(cc1)C(=O)OCC(CC)CCCC	-2.67744	2.749	2.1471	0.6019	0.0404	YES
*	51630-58-1	N#CC(OC(=O)C(c1ccc(cc1)Cl)C(C)C)c3cccc(Oc2ccccc2)c3	-13.0561	0.875	0.1052	0.7698	0.0946	YES
-	4403-90-1	O=C2c5ccccc5(C(=O)c3c(ccc(Nc1ccc(cc1S(=O)(=O)O)C)c23)Nc4ccc(cc4S(=O)(=O)O)C)	0.31468	2.477	2.7358	-0.2588	2.0983	No
+	59-02-9	Oc2c(c(c1OC(C)(CCc1c2C)CCCC(C)CCCC(C)CCCC(C)C)C)C	3.23465	3.492	3.3103	0.1817	0.0559	YES
+	127-18-4	C(=C(Cl)Cl)(Cl)Cl	-2.51832	3.146	2.1784	0.9676	0.0132	YES
-	630-20-6	C(C(Cl)(Cl)Cl)Cl	-2.98393	2.699	2.0868	0.6122	0.0111	YES
*	75-01-4	C=CCl	-5.55019	2	1.5819	0.4181	0.0093	YES
*	79-14-1	O=C(O)CO	4.15317	2.477	3.491	-1.014	0.0099	YES
*	107-15-3	NCCN	-4.39466	2.301	1.8092	0.4918	0.009	YES
*	76-01-7	C(C(Cl)(Cl)Cl)(Cl)Cl	-1.7903	2.398	2.3216	0.0764	0.0146	YES
+	32687-78-8	O=C(NNC(=O)CCc1cc(c(O)c(c1)C(C)(C)C)C(C)(C)C)CCc2cc(c(O)c(c2)C(C)(C)C)C(C)(C)C	-1.2928	2.09	2.4195	-0.3295	1.0748	No
-	643-22-1	O=C3OC(CC)C(O)(C)C(O)C(C(=O)C(C)CC(O)(C)C(OC1OC(C)CC(N(C)C)C1(O))C(C)C(OC2OC(C)C(O)C(OC)(C)C2)C3C)C	2.36866	2.568	3.1399	-0.5719	3.0971	No
-	79-06-1	O=C(N)C=C	-1.96604	0	2.2871	-2.2871	0.0106	YES
#	108-78-1	n1c(nc(nc1N)N)N	2.19533	2.53	3.1058	-0.5758	0.0468	YES
+	814-80-2	O=C(O)C(O)C	0.16912	2.778	2.7071	0.0709	0.006	YES
#	203255-81-6	Oc1c(C)cc(cc1C(C)(C)C)CCCOp3oc2c(cc(cc2C(C)(C)C)C(C)(C)C)c4cc(cc(c4(o3))C(C)(C)C)C(C)(C)C	8.40212	2.477	4.3269	-1.8499	0.099	YES
-	5977-14-0	O=C(N)CC(=O)C	-0.14488	2.948	2.6454	0.3026	0.0123	YES
-	56-84-8	O=C(O)CC(N)C(=O)O	1.37411	3.151	2.9442	0.2068	0.0146	YES
+	99911-45-2	O=C(NS(=O)(=O)O)CC(=O)C	0.98767	3.668	2.8682	0.7998	0.0167	YES
+	141-78-6	O=C(OCC)C	-0.68544	3.556	2.539	1.017	0.0062	YES
-	155601-30-2	OCCn1ncc(N)c1(N)	2.00388	2.903	3.0681	-0.1651	0.0342	YES
-	77182-82-2	O=C(O)C(N)CCP(=O)(O)C	-1.89978	0.505	2.3001	-1.7951	0.0215	YES
+	67-48-1	OCC[N+](C)(C)C	1.39677	3.13	2.9487	0.1813	0.0051	YES
-	3149-28-8	n1ccnc(OC)c1	0.16086	1.799	2.7055	-0.9065	0.0214	YES
#	16867-03-1	Oc1cccnc1(N)	3.16548	1.778	3.2967	-1.5187	0.0243	YES
+	77-71-4	O=C1NC(=O)C(N1)(C)C	-1.22207	3.008	2.4334	0.5746	0.0228	YES
#	108-60-1	O(C(C)CCl)C(C)CCl	-9.47811	2.398	0.8091	1.5889	0.0265	YES
+	123-86-4	O=C(OCCCC)C	-1.04276	3.301	2.4687	0.8323	0.0078	YES
*	102-71-6	OCCN(CCO)CCO	1.61831	3	2.9923	0.0077	0.0205	YES
*	61693-43-4	Oc1ccc(c(N)c1Cl)Cl	-7.53811	2.204	1.1908	1.0132	0.0243	YES
-	609-20-1	Nc1cc(c(N)c(c1)Cl)Cl	-1.71569	2.301	2.3363	-0.0353	0.0312	YES
*	591-27-5	Oc1cccc(N)c1	-4.69902	1.845	1.7494	0.0956	0.0194	YES
+	106-50-3	Nc1ccc(N)cc1	-5.72473	1.204	1.5476	-0.3436	0.0215	YES
+	56216-28-5	n1c(OC)c(N)cc(N)c1OC	-4.16502	1.176	1.8544	-0.6784	0.0395	YES
*	110-43-0	O=C(C)CCCCC	-1.05883	2	2.4655	-0.4655	0.0066	YES
*	106-44-5	Oc1ccc(cc1)C	-2.21639	2.243	2.2378	0.0052	0.0155	YES
*	608-25-3	Oc1cccc(O)c1C	-1.46511	2.301	2.3856	-0.0846	0.0147	YES
#	4940-11-8	O=C1C=COC(=C1(O))CC	1.23081	3	2.916	0.084	0.0309	YES
*	2835-99-6	Oc1ccc(N)c(c1)C	-1.34936	2.079	2.4084	-0.3294	0.0223	YES
-	122-99-6	OCCOc1ccccc1	-3.55984	2.602	1.9735	0.6285	0.0164	YES
+	271-89-6	o1ccc2ccccc12	-8.75184	1.796	0.952	0.844	2.0267	No
#	622-97-9	C=Cc1ccc(cc1)C	-3.77229	2	1.9317	0.0683	0.0245	YES
#	85-91-6	O=C(OC)c1ccccc1(NC)	-2.5223	1.778	2.1776	-0.3996	0.026	YES
*	94158-14-2	OCCNc1ccc2OCOc2(c1)	-6.6528	2	1.365	0.635	2.0306	No
*	100418-33-5	O=[N+]([O-])c1cc(ccc1(NCCO))C	-3.60758	1.954	1.9641	-0.0101	0.0282	YES
+	66095-81-6	O=[N+]([O-])c1ccc(NCCO)c(OC)c1	-3.24454	2.699	2.0355	0.6635	0.0272	YES
-	1123-85-9	OCC(c1ccccc1)C	-2.35016	1.602	2.2115	-0.6095	0.0201	YES
+	55302-96-0	Oc1cc(ccc1C)NCCO	-0.37501	3	2.6001	0.3999	0.0265	YES
#	106-72-9	O=CC(C)CCC=C(C)C	0.14595	2.176	2.7026	-0.5266	0.0131	YES
*	834-12-8	n1c(nc(nc1NC(C)C)SC)NCC	-5.34729	2	1.6218	0.3782	0.0615	YES
+	7757-97-3	O=C(N)CCNC(=O)C(O)C(C)(C)CO	-1.27789	3.301	2.4224	0.8786	0.031	YES
-	101-05-3	n1c(nc(nc1Cl)Cl)Nc2ccccc2Cl	1.08689	2.903	2.8877	0.0153	0.0582	YES
#	119-84-6	O=C2Oc1ccccc1CC2	-4.32849	2.176	1.8223	0.3537	0.0219	YES
-	83-72-7	O=C1C=C(O)C(=O)c2ccccc12	-7.57221	0.845	1.1841	-0.3391	0.0323	YES
#	38866-20-5	O=C1c4ccccc4(C(=O)c2c(ccc(O)c12)NCCC[N+]3(C)(CCOCC3))	-2.22157	2.301	2.2368	0.0642	0.0872	YES
#	74578-10-2	N=C1C(=CC(C=C1C)=C(c2cc(c(N)c(c2)C)C)c3c(cccc3Cl)Cl)C	-5.54815	1.176	1.5823	-0.4063	0.0883	YES
*	160219-76-1	O=[N+]([O-])c1cc(N)ccc1(NCC=C)	-5.82584	1.477	1.5277	-0.0507	0.0343	YES
#	59820-63-2	O=[N+]([O-])c1ccc(OCCO)cc1(NC)	-4.27608	2	1.8326	0.1674	0.0277	YES
#	27080-42-8	O=C(N)N(c1ccc(cc1)[N+](=O)[O-])CCN	-6.08003	1.398	1.4777	-0.0797	0.0372	YES
-	107-18-6	OCC=C	-0.54208	0.839	2.5672	-1.7282	0.0058	YES
#	75-25-2	C(Br)(Br)Br	-5.30857	1.699	1.6294	0.0696	0.0517	YES
+	91-58-7	c1ccc2cc(ccc2(c1))Cl	-4.69696	2.778	1.7498	1.0282	0.0296	YES
*	95-49-8	c1ccc(c(c1)C)Cl	-0.55945	1.903	2.5638	-0.6608	0.0179	YES
*	106-37-6	c1cc(ccc1Br)Br	-7.747	1.301	1.1497	0.1513	0.0284	YES
*	124-48-1	C(Cl)(Br)Br	-3.10712	1.778	2.0626	-0.2846	0.0323	YES
+	120-83-2	Oc1ccc(cc1Cl)Cl	-8.40514	0.477	1.0202	-0.5432	0.0175	YES
-	84-66-2	O=C(OCC)c1ccccc1(C(=O)OCC)	-1.61495	3.5	2.3561	1.1439	0.0287	YES
-	105-67-9	Oc1ccc(cc1C)C	-2.5251	2.398	2.1771	0.2209	0.0135	YES
-	1300-71-6	Oc1c(cccc1C)C	-2.57857	0.778	2.1665	-1.3885	0.0142	YES
-	99-65-0	O=[N+]([O-])c1cccc(c1)[N+](=O)[O-]	-5.47507	0	1.5967	-1.5967	0.0185	YES
+	60-29-7	O(CC)CC	-1.00043	3.301	2.477	0.824	0.0051	YES
*	76774-50-0	c1ccc2c(c1)c4cccc3cccc2c34	0.04981	2.398	2.6837	-0.2857	0.0518	YES
+	2299-68-5	c1ccc3c(c1)c2ccccc2C3	-0.89506	2.398	2.4978	-0.0998	0.0463	YES
-	110-00-9	o1cccc1	-6.4274	0.602	1.4093	-0.8073	2.0133	No
-	87-82-1	c1(c(c(c(c(c1Br)Br)Br)Br)Br)Br	-11.108	0.602	0.4884	0.1136	0.0947	YES
*	95-48-7	Oc1ccccc1C	-3.00988	2.176	2.0817	0.0943	0.0135	YES
*	108-39-4	Oc1cccc(c1)C	-2.26986	2.176	2.2273	-0.0513	0.0161	YES
#	72931-45-4	c1ccc2ccccc2(c1)	-5.05641	2.152	1.679	0.473	0.0287	YES
+	556-88-7	O=[N+]([O-])NC(=N)N	3.29933	3	3.323	-0.323	0.0199	YES
#	32536-52-0	O(c1cc(c(c(c1Br)Br)Br)Br)c2cc(c(c(c2Br)Br)Br)Br	-15.9984	0.699	-0.4737	1.1727	0.1264	YES
#	66346-04-1	OC(C(n1ncnc1)Cc2ccc(cc2)Cl)C(C)(C)C	2.07923	1.796	3.0829	-1.2869	0.0544	YES
*	132405-96-0	O(c1ccc(cc1Br)Br)c2cc(c(cc2Br)Br)Br	-13.4103	0.547	0.0355	0.5115	0.0785	YES
-	108-45-2	Nc1cccc(N)c1	-5.7782	1.255	1.537	-0.282	0.0222	YES
#	1918-16-7	O=C(N(c1ccccc1)C(C)C)CCl	-7.1352	2.125	1.2701	0.8549	0.0452	YES
-	107-19-7	C#CCO	-1.12136	1.176	2.4532	-1.2772	0.0165	YES
#	122-42-9	O=C(OC(C)C)Nc1ccccc1	-1.03275	2	2.4707	-0.4707	0.0242	YES
-	129-00-0	c1cc2ccc3cccc4ccc(c1)c2c34	0.78298	2.097	2.8279	-0.7309	0.0512	YES
+	143189-63-3	C(N(CC)CC)(=S)S	-3.90553	2	1.9055	0.0945	0.0216	YES
+	12408-10-5	c1c(c(cc(c1Cl)Cl)Cl)Cl	-6.47007	0.531	1.4009	-0.8699	0.0192	YES
*	12698-64-5	Oc1c(cc(c(c1Cl)Cl)Cl)Cl	-5.60982	2	1.5702	0.4298	0.0202	YES
+	8054-28-2	O(CC)P(OCC)(OP(OCC)(OCC)=S)=S	-14.2227	0	-0.1244	0.1244	5.0482	No
+	3101-08-4	c1ccc(cc1)C	-3.07664	2.634	2.0685	0.5655	0.0146	YES
*	615-54-3	c1cc(c(cc1Br)Br)Br	-8.23989	1	1.0527	-0.0527	0.0439	YES
*	79-00-5	C(C(Cl)Cl)Cl	-4.17755	1.643	1.852	-0.209	0.0075	YES
*	95-95-4	Oc1cc(c(cc1Cl)Cl)Cl	2.12861	2.477	3.0927	-0.6157	1.0177	No
+	598-77-6	CC(C(Cl)Cl)Cl	-4.62689	2.176	1.7635	0.4125	0.0087	YES
*	107569-51-7	OCCCC	-0.86332	2.699	2.504	0.195	0.0039	YES
-	98-01-1	O=Cc1occc1	-8.16651	1.041	1.0671	-0.0261	4.0232	No
#	59820-43-8	O=[N+]([O-])c1ccc(NCCO)c(OCCO)c1	-4.72768	2.284	1.7437	0.5403	0.0299	YES
+	107-43-7	O=C([O-])C[N+](C)(C)C	-0.51261	2.886	2.573	0.313	0.0058	YES
*	117-08-8	O=C1OC(=O)c2c1c(c(c(c2Cl)Cl)Cl)Cl	0.4106	1.973	2.7546	-0.7816	0.0474	YES
+	2835-39-4	O=C(OCC=C)CC(C)C	-1.09528	1.792	2.4584	-0.6664	0.013	YES
#	828-00-2	O=C(OC1OC(OC(C)C1)C)C	-4.00719	1.792	1.8855	-0.0935	0.0237	YES
#	78-44-4	O=C(OCC(C)(COC(=O)NC(C)C)CCC)N	3.03219	2	3.2704	-1.2704	0.0282	YES
-	129-79-3	O=C3c1cc(ccc1c2c3(cc(cc2[N+](=O)[O-])[N+](=O)[O-]))[N+](=O)[O-]	-6.13403	1.886	1.467	0.419	0.0501	YES
*	389-08-2	O=C(O)C1=CN(c2nc(ccc2(C1(=O)))C)CC	-8.46379	2.187	1.0087	1.1783	3.0364	No
-	126-98-7	N#CC(=C)C	-4.89069	0.875	1.7116	-0.8366	0.0179	YES
-	39765-80-5	C2(=C(C3(C1C(C(C(C1Cl)Cl)Cl)C2(C3(Cl)Cl)Cl)Cl)Cl)Cl	-15.0978	-0.415	-0.2965	-0.1185	0.0564	YES
-	33145-10-7	Oc1c(cc(cc1C(c2cc(cc(c2(O))C)C)C(C)C)C)C	-2.96081	0.886	2.0913	-1.2053	0.0366	YES
#	108-90-7	c1ccc(cc1)Cl	-5.55607	1.778	1.5807	0.1973	0.0188	YES
-	58-33-3	c1ccc3c(c1)N(c2ccccc2S3)CC(C)[NH+](C)C	-5.52942	1.045	1.586	-0.541	0.0555	YES
+	135-88-6	c1ccc(cc1)Nc2ccc3ccccc3(c2)	-2.91619	2.585	2.1001	0.4849	0.0544	YES
-	75-12-7	O=CN	-2.24532	1.602	2.2321	-0.6301	0.0036	YES
#	3296-90-0	OCC(CO)(CBr)CBr	-10.4214	1.983	0.6235	1.3595	0.0319	YES
#	563-47-3	C=C(C)CCl	-6.47086	2.301	1.4008	0.9002	0.0135	YES
+	56-93-9	c1ccc(cc1)C[N+](C)(C)C	-1.02053	1.097	2.4731	-1.3761	0.0179	YES
+	67-72-1	C(C(Cl)(Cl)Cl)(Cl)(Cl)Cl	-0.59668	1.672	2.5565	-0.8845	0.0181	YES
+	76231-76-0	O=C1CC2(CC2(C1C))(C(C)C)	-5.21532	1.097	1.6478	-0.5508	0.0267	YES
+	556-52-5	OCC1OC1	-4.19676	1.398	1.8482	-0.4502	0.0128	YES
-	140-11-4	O=C(OCc1ccccc1)C	-2.85917	2.983	2.1113	0.8717	0.0229	YES
#	599-79-1	O=C(O)c3cc(N=Nc1ccc(cc1)S(=O)(=O)Nc2ncccc2)ccc3(O)	-2.66892	1.924	2.1488	-0.2248	0.1007	YES
+	115-28-6	O=C(O)C1C(C(=O)O)C2(C(=C(C1(C2(Cl)Cl)Cl)Cl)Cl)Cl	-6.39188	1.678	1.4163	0.2617	1.048	No
+	58-93-5	O=S(=O)(N)c1cc2c(cc1Cl)NCNS2(=O)(=O)	-7.34086	1.284	1.2296	0.0544	4.0485	No
+	89-82-7	O=C1C(=C(C)C)CCC(C)C1	-4.16247	0.972	1.8549	-0.8829	0.0174	YES
+	118-96-7	O=[N+]([O-])c1cc(c(c(c1)[N+](=O)[O-])C)[N+](=O)[O-]	-4.0236	0	1.8822	-1.8822	0.0207	YES
+	5989-27-5	C=C(C)C1CC=C(C)CC1	-5.69341	2.176	1.5537	0.6223	0.0192	YES
#	88-72-2	O=[N+]([O-])c1ccccc1C	-4.54115	1.682	1.7804	-0.0984	0.0152	YES
*	100-40-3	C=CC1CC=CCC1	-3.56052	1.699	1.9733	-0.2743	0.0216	YES
-	24382-04-5	O=CCC=O	2.83137	1.778	3.2309	-1.4529	0.0072	YES
+	67-47-0	O=Cc1oc(cc1)CO	0.28307	2.875	2.7296	0.1454	4.0325	No
#	121-88-0	O=[N+]([O-])c1ccc(N)c(O)c1	-3.13652	2	2.0568	-0.0568	0.0224	YES
+	1896-62-4	O=C(C=Cc1ccccc1)C	-3.99397	1.284	1.8881	-0.6041	0.0273	YES
*	50-33-9	O=C3N(c1ccccc1)N(c2ccccc2)C(=O)C3CCCC	-4.80357	1.699	1.7288	-0.0298	1.0692	No
+	91-23-6	O=[N+]([O-])c1ccccc1(OC)	-3.29627	1.187	2.0253	-0.8383	0.0209	YES
*	97-54-1	Oc1ccc(C=CC)cc1(OC)	-0.57827	1.574	2.5601	-0.9861	0.0259	YES
-	8003-22-3	O=C1c4ccccc4(C(=O)C1c2nc3ccccc3(cc2))	-2.94416	1.585	2.0946	-0.5096	0.0758	YES
-	431-03-8	O=C(C(=O)C)C	0.23971	2.732	2.721	0.011	0.005	YES
#	98-85-1	OC(c1ccccc1)C	-1.50387	1.968	2.378	-0.41	0.0185	YES
*	756-79-6	O=P(OC)(OC)C	0.52731	2.398	2.7776	-0.3796	0.0156	YES
+	585-86-4	OCC(O)C(O)C(OC1OC(CO)C(O)C(O)C1(O))C(O)CO	3.30987	2.796	3.3251	-0.5291	0.0459	YES
+	77-09-8	O=C3OC(c1ccc(O)cc1)(c2ccc(O)cc2)c4ccccc34	0.09785	2.965	2.6931	0.2719	1.0735	No
#	149-30-4	c1ccc2c(c1)NC(=S)S2	-5.09972	2.274	1.6705	0.6035	0.0354	YES
+	136-77-6	Oc1ccc(c(O)c1)CCCCCC	-0.18672	1.796	2.6371	-0.8411	0.0222	YES
-	96-45-7	N1C(NCC1)=S	-10.098	0.664	0.6871	-0.0231	1.0213	No
#	132-98-9	O=C(O)C3N2C(=O)C(NC(=O)COc1ccccc1)C2SC3(C)(C)	0.10271	2.875	2.6941	0.1809	0.0775	YES
-	5634-39-9	OCC1OC(OC1)C(C)I	-3.58303	2.699	1.9689	0.7301	0.0216	YES
-	71-55-6	CC(Cl)(Cl)Cl	-1.46811	2.886	2.385	0.501	0.0095	YES
-	112-27-6	OCCOCCOCCO	10.3	2.886	4.7003	-1.8143	0.0225	YES
*	1825-21-4	O(c1c(c(c(c(c1Cl)Cl)Cl)Cl)Cl)C	-4.15275	1.602	1.8568	-0.2548	0.0248	YES
*	59-87-0	O=C(N)NN=Cc1oc(cc1)[N+](=O)[O-]	-11.3724	1.062	0.4364	0.6256	4.0507	No
*	156-59-2	C(=CCl)Cl	-1.55659	1.505	2.3676	-0.8626	0.0118	YES
#	100-41-4	c1ccc(cc1)CC	-3.37265	1.875	2.0103	-0.1353	0.0162	YES
#	127-90-2	O(CC(C(Cl)(Cl)Cl)Cl)CC(C(Cl)(Cl)Cl)Cl	-4.844	1.664	1.7208	-0.0568	0.028	YES
+	96-48-0	O=C1OCCC1	-5.66952	2.352	1.5584	0.7936	0.0154	YES
#	868-85-9	O=P(OC)OC	-1.82424	1.398	2.315	-0.917	0.0137	YES
-	88-73-3	O=[N+]([O-])c1ccccc1Cl	-9.08367	0.685	0.8867	-0.2017	1.0208	No
#	100-51-6	OCc1ccccc1	-3.59474	2.602	1.9666	0.6354	0.0167	YES
+	2545-60-0	O=C(O)c1nc(c(c(N)c1Cl)Cl)Cl	-1.94994	1.778	2.2902	-0.5122	0.0342	YES
+	78-87-5	CC(CCl)Cl	-3.4678	2.699	1.9916	0.7074	0.0134	YES
#	7220-79-3	c2cc3Nc1ccc(cc1[SH+]c3(cc2N(C)C))N(C)C	-0.69705	1.398	2.5367	-1.1387	0.0587	YES
+	79-01-6	C(=C(Cl)Cl)Cl	-3.71194	3.301	1.9436	1.3574	0.0097	YES
-	25152-84-5	O=CC=CC=CCCCCC	0.41634	1.699	2.7558	-1.0568	0.0199	YES
#	123-31-9	Oc1ccc(O)cc1	-2.47228	1.699	2.1875	-0.4885	0.0139	YES
*	109-69-3	CCCCCl	-5.17131	2.079	1.6564	0.4226	0.0097	YES
-	108-46-3	Oc1cccc(O)c1	-2.52575	1.505	2.1769	-0.6719	0.0145	YES
+	92-77-3	O=C(Nc1ccccc1)c2cc3ccccc3(cc2(O))	0.79869	3.585	2.831	0.754	0.061	YES
#	87-62-7	Nc1c(cccc1C)C	-3.65774	1.602	1.9542	-0.3522	0.0169	YES
*	84-74-2	O=C(OCCCC)c1ccccc1(C(=O)OCCCC)	-2.32958	2.284	2.2155	0.0685	0.0319	YES
-	5407-04-5	C[NH+](C)CCCCl	-5.50981	0.796	1.5898	-0.7938	0.0106	YES
+	541-73-1	c1cc(cc(c1)Cl)Cl	-7.06838	0.954	1.2832	-0.3292	0.0206	YES
-	26471-62-5	O=C=Nc1ccc(c(N=C=O)c1)C	0.08513	2.079	2.6906	-0.6116	0.0371	YES
+	635-22-3	O=[N+]([O-])c1cc(N)ccc1Cl	-9.98611	0.556	0.7092	-0.1532	1.0232	No
#	4191-73-5	O=C(OC(C)C)c1ccc(O)cc1	-1.71449	2.284	2.3365	-0.0525	0.0207	YES
*	1071-83-6	O=C(O)CNCP(=O)(O)O	-7.24656	2.381	1.2481	1.1329	0.0177	YES
-	396-01-0	n1c(nc(N)c2nc(c(nc12)N)c3ccccc3)N	-4.90892	1.363	1.7081	-0.3451	0.0874	YES
*	611-06-3	O=[N+]([O-])c1ccc(cc1Cl)Cl	-5.61201	1.585	1.5697	0.0153	0.0176	YES
#	76-57-3	OC1C=CC5C4N(C)CCC25(c3c(OC12)c(OC)ccc3C4)	-13.9222	1.477	-0.0653	1.5423	0.074	YES
+	54-31-9	O=C(O)c2cc(c(cc2(NCc1occc1))Cl)S(=O)(=O)N	-5.40289	1.682	1.6109	0.0711	5.0609	No
*	298-59-9	O=C(OC)C(c1ccccc1)C2NCCCC2	-8.71269	1.585	0.9597	0.6253	0.0436	YES
*	95-50-1	c1ccc(c(c1)Cl)Cl	-5.57284	1.477	1.5774	-0.1004	0.0213	YES
-	149-57-5	O=C(O)C(CC)CCCC	-0.58319	1.886	2.5591	-0.6731	0.01	YES
#	6317-18-6	N#CSCSC#N	-15.9885	0.301	-0.4718	0.7728	0.0369	YES
-	101-90-6	O(c2cccc(OCC1OC1)c2)CC3OC3	-5.14218	1.097	1.6622	-0.5652	1.0487	No
+	137-26-8	C(N(C)C)(=S)SSC(N(C)C)=S	-7.68528	1.062	1.1618	-0.0998	4.0389	No
#	121-69-7	c1ccc(cc1)N(C)C	-3.62775	1.491	1.9601	-0.4691	0.0222	YES
+	79-11-8	O=C(O)CCl	-4.68476	1.477	1.7522	-0.2752	0.0134	YES
+	1330-78-5	O=P(Oc1cccc(c1)C)(Oc2cccc(c2)C)Oc3cccc(c3)C	-7.25436	1.699	1.2466	0.4524	1.0698	No
*	100-17-4	O=[N+]([O-])c1ccc(OC)cc1	-3.65897	1.983	1.954	0.029	0.0176	YES
#	75-27-4	C(Cl)(Cl)Br	-1.62939	1.875	2.3533	-0.4783	0.0166	YES
*	99-99-0	O=[N+]([O-])c1ccc(cc1)C	-3.74766	1.682	1.9365	-0.2545	0.0172	YES
-	122-39-4	c1ccc(cc1)Nc2ccccc2	-3.14091	1.294	2.0559	-0.7619	0.0318	YES
#	6373-74-6	O=[N+]([O-])c3ccc(Nc2ccc(Nc1ccccc1)c(c2)S(=O)(=O)O)c(c3)[N+](=O)[O-]	2.89166	3.176	3.2428	-0.0668	0.0805	YES
-	1972-08-3	Oc1cc(cc2OC(C)(C)C3CCC(=CC3(c12))C)CCCCC	-8.54808	0.699	0.9921	-0.2931	2.0568	No
*	211495-85-1	O[Si](O)(C1CCCC1)C2CCCC2	-7.09042	2.301	1.2789	1.0221	0.0312	YES
-	100-52-7	O=Cc1ccccc1	-3.89503	2.602	1.9075	0.6945	0.0211	YES
+	67-20-9	O=C2NC(=O)CN2(N=Cc1oc(cc1)[N+](=O)[O-])	-4.89593	1.664	1.7106	-0.0466	4.0617	No
#	598-55-0	O=C(OC)N	-1.01828	2	2.4735	-0.4735	0.0085	YES
-	131-17-9	O=C(OCC=C)c1ccccc1(C(=O)OCC=C)	-2.70824	1.699	2.141	-0.442	0.0357	YES
-	106-47-8	Nc1ccc(cc1)Cl	-7.03445	0.699	1.2899	-0.5909	0.0266	YES
#	480-16-0	O=C1C(O)=C(Oc2cc(O)cc(O)c12)c3ccc(O)cc3(O)	5.09952	2.983	3.6772	-0.6942	0.066	YES
*	513-37-1	C(=C(C)C)Cl	0.36957	2.398	2.7466	-0.3486	0.0074	YES
-	102-06-7	N=C(Nc1ccccc1)Nc2ccccc2	-3.11619	1.284	2.0608	-0.7768	0.0443	YES
#	57-66-9	O=C(O)c1ccc(cc1)S(=O)(=O)N(CCC)CCC	-10.101	1.699	0.6866	1.0124	0.0417	YES
-	120-12-7	c1ccc2cc3ccccc3(cc2(c1))	-2.04269	0.789	2.272	-1.483	0.0482	YES
#	597-25-1	O=P(OC)(OC)N1CCOCC1	2.40969	2.301	3.148	-0.847	0.0344	YES
*	205687-03-2	O=C(OCc1ccc(O)c(OC)c1)CCCCCCC(C)C	1.36747	3	2.9429	0.0571	0.0347	YES
*	125-33-7	O=C2NCNC(=O)C2(c1ccccc1)CC	-11.6513	1.363	0.3815	0.9815	1.0497	No
+	608-93-5	c1c(c(c(c(c1Cl)Cl)Cl)Cl)Cl	-4.93784	0.405	1.7024	-1.2974	0.0217	YES
*	108-30-5	O=C1OC(=O)CC1	-4.1168	2	1.8639	0.1361	0.0169	YES
+	7336-20-1	O=S(=O)(O)c2cc(N)ccc2(C=Cc1ccc(N)cc1S(=O)(=O)O)	-2.78985	2.682	2.125	0.557	1.0662	No
*	77-47-4	C=1(C(=C(C(C=1Cl)(Cl)Cl)Cl)Cl)Cl	-4.77857	1.279	1.7337	-0.4547	4.0215	No
*	298-81-7	O=C1Oc2c(OC)c3occc3(cc2(C=C1))	-9.28386	1.398	0.8473	0.5507	1.0537	No
-	614-45-9	O=C(OOC(C)(C)C)c1ccccc1	-1.24639	1.477	2.4286	-0.9516	0.021	YES
*	99-08-1	O=[N+]([O-])c1cccc(c1)C	-3.80113	1.682	1.926	-0.244	0.0179	YES
#	103-90-2	O=C(Nc1ccc(O)cc1)C	1.3744	1.789	2.9443	-1.1553	0.0234	YES
*	95-85-2	Oc1ccc(cc1(N))Cl	-1.39668	1.993	2.3991	-0.4061	0.0332	YES
#	446-72-0	O=C1C(=COc2cc(O)cc(O)c12)c3ccc(O)cc3	2.37936	2.699	3.142	-0.443	0.0627	YES
*	99-97-8	c1cc(ccc1N(C)C)C	-5.22148	1.796	1.6466	0.1494	0.0224	YES
-	2425-06-1	O=C1N(C(=O)C2CC=CCC12)SC(C(Cl)Cl)(Cl)Cl	-2.43123	1.761	2.1955	-0.4345	0.0605	YES
+	117-84-0	O=C(OCCCCCCCC)c1ccccc1(C(=O)OCCCCCCCC)	-3.75884	-0.415	1.9343	-2.3493	0.0384	YES
#	97-00-7	O=[N+]([O-])c1ccc(c(c1)[N+](=O)[O-])Cl	-8.22136	0.886	1.0564	-0.1704	0.0223	YES
#	140-67-0	O(c1ccc(cc1)CC=C)C	-3.06318	1.574	2.0712	-0.4972	0.0223	YES
+	33245-39-5	O=[N+]([O-])c1cc(cc(c1N(CCC)CCCl)[N+](=O)[O-])C(F)(F)F	-6.29234	1.778	1.4359	0.3421	0.048	YES
#	99-57-0	O=[N+]([O-])c1ccc(O)c(N)c1	-3.13652	2.398	2.0568	0.3412	0.0224	YES
#	62-23-7	O=C(O)c1ccc(cc1)[N+](=O)[O-]	-3.55272	1.685	1.9749	-0.2899	0.0194	YES
+	924-42-5	O=C(C=C)NCO	-3.64614	1.097	1.9565	-0.8595	0.0148	YES
-	2432-99-7	O=C(O)CCCCCCCCCCN	-3.48045	2.84	1.9891	0.8509	0.0159	YES
-	117-81-7	O=C(OCC(CC)CCCC)c1ccccc1(C(=O)OCC(CC)CCCC)	-1.93357	1.585	2.2934	-0.7084	0.0416	YES
+	6471-49-4	O=C(Nc1cccc(c1)[N+](=O)[O-])c3cc4ccccc4(c(N=Nc2cc(ccc2(OC))[N+](=O)[O-])c3(O))	-1.01665	2.363	2.4738	-0.1108	1.1116	No
#	91-64-5	O=C1Oc2ccccc2(C=C1)	-10.5611	1.279	0.596	0.683	0.0298	YES
+	5934-29-2	O=C(O)C(N)Cc1nc[nH]c1	-1.03009	3.284	2.4712	0.8128	1.0263	No
+	41372-08-1	O=C(O)C(N)(C)Cc1ccc(O)c(O)c1	2.61746	2.377	3.1888	-0.8118	0.0335	YES
#	616-23-9	OCC(CCl)Cl	-6.75121	1.544	1.3456	0.1984	0.0161	YES
-	25057-89-0	O=C1c2ccccc2(NS(=O)(=O)N1C(C)C)	-2.85497	1	2.1122	-1.1122	0.0406	YES
*	33820-53-0	O=[N+]([O-])c1cc(cc(c1N(CCC)CCC)[N+](=O)[O-])C(C)C	-8.2268	1.848	1.0553	0.7927	0.033	YES
*	111-90-0	OCCOCCOCC	6.63043	3.398	3.9784	-0.5804	0.0162	YES
+	94-75-7	O=C(O)COc1ccc(cc1Cl)Cl	-3.89719	0.699	1.9071	-1.2081	0.0233	YES
-	94-81-5	O=C(O)CCCOc1ccc(cc1C)Cl	-3.80153	1.602	1.9259	-0.3239	0.0225	YES
-	96-23-1	OC(CCl)CCl	-8.09058	1	1.0821	-0.0821	0.0236	YES
*	125-12-2	O=C(OC1CC2CCC1(C)C2(C)(C))C	-4.27083	1.954	1.8336	0.1204	0.035	YES
+	119-53-9	O=C(c1ccccc1)C(O)c2ccccc2	-2.77617	1.398	2.1277	-0.7297	0.0322	YES
-	25013-16-5	Oc1ccc(OC)cc1C(C)(C)C	0.15085	3.266	2.7035	0.5625	0.0196	YES
+	74-83-9	CBr	-9.38392	1	0.8276	0.1724	0.0106	YES
-	1646-88-4	O=C(ON=CC(C)(C)S(=O)(=O)C)NC	-8.49047	0.301	1.0034	-0.7024	0.0451	YES
+	110-86-1	n1ccccc1	-5.7239	1	1.5477	-0.5477	0.0165	YES
-	542-75-6	C(=CCl)CCl	-3.74226	1	1.9376	-0.9376	0.0208	YES
+	78-59-1	O=C1C=C(C)CC(C)(C)C1	-4.5781	3	1.7731	1.2269	0.0182	YES
+	105-60-2	O=C1NCCCCC1	-2.72785	2.398	2.1372	0.2608	0.0176	YES
#	8013-90-9	O=C(C=CC1C(=CCCC1(C)(C))C)C	-0.53241	2	2.5691	-0.5691	0.0309	YES
+	24634-61-5	O=C(O)C=CC=CC	-0.49466	3.647	2.5765	1.0705	0.015	YES
+	514-78-3	O=C2C(=C(C=CC(=CC=CC(=CC=CC=C(C=CC=C(C=CC1=C(C(=O)CCC1(C)C)C)C)C)C)C)C(C)(C)CC2)C	0.93657	3	2.8581	0.1419	3.0906	No
+	87-68-3	C(C(=C(Cl)Cl)Cl)(=C(Cl)Cl)Cl	-7.40946	0.398	1.2161	-0.8181	0.0211	YES
-	67-56-1	OC	0.34899	3.398	2.7425	0.6555	0.001	YES
-	698-87-3	OC(C)Cc1ccccc1	-1.10041	1.602	2.4574	-0.8554	0.0208	YES
#	3567-69-9	O=S(=O)(O)c4ccc(N=Nc1cc(c2ccccc2(c1(O)))S(=O)(=O)O)c3ccccc34	1.30314	2.699	2.9302	-0.2312	0.1117	YES
*	93-92-5	O=C(OC(c1ccccc1)C)C	-2.04052	2.176	2.2724	-0.0964	0.0224	YES
*	142-19-8	O=C(OCC=C)CCCCCC	-2.24272	2.196	2.2326	-0.0366	0.0145	YES
+	87-20-7	O=C(OCCC(C)C)c1ccccc1(O)	-2.36207	1.672	2.2091	-0.5371	0.027	YES
#	5471-51-2	O=C(C)CCc1ccc(O)cc1	-5.08258	2.38	1.6739	0.7061	0.0227	YES
#	23696-28-8	O=C(NCCO)c2c([n+]([O-])c1ccccc1[n+]2([O-]))C	-10.8362	0.699	0.5419	0.1571	0.0312	YES
#	2164-17-2	O=C(Nc1cccc(c1)C(F)(F)F)N(C)C	-1.71328	1.875	2.3368	-0.4618	0.0375	YES
+	503-74-2	O=C(O)CC(C)C	0.07013	3.634	2.6877	0.9463	0.0068	YES
*	1334-78-7	O=Cc1ccccc1C	-2.83439	2.699	2.1162	0.5828	0.0214	YES
*	108-31-6	O=C1OC(=O)C=C1	-6.07186	2	1.4793	0.5207	0.0181	YES
#	505-57-7	O=CC=CCCC	0.35899	2.41	2.7445	-0.3345	0.0119	YES
-	40487-42-1	O=[N+]([O-])c1cc(c(c(c1(NC(CC)CC))[N+](=O)[O-])C)C	-2.6932	2.398	2.144	0.254	0.0305	YES
-	38502-29-3	OC(Cc1ccccc1)CC(C)C	0.30861	1.602	2.7346	-1.1326	0.0263	YES
#	33229-34-4	O=[N+]([O-])c1cc(ccc1(NCCO))N(CCO)CCO	-2.01297	2.792	2.2778	0.5142	0.0469	YES
*	130-89-2	OC(c2ccnc1ccc(OC)cc12)C3N4CCC(C3)C(C=C)C4	1.54697	2	2.9782	-0.9782	0.0648	YES
*	3397-62-4	n1c(nc(nc1N)Cl)N	-3.4994	1.533	1.9854	-0.4524	0.045	YES
-	23031-36-9	O=C(OC1C(=C(C(=O)C1)CC#C)C)C2C(C=C(C)C)C2(C)(C)	-0.28729	2.362	2.6173	-0.2553	1.0564	No
-	95737-68-1	n1ccccc1OC(C)COc3ccc(Oc2ccccc2)cc3	-3.76566	2.071	1.933	0.138	1.0685	No
*	199119-58-9	O=C(N=S(=O)(O)c1ncccc1(OCC(F)(F)F))Nc2nc(OC)cc(n2)OC	0.58454	3.022	2.7889	0.2331	0.0942	YES
-	57966-95-7	N#CC(=NOC)C(=O)NC(=O)NCC	-5.66561	2.009	1.5592	0.4498	0.0484	YES
-	53112-28-0	n1c(nc(cc1C)C)Nc2ccccc2	-1.4835	2.723	2.382	0.341	0.04	YES
+	161050-58-4	O=C(NN(C(=O)c1cc(cc(c1)C)C)C(C)(C)C)c2cccc(OC)c2C	-3.65242	2.548	1.9553	0.5927	1.0615	No
-	78587-05-0	O=C(NC1CCCCC1)N3C(=O)SC(c2ccc(cc2)Cl)C3C	-4.14007	1.699	1.8593	-0.1603	2.0762	No
#	98967-40-9	O=S(=O)(Nc1c(F)cccc1(F))c2nc3nc(ccn3(n2))C	2.66771	3	3.1987	-0.1987	0.0711	YES
+	99607-70-2	O=C(OC(C)CCCCC)COc1ccc(c2cccnc12)Cl	-0.78142	1.806	2.5201	-0.7141	0.0431	YES
#	68694-11-1	FC(F)(F)c2cc(ccc2(N=C(n1cncc1)COCCC))Cl	0.47541	1.612	2.7674	-1.1554	0.073	YES
*	1689-99-2	N#Cc1cc(c(OC(=O)CCCCCCC)c(c1)Br)Br	-3.40338	1.74	2.0043	-0.2643	0.0691	YES
*	101-21-3	O=C(OC(C)C)Nc1cccc(c1)Cl	-3.07645	2.441	2.0686	0.3724	0.0355	YES
*	76703-62-3	N#CC(OC(=O)C1C(C=C(C(F)(F)F)Cl)C1(C)(C))c3cccc(Oc2ccccc2)c3	-24.8524	0.623	-2.2157	2.8387	1.1008	No
*	120-32-1	Oc1ccc(cc1Cc2ccccc2)Cl	-3.72241	2.38	1.9415	0.4385	0.0369	YES
+	19666-30-9	O=C1OC(=NN1c2cc(OC(C)C)c(cc2Cl)Cl)C(C)(C)C	-3.63994	2	1.9577	0.0423	0.0681	YES
-	105512-06-9	O=C(OCC#C)C(Oc2ccc(Oc1ncc(cc1(F))Cl)cc2)C	-8.15427	0.916	1.0696	-0.1536	1.0536	No
*	112226-61-6	O=C(NN(C(=O)c1ccccc1)C(C)(C)C)c2ccc(cc2)Cl	-8.54829	1.722	0.992	0.73	0.0585	YES
+	129630-19-9	O=C(OCC)COc1cc(c(F)cc1Cl)c2nn(c(OC(F)F)c2Cl)C	0.34902	3.173	2.7425	0.4305	1.0748	No
#	88-30-2	O=[N+]([O-])c1ccc(O)cc1C(F)(F)F	-5.08538	2.164	1.6733	0.4907	0.0241	YES
#	68359-37-5	N#CC(OC(=O)C1C(C=C(Cl)Cl)C1(C)(C))c3ccc(F)c(Oc2ccccc2)c3	-9.52605	1.568	0.7997	0.7683	0.0943	YES
#	149979-41-9	O=C1C(=C(O)CC(C1)C2CCOCC2)C(=NOCC=CCl)CC	-4.26108	2.348	1.8355	0.5125	0.0806	YES
#	118134-30-8	O1CC(OC12(CCC(CC2)C(C)(C)C))CN(CC)CCC	-6.85955	1.74	1.3243	0.4157	0.0412	YES
*	128639-02-1	O=C(OCC)C(Cc1cc(c(F)cc1Cl)N2N=C(N(C2(=O))C(F)F)C)Cl	2.46026	2.672	3.1579	-0.4859	1.0792	No
-	120116-88-3	N#Cc2nc(c(c1ccc(cc1)C)n2S(=O)(=O)N(C)C)Cl	-2.42094	2.469	2.1976	0.2714	0.0725	YES
#	9006-42-2	N(C(=S)S)CCNC(=S)S	-16.2825	0.477	-0.5296	1.0066	0.04	YES
-	1397-94-0	O=CNc2cccc(C(=O)NC1C(=O)OC(C)C(OC(=O)CC(C)C)C(C(=O)OC1(C))CCCCCC)c2(O)	-9.28006	-0.301	0.8481	-1.1491	1.0644	No
#	149877-41-8	O=C(OC(C)C)NNc1cc(ccc1(OC))c2ccccc2	-5.23369	1.212	1.6442	-0.4322	0.0522	YES
-	4151-50-2	O=S(=O)(NCC)C(F)(F)C(F)(F)C(F)(F)C(F)(F)C(F)(F)C(F)(F)C(F)(F)C(F)(F)F	-7.46455	0.398	1.2053	-0.8073	0.0768	YES
#	115-29-7	O=S1OCC2C(CO1)C3(C(=C(C2(C3(Cl)Cl)Cl)Cl)Cl)Cl	-19.932	0.176	-1.2477	1.4237	0.0667	YES
#	124495-18-7	Fc3ccc(Oc2ccnc1cc(cc(c12)Cl)Cl)cc3	-5.69648	2	1.5531	0.4469	0.0606	YES
-	90-43-7	Oc1ccccc1c2ccccc2	0.60351	2.883	2.7926	0.0904	0.0288	YES
*	5598-13-0	n1c(OP(OC)(OC)=S)c(cc(c1Cl)Cl)Cl	-15.457	1	-0.3672	1.3672	5.0421	No
*	219714-96-2	O=S(=O)(Nc1nc2c(OC)cnc(OC)n2(n1))c3c(OCC(F)F)cccc3C(F)(F)F	-3.25868	2.421	2.0327	0.3883	0.112	YES
#	134-62-3	O=C(c1cccc(c1)C)N(CC)CC	-2.58037	2	2.1662	-0.1662	0.03	YES
-	175013-18-0	O=C(OC)N(OC)c1ccccc1COc2nn(cc2)c3ccc(cc3)Cl	-2.18385	1.54	2.2442	-0.7042	1.092	No
-	103361-09-7	O=C1C4=C(C(=O)N1c3cc2c(OCC(=O)N2CC#C)cc3(F))CCCC4	-3.46563	1.35	1.992	-0.642	1.0803	No
+	135158-54-2	O=C(c2cccc1nnsc12)SC	0.60709	2.713	2.7933	-0.0803	6.0409	No
#	94361-06-5	OC(c1ccc(cc1)Cl)(Cn2ncnc2)C(C)C3CC3	-0.28684	1.33	2.6174	-1.2874	0.0842	YES
#	153719-23-4	O=[N+]([O-])N=C1N(C)COCN1Cc2cnc(Cl)s2	-6.85584	1.246	1.325	-0.079	0.0538	YES
#	137-30-4	C(N(C)C)(=S)S	-4.02794	1.33	1.8814	-0.5514	0.0184	YES
#	96489-71-3	O=C1C(=C(C=NN1C(C)(C)C)SCc2ccc(cc2)C(C)(C)C)Cl	-16.3297	0.743	-0.5389	1.2819	0.0659	YES
#	55219-65-3	OC(C(Oc1ccc(cc1)Cl)n2ncnc2)C(C)(C)C	-9.20271	1.477	0.8633	0.6137	0.0555	YES
#	134605-64-4	O=C(OC(C(=O)OCC=C)(C)C)c1cc(ccc1Cl)N2C(=O)C=C(N(C2(=O))C)C(F)(F)F	-4.87281	1.274	1.7152	-0.4412	0.0843	YES
*	56-38-2	O=[N+]([O-])c1ccc(OP(OCC)(OCC)=S)cc1	-12.7804	0.602	0.1594	0.4426	4.0381	No
+	94-74-6	O=C(O)COc1ccc(cc1C)Cl	-2.77657	1.513	2.1276	-0.6146	0.0201	YES
*	55406-53-6	O=C(OCC#CI)NCCCC	-6.0961	1.398	1.4745	-0.0765	0.0215	YES
#	36734-19-7	O=C(NC(C)C)N2C(=O)N(c1cc(cc(c1)Cl)Cl)C(=O)C2	-9.20174	1.699	0.8635	0.8355	0.0697	YES
*	87818-31-3	O(Cc1ccccc1C)C3CC2(OC3(C)(CC2))C(C)C	-6.55963	1.699	1.3833	0.3157	0.0623	YES
#	66841-25-6	N#CC(OC(=O)C1C(C(C(Br)(Br)Br)Br)C1(C)(C))c3cccc(Oc2ccccc2)c3	-15.3105	0.778	-0.3384	1.1164	0.1609	YES
-	80844-07-1	O(c1ccccc1)c2cccc(c2)COCC(c3ccc(OCC)cc3)(C)C	0.96863	2.079	2.8644	-0.7854	0.0689	YES
#	361377-29-9	Fc2c(ncnc2(Oc1ccccc1Cl))Oc4ccccc4(C(=NOC)C3=NOCCO3)	0.38175	2.763	2.749	0.014	0.1244	YES
+	109293-97-2	O=C(O)c2cccnc2(C(=NNC(=O)Nc1cc(F)cc(F)c1)C)	-0.52043	2.86	2.5715	0.2885	1.0548	No
#	59669-26-0	O=C(ON=C(C)SC)N(C)SN(C(=O)ON=C(C)SC)C	-15.7004	1.477	-0.4151	1.8921	0.0904	YES
-	126833-17-8	O=C(Nc1ccc(O)c(c1Cl)Cl)C2(C)(CCCCC2)	1.99696	2.956	3.0667	-0.1107	0.0424	YES
*	52315-07-8	N#CC(OC(=O)C1C(C=C(Cl)Cl)C1(C)(C))c3cccc(Oc2ccccc2)c3	-11.8404	1.45	0.3443	1.1057	0.0936	YES
-	97886-45-8	O=C(c1c(nc(c(C(=O)SC)c1CC(C)C)C(F)(F)F)C(F)F)SC	-7.01505	0.821	1.2937	-0.4727	0.0626	YES
+	35554-44-0	n1ccn(c1)CC(OCC=C)c2ccc(cc2Cl)Cl	-4.75369	1.579	1.7386	-0.1596	0.0599	YES
-	188489-07-8	O=C(OCC)COc1cc(c(F)cc1Cl)N2N=CC(=C(C2(=O))C)C(F)(F)F	0.22378	2.617	2.7179	-0.1009	1.0721	No
+	105726-67-8	O=C(NC)C(CC)(CCC)CCC	-0.63658	1.477	2.5486	-1.0716	0.0163	YES
+	161326-34-7	O=C3N(Nc1ccccc1)C(=NC3(c2ccccc2)C)SC	-4.94856	1.517	1.7003	-0.1833	2.0843	No
+	112281-77-3	FC(F)C(F)(F)OCC(c1ccc(cc1Cl)Cl)Cn2ncnc2	-8.10195	1.378	1.0798	0.2982	1.0661	No
*	131807-57-3	O=C4OC(c2ccc(Oc1ccccc1)cc2)(C(=O)N4(Nc3ccccc3))C	-6.94642	1.114	1.3072	-0.1932	0.07	YES
*	153233-91-1	Fc1cccc(F)c1C3=NC(c2ccc(cc2(OCC))C(C)(C)C)CO3	5.40928	2.478	3.7381	-1.2601	0.0564	YES
*	77501-63-4	O=C(OC(C(=O)OCC)C)c2cc(Oc1ccc(cc1Cl)C(F)(F)F)ccc2[N+](=O)[O-]	-7.16533	1.867	1.2641	0.6029	1.0521	No
#	113-48-4	O=C2N(C(=O)C3C1C=CC(C1)C23)CC(CC)CCCC	2.87427	2.415	3.2394	-0.8244	0.0713	YES
*	19044-88-3	O=[N+]([O-])c1cc(cc(c1N(CCC)CCC)[N+](=O)[O-])S(=O)(=O)N	-13.1428	1.662	0.0881	1.5739	0.0444	YES
+	119168-77-3	O=C(NCc1ccc(cc1)C(C)(C)C)c2c(c(nn2C)CC)Cl	-5.17696	1.462	1.6553	-0.1933	3.07	No
-	210631-68-8	O=C(c1cnn(c1(O))C)c3ccc(c(C2=NOCC2)c3C)S(=O)(=O)C	-8.21545	0.322	1.0575	-0.7355	0.114	YES
+	94125-34-5	O=C(Nc1nc(nc(n1)C)OC)NS(=O)(=O)c2ccccc2CCC(F)(F)F	-6.06234	1.491	1.4811	0.0099	0.0793	YES
*	69409-94-5	N#CC(OC(=O)C(Nc1ccc(cc1Cl)C(F)(F)F)C(C)C)c3cccc(Oc2ccccc2)c3	-10.4011	1.477	0.6275	0.8495	0.0995	YES
#	99-30-9	O=[N+]([O-])c1cc(c(N)c(c1)Cl)Cl	-2.16779	2.176	2.2474	-0.0714	0.0302	YES
#	81-49-2	O=C1c3ccccc3(C(=O)c2c1c(N)c(cc2Br)Br)	2.33837	2.176	3.1339	-0.9579	0.0801	YES
-	6190-65-4	n1c(nc(nc1NC(C)C)Cl)N	-2.92704	1.545	2.098	-0.553	0.0467	YES
+	205650-65-3	N#Cc1nn(c(N)c1C(F)(F)F)c2c(cc(cc2Cl)C(F)(F)F)Cl	-15.1358	-0.226	-0.304	0.078	2.0952	No
+	137-09-7	Oc1ccc(N)cc1(N)	-1.80145	1.398	2.3194	-0.9214	0.028	YES
+	119446-68-3	n1cnn(c1)CC2(OCC(O2)C)c4ccc(Oc3ccc(cc3)Cl)cc4Cl	-8.16442	1	1.0676	-0.0676	4.098	No
#	125225-28-7	OC3(Cn1ncnc1)(C(Cc2ccc(cc2)Cl)CCC3(C(C)C))	0.52129	1.476	2.7764	-1.3004	0.0839	YES
+	1596-84-5	O=C(O)CCC(=O)NN(C)C	-6.70539	0.303	1.3546	-1.0516	0.0258	YES
#	123312-89-0	O=C2NN=C(C)CN2(N=Cc1cnccc1)	-2.24259	2.556	2.2326	0.3234	0.0685	YES
*	20018-09-1	O=S(=O)(c1ccc(cc1)C)C(I)I	-1.38667	1.903	2.401	-0.498	0.029	YES
#	28434-00-6	O=C(OC1C(=C(C(=O)C1)CC=C)C)C2C(C=C(C)C)C2(C)(C)	0.06445	1.563	2.6865	-1.1235	0.0515	YES
*	114369-43-6	N#CC(c1ccccc1)(Cn2ncnc2)CCc3ccc(cc3)Cl	-14.2252	0.708	-0.1249	0.8329	1.0979	No
#	179101-81-6	FC(F)(F)c2cnc(OCCCOc1c(cc(OCC=C(Cl)Cl)cc1Cl)Cl)cc2	-4.83313	1.748	1.723	0.025	0.0568	YES
+	51338-27-3	O=C(OC)C(Oc2ccc(Oc1ccc(cc1Cl)Cl)cc2)C	-8.64789	0.8	0.9724	-0.1724	0.0396	YES
+	125401-92-5	O=C(O)c3c(Oc1nc(OC)cc(n1)OC)cccc3(Oc2nc(OC)cc(n2)OC)	0.92149	2.86	2.8552	0.0048	0.1041	YES
+	57960-19-7	O=C(OC=1C(=O)c2ccccc2(C(=O)C=1CCCCCCCCCCCC))C	-2.4784	2.077	2.1863	-0.1093	6.0358	No
-	121552-61-2	n1c(nc(cc1C)C2CC2)Nc3ccccc3	-4.77692	1.278	1.734	-0.456	0.0647	YES
+	106-46-7	c1cc(ccc1Cl)Cl	-4.94099	2.477	1.7018	0.7752	0.015	YES
-	123343-16-8	O=C(O)c1c(cccc1Sc2nc(OC)cc(n2)OC)Cl	-4.19435	1.502	1.8486	-0.3466	1.0576	No
-	145701-21-9	O=S(=O)(Nc1c(cccc1Cl)Cl)c2nc3cc(F)nc(OCC)n3(n2)	0.58323	2	2.7886	-0.7886	0.0821	YES
#	33629-47-9	O=[N+]([O-])c1cc(cc(c1(NC(C)CC))[N+](=O)[O-])C(C)(C)C	-5.01235	1.699	1.6877	0.0113	0.0311	YES
-	112143-82-5	O=C(OCC)CSc1nc(nn1(C(=O)N(C)C))C(C)(C)C	-3.99027	1.968	1.8888	0.0792	1.0627	No
*	188425-85-6	O=C(Nc2ccccc2(c1ccc(cc1)Cl))c3cccnc3Cl	-7.54881	2.137	1.1887	0.9483	0.0828	YES
+	62-73-7	O=P(OC=C(Cl)Cl)(OC)OC	-6.90416	1.176	1.3155	-0.1395	1.0283	No
*	26225-79-6	O=S(=O)(Oc1ccc2OC(OCC)C(c2(c1))(C)C)C	-5.27062	3.279	1.6369	1.6421	2.0423	No
-	13684-56-5	O=C(Oc1cccc(c1)NC(=O)OCC)Nc2ccccc2	-4.12166	1.176	1.8629	-0.6869	0.0455	YES
-	141776-32-1	O=C(Nc1nc(OC)cc(n1)OC)NS(=O)(=O)c3c(nc2ccccn23)S(=O)(=O)CC	1.34973	3.106	2.9394	0.1666	0.1027	YES
*	1912-24-9	n1c(nc(nc1NC(C)C)Cl)NCC	-3.26736	1.543	2.031	-0.488	0.0495	YES
#	122836-35-5	O=C1N(N=C(N1C(F)F)C)c2cc(NS(=O)(=O)C)c(cc2Cl)Cl	1.31849	1.818	2.9333	-1.1153	0.077	YES
+	117718-60-2	O=C(OC)c2c(nc(c(C1=NCCS1)c2CC(C)C)C(F)(F)F)C(F)F	-5.64212	1.833	1.5638	0.2692	3.0638	No
+	741-58-2	O=S(=O)(NCCSP(OC(C)C)(OC(C)C)=S)c1ccccc1	-4.78171	2	1.7331	0.2669	4.0555	No
+	1897-45-6	N#Cc1c(c(C#N)c(c(c1Cl)Cl)Cl)Cl	-11.1913	0.477	0.472	0.005	3.0541	No
-	3825-26-1	O=C(O)C(F)(F)C(F)(F)C(F)(F)C(F)(F)C(F)(F)C(F)(F)C(F)(F)F	-5.66221	1.699	1.5599	0.1391	0.0559	YES
-	87546-18-7	O=C(OCCCCC)COc1cc(c(F)cc1Cl)N2C(=O)C3=C(C2(=O))CCCC3	2.15077	3.133	3.097	0.036	0.0798	YES
*	66332-96-5	O=C(Nc1cccc(OC(C)C)c1)c2ccccc2C(F)(F)F	-0.99543	2.53	2.478	0.052	0.0538	YES
*	120068-37-3	N#Cc1nn(c(N)c1S(=O)C(F)(F)F)c2c(cc(cc2Cl)C(F)(F)F)Cl	-17.2337	0.286	-0.7168	1.0028	3.1021	No
#	23135-22-0	O=C(ON=C(C(=O)N(C)C)SC)NC	-11.0293	1.173	0.5039	0.6691	0.0494	YES
+	55335-06-3	O=C(O)COc1nc(c(cc1Cl)Cl)Cl	-6.04657	1.301	1.4842	-0.1832	1.026	No
#	117337-19-6	O=C(OC)CSc3cc(N=C1N2N(C(=O)S1)CCCC2)c(F)cc3Cl	4.55902	2.334	3.5708	-1.2368	0.0986	YES
#	39515-41-8	N#CC(OC(=O)C1C(C)(C)C1(C)(C))c3cccc(Oc2ccccc2)c3	-6.65169	1.477	1.3652	0.1118	0.0849	YES
-	5234-68-4	O=C(Nc1ccccc1)C2=C(OCCS2)C	-7.33236	1	1.2313	-0.2313	1.0401	No
#	533-74-4	C1(N(C)CN(C)CS1)(=S)	-9.02888	0.653	0.8975	-0.2445	0.0383	YES
*	87820-88-0	O=C2C(=C(O)CC(c1c(cc(cc1C)C)C)C2)C(=NOCC)CC	3.67909	2.311	3.3977	-1.0867	0.0635	YES
+	34549-30-9	OCC(CO)(CCBr)CCBr	-0.67207	2.602	2.5416	0.0604	2.0343	No
*	111578-32-6	O=C(Nc3ccc(Oc2ccc1c(OC(OC)(C)CC1(C)C)c2)cc3)N(OC)C	2.7356	1.653	3.2121	-1.5591	0.0721	YES
#	122453-73-0	N#Cc2c(c1ccc(cc1)Cl)n(c(c2Br)C(F)(F)F)COCC	-7.83928	1.685	1.1315	0.5535	0.0902	YES
#	80-05-7	Oc1ccc(cc1)C(c2ccc(O)cc2)(C)C	-7.49891	1.398	1.1985	0.1995	0.0333	YES
-	21087-64-9	O=C1C(=NN=C(N1(N))SC)C(C)(C)C	-9.66276	0.477	0.7728	-0.2958	0.0537	YES
+	51235-04-2	O=C1N=C(N(C(=O)N1C2CCCCC2)C)N(C)C	-1.02523	2.644	2.4722	0.1718	0.049	YES
#	15165-67-0	O=C(O)C(Oc1ccc(cc1Cl)Cl)C	-5.84809	2.158	1.5233	0.6347	0.0252	YES
*	50471-44-8	O=C1OC(C=C)(C(=O)N1c2cc(cc(c2)Cl)Cl)C	-5.24801	1.38	1.6413	-0.2613	0.0511	YES
#	25954-13-6	O=C(N)P(=O)(O)OCC	-1.16631	1.699	2.4444	-0.7454	0.0214	YES
*	87674-68-8	O=C(N(c1c(csc1C)C)C(C)COC)CCl	3.29969	1.991	3.3231	-1.3321	3.039	No
+	26544-20-7	O=C(OCCCCCC(C)C)COc1ccc(cc1C)Cl	-4.03438	1.732	1.8801	-0.1481	0.0277	YES
#	87392-12-9	O=C(N(c1c(cccc1CC)C)C(C)COC)CCl	-3.37239	2.176	2.0104	0.1656	0.0472	YES
*	158062-67-0	N#CCNC(=O)c1cnccc1C(F)(F)F	-12.2252	1.778	0.2686	1.5094	0.0463	YES
#	113136-77-9	O=C(O)C2CC2(C(=O)Nc1ccc(cc1Cl)Cl)	-7.93834	2.054	1.112	0.942	0.0417	YES
+	23184-66-9	O=C(N(c1c(cccc1CC)CC)COCCCC)CCl	-4.5904	1.699	1.7707	-0.0717	0.0504	YES
+	79241-46-6	O=C(OCCCC)C(Oc2ccc(Oc1ncc(cc1)C(F)(F)F)cc2)C	-6.32933	0.699	1.4286	-0.7296	0.0494	YES
#	69377-81-7	O=C(O)COc1nc(F)c(c(N)c1Cl)Cl	-0.052	2.875	2.6636	0.2114	0.0346	YES
*	51707-55-2	O=C(Nc1ccccc1)Nc2cnns2	-1.18443	2.009	2.4408	-0.4318	2.0441	No
#	42509-62-6	O=C1N=C(N(N1)C(C)C)Cl	6.71527	2.83	3.995	-1.165	0.0393	YES
*	144550-36-7	O=C(OC)c1ccc(cc1S(=O)(=O)NC(=O)Nc2nc(nc(n2)C)OC)I	2.4673	2.54	3.1593	-0.6193	1.0722	No
+	116255-48-2	n1cnn(c1)CC2(OCC(C2)Br)(c3ccc(cc3Cl)Cl)	-6.47811	1.833	1.3993	0.4337	1.1107	No
+	122-34-9	n1c(nc(nc1NCC)Cl)NCC	-3.31136	1.1	2.0224	-0.9224	0.0507	YES
-	54593-83-8	O(CC)P(OCC)(OC(C(Cl)(Cl)Cl)Cl)=S	-10.0183	0.09	0.7028	-0.6128	2.0366	No
-	83657-24-3	OC(C(=Cc1ccc(cc1Cl)Cl)n2ncnc2)C(C)(C)C	-11.1173	-0.149	0.4866	-0.6356	0.0615	YES
*	115-32-2	OC(c1ccc(cc1)Cl)(c2ccc(cc2)Cl)C(Cl)(Cl)Cl	-2.26468	1.982	2.2283	-0.2463	0.0506	YES
*	122931-48-0	O=C(Nc1nc(OC)cc(n1)OC)NS(=O)(=O)c2ncccc2S(=O)(=O)CC	-2.89294	2.695	2.1047	0.5903	0.0774	YES
#	759-94-4	O=C(N(CCC)CCC)SCC	-6.23508	1.176	1.4471	-0.2711	0.0264	YES
#	26952-20-5	O=C(OC(C)CCCCCC)c1nc(c(c(N)c1Cl)Cl)Cl	-2.18319	2.342	2.2443	0.0977	0.0427	YES
-	68049-83-2	O=C1N(N=C2N1CCCC2)c3cc(OCC#C)c(cc3Cl)Cl	-1.42884	1.857	2.3927	-0.5357	1.096	No
-	136-45-8	O=C(OCCC)c1ncc(cc1)C(=O)OCCC	-0.10231	3	2.6537	0.3463	0.0322	YES
*	91-53-2	O(c1ccc2NC(C=C(c2(c1))C)(C)C)CC	-8.17896	1.602	1.0647	0.5373	0.038	YES
#	79622-59-6	O=[N+]([O-])c2cc(c(c(c2(Nc1ncc(cc1Cl)C(F)(F)F))[N+](=O)[O-])Cl)C(F)(F)F	-7.74333	1.58	1.1504	0.4296	0.0652	YES
*	42874-03-3	O=[N+]([O-])c2ccc(Oc1ccc(cc1Cl)C(F)(F)F)cc2(OCC)	-11.2461	1.711	0.4613	1.2497	0.0504	YES
-	131983-72-7	OC2(C(=Cc1ccc(cc1)Cl)CCC2(C)(C))(Cn3ncnc3)	-4.87846	1.297	1.7141	-0.4171	1.0791	No
+	131341-86-1	N#Cc1c[nH]cc1c3cccc2OC(F)(F)Oc23	0.25915	2.665	2.7248	-0.0598	6.0543	No
*	126535-15-7	O=C(OC)c1cccc(c1S(=O)(=O)NC(=O)Nc2nc(nc(n2)N(C)C)OCC(F)(F)F)C	-3.58109	2.104	1.9693	0.1347	1.0932	No
#	69327-76-0	O=C2N(c1ccccc1)CSC(=NC(C)(C)C)N2C(C)C	-2.41892	1.836	2.198	-0.362	0.0882	YES
+	173584-44-6	O=C(OC)N(C(=O)N2N=C3c1ccc(cc1CC3(OC2)(C(=O)OC))Cl)c4ccc(OC(F)(F)F)cc4	-9.72685	0.577	0.7602	-0.1832	3.1186	No
+	112410-23-8	O=C(NN(C(=O)c1cc(cc(c1)C)C)C(C)(C)C)c2ccc(cc2)CC	-8.84426	2.124	0.9338	1.1902	0.057	YES
+	165252-70-0	O=[N+]([O-])NC(=NC)NCC1COCC1	-0.07608	2.526	2.6589	-0.1329	0.0364	YES
#	1194-65-6	N#Cc1c(cccc1Cl)Cl	-5.63294	1.699	1.5656	0.1334	0.0338	YES
#	2008-58-4	O=C(N)c1c(cccc1Cl)Cl	-9.51062	1.69	0.8027	0.8873	0.0262	YES
-	79538-32-2	O=C(OCc1c(F)c(F)c(c(F)c1(F))C)C2C(C=C(C(F)(F)F)Cl)C2(C)(C)	-4.56124	0.875	1.7765	-0.9015	1.0623	No
*	101200-48-0	O=C(OC)c1ccccc1S(=O)(=O)NC(=O)N(c2nc(nc(n2)C)OC)C	-0.02571	2.072	2.6688	-0.5968	1.074	No
-	116714-46-6	O=C(NC(=O)c1c(F)cccc1(F))Nc2ccc(OC(F)(F)C(F)OC(F)(F)F)c(c2)Cl	-7.11807	0.937	1.2734	-0.3364	1.0717	No
+	67485-29-4	FC(F)(F)c3ccc(C=CC(=NNC1=NCC(C)(C)CN1)C=Cc2ccc(cc2)C(F)(F)F)cc3	-9.5239	0.699	0.8001	-0.1011	5.1018	No
#	79983-71-4	OC(c1ccc(cc1Cl)Cl)(Cn2ncnc2)CCCC	-11.7226	1.398	0.3675	1.0305	0.0584	YES
+	29091-21-2	O=[N+]([O-])c1cc(c(N)c(c1N(CCC)CCC)[N+](=O)[O-])C(F)(F)F	-7.9317	2.43	1.1133	1.3167	0.0465	YES
*	86209-51-0	O=C(OC)c1ccccc1S(=O)(=O)NC(=O)Nc2nc(OC(F)F)cc(n2)OC(F)F	-1.58477	2.176	2.3621	-0.1861	1.0813	No
-	122-88-3	O=C(O)COc1ccc(cc1)Cl	-5.4405	2.713	1.6035	1.1095	0.0243	YES
-	111988-49-9	N#CN=C2N(Cc1cnc(cc1)Cl)CCS2	-3.43921	1.456	1.9972	-0.5412	0.0865	YES
*	135410-20-7	N#CN=C(N(C)Cc1cnc(cc1)Cl)C	-3.17376	1.706	2.0494	-0.3434	0.0617	YES
*	52918-63-5	N#CC(OC(=O)C1C(C=C(Br)Br)C1(C)(C))c3cccc(Oc2ccccc2)c3	-13.6692	0.398	-0.0155	0.4135	0.1254	YES
#	16752-77-5	O=C(ON=C(C)SC)NC	-10.1545	1.097	0.676	0.421	0.0406	YES
#	60207-90-1	n1cnn(c1)CC2(OCC(O2)CCC)c3ccc(cc3Cl)Cl	-6.16624	1.89	1.4607	0.4293	0.0871	YES
+	2163-68-0	O=C1N=C(NC(=N1)NC(C)C)NCC	-6.69079	1.276	1.3575	-0.0815	0.0424	YES
#	15299-99-7	O=C(N(CC)CC)C(Oc1cccc2ccccc12)C	-7.73033	1.699	1.153	0.546	0.0422	YES
+	100784-20-1	O=C(OC)c1c(nn(c1S(=O)(=O)NC(=O)Nc2nc(OC)cc(n2)OC)C)Cl	0.57249	2.696	2.7865	-0.0905	2.0994	No
*	131860-33-8	N#Cc3ccccc3(Oc2ncnc(Oc1ccccc1C(=COC)C(=O)OC)c2)	-1.3815	2.324	2.4021	-0.0781	1.0924	No
#	85509-19-9	Fc1ccc(cc1)[Si](c2ccc(F)cc2)(C)Cn3ncnc3	-8.63928	1.431	0.9741	0.4569	0.0592	YES
-	104206-82-8	O=C(c1ccc(cc1[N+](=O)[O-])S(=O)(=O)C)C2C(=O)CCCC2(=O)	-10.6126	-0.201	0.5859	-0.7869	0.047	YES
#	94-82-6	O=C(O)CCCOc1ccc(cc1Cl)Cl	-4.92214	1.622	1.7055	-0.0835	0.0257	YES
*	2675-77-6	O(c1cc(c(OC)cc1Cl)Cl)C	-0.71754	2.574	2.5327	0.0413	0.0213	YES
+	134098-61-6	O=C(OC(C)(C)C)c1ccc(cc1)CON=Cc3c(nn(c3(Oc2ccccc2))C)C	-11.2327	0.818	0.4639	0.3541	1.1142	No
#	34256-82-1	O=C(N(c1c(cccc1CC)C)COCC)CCl	-4.29428	2.207	1.829	0.378	0.0472	YES
-	113036-88-7	O=C(NC(=O)c1c(F)cccc1(F))Nc2ccc(cc2)CON=C(c3ccc(cc3)Cl)C4CC4	2.93746	3.301	3.2518	0.0492	0.0966	YES
*	1929-73-3	O=C(OCCOCCCC)COc1ccc(cc1Cl)Cl	0.31406	2.161	2.7356	-0.5746	0.035	YES
+	333-41-5	n1c(OP(OCC)(OCC)=S)cc(nc1C(C)C)C	-8.88859	2.225	0.9251	1.2999	4.048	No
+	298-00-0	O=[N+]([O-])c1ccc(OP(OC)(OC)=S)cc1	-11.0878	0.093	0.4924	-0.3994	4.0349	No
#	144651-06-9	O=C(OC1COC1)c2ccccc2S(=O)(=O)NC(=O)Nc3nc(cc(n3)C)C	-1.84106	2.5	2.3116	0.1884	0.0723	YES
*	122008-85-9	N#Cc2ccc(Oc1ccc(OC(C(=O)OCCCC)C)cc1)c(F)c2	-3.23301	2.278	2.0378	0.2402	0.0562	YES
-	210880-92-5	O=[N+]([O-])NC(=NC)NCc1cnc(Cl)s1	-2.93563	2.305	2.0963	0.2087	1.0368	No
-	72963-72-5	O=C(OCN1C(=O)N(CC#C)CC1(=O))C2C(C=C(C)C)C2(C)(C)	-4.85186	2.252	1.7193	0.5327	1.065	No
+	83657-17-4	OC(C(=Cc1ccc(cc1)Cl)n2ncnc2)C(C)(C)C	-5.07197	2	1.676	0.324	0.0682	YES
-	82-68-8	O=[N+]([O-])c1c(c(c(c(c1Cl)Cl)Cl)Cl)Cl	-5.60886	2.993	1.5703	1.4227	0.0243	YES
-	83121-18-0	O=C(NC(=O)c1c(F)cccc1(F))Nc2cc(c(F)c(c2(F))Cl)Cl	-1.37257	1.912	2.4038	-0.4918	0.0513	YES
*	66215-27-8	n1c(nc(nc1N)NC2CC2)N	-8.07584	1.477	1.085	0.392	0.055	YES
#	82097-50-5	O=C(Nc1nc(nc(n1)C)OC)NS(=O)(=O)c2ccccc2(OCCCl)	-4.45693	2.699	1.797	0.902	0.0827	YES
-	66441-23-4	O=C(OCC)C(Oc3ccc(Oc1nc2ccc(cc2(o1))Cl)cc3)C	-9.45351	0.602	0.8139	-0.2119	2.0677	No
*	168316-95-8	O=C5OC(CC)CCCC(OC1OC(C)C(N(C)C)CC1)C(C(=O)C6CC4C(CCC3CC(OC2CC(C)C(OC)C(OC)C2(OC))CC34)C6(C5))C	-15.0651	1.836	-0.2901	2.1261	1.1074	No
+	97322-87-7	O=C1NC(=O)SC1Cc4ccc(OCC3(Oc2c(c(c(O)c(c2CC3)C)C)C)(C))cc4	3.31187	3.398	3.3255	0.0725	2.0947	No
+	184653-84-7	O=C(NC1c2cc(ccc2(OC(C)(C)C1(O)))C(=O)C)c3ccc(F)cc3	1.13436	3.301	2.897	0.404	1.0714	No
*	13684-63-4	O=C(Oc1cccc(c1)NC(=O)OC)Nc2cccc(c2)C	-6.74294	1.549	1.3472	0.2018	0.0453	YES
#	99129-21-2	O=C1C(=C(O)CC(C1)CC(C)SCC)C(=NOCC=CCl)CC	-7.21153	1.398	1.255	0.143	0.0772	YES
+	83055-99-6	O=C(OC)c1ccccc1CS(=O)(=O)NC(=O)Nc2nc(OC)cc(n2)OC	-0.73837	2.676	2.5286	0.1474	1.0751	No
+	111991-09-4	O=C(Nc1nc(OC)cc(n1)OC)NS(=O)(=O)c2ncccc2(C(=O)N(C)C)	-4.2796	1.176	1.8319	-0.6559	0.0773	YES
+	10543-57-4	O=C(N(C(=O)C)CCN(C(=O)C)C(=O)C)C	-0.28401	1.398	2.618	-1.22	0.0253	YES
*	122454-29-9	N#Cc1c([nH]c(c1Br)C(F)(F)F)c2ccc(cc2)Cl	-9.35917	0.799	0.8325	-0.0335	1.0642	No
-	20679-58-7	O=C(OCC=CCOC(=O)CBr)CBr	-8.12867	0.653	1.0746	-0.4216	0.0441	YES
-	163269-30-5	O=S1C(=NOCC1)c3cc2ccccc2s3	-7.4415	0.699	1.2098	-0.5108	0.0598	YES
#	473289-62-2	O=C(O)C3N2C(=O)C(NC(=O)C(C(C)C)SC(=O)C)Cc1ccccc1C2CCC3	6.80715	3.204	4.0131	-0.8091	0.0932	YES
#	76-03-9	O=C(O)C(Cl)(Cl)Cl	0.46879	2.55	2.7661	-0.2161	0.0144	YES
*	302-79-4	O=C(O)C=C(C=CC=C(C=CC1=C(C)CCCC1(C)C)C)C	-4.64866	1.699	1.7593	-0.0603	3.0376	No
#	20325-40-0	O(c1cc(ccc1(N))c2ccc(N)c(OC)c2)C	-4.47661	2.037	1.7931	0.2439	0.0486	YES
+	148-24-3	Oc1cccc2cccnc12	-2.00305	2.477	2.2798	0.1972	0.0285	YES
-	1861-32-1	O=C(OC)c1c(c(c(C(=O)OC)c(c1Cl)Cl)Cl)Cl	0.96079	3.398	2.8629	0.5351	0.0317	YES
-	13552-44-8	Nc1ccc(cc1)Cc2ccc(N)cc2	-3.64618	1.301	1.9565	-0.6555	0.0395	YES
#	101-80-4	O(c1ccc(N)cc1)c2ccc(N)cc2	-5.77188	2.225	1.5383	0.6867	0.0395	YES
#	143-50-0	O=C1C2(C3(C4(C1(C5(C2(C3(C(C45Cl)(Cl)Cl)Cl)Cl)Cl)Cl)Cl)Cl)Cl	-14.8314	0.097	-0.2441	0.3411	0.075	YES
+	88-06-2	Oc1c(cc(cc1Cl)Cl)Cl	0.57961	2.857	2.7879	0.0691	1.0177	No
-	50-28-2	Oc1ccc2c(c1)CCC3C2CCC4(C)(C(O)CCC34)	-10.2079	0.5	0.6655	-0.1655	0.0644	YES
-	97-53-0	Oc1ccc(cc1(OC))CC=C	-1.24431	2.796	2.429	0.367	0.025	YES
*	107-21-1	OCCO	3.16355	3.097	3.2963	-0.1993	0.0086	YES
*	112-34-5	OCCOCCOCCCC	6.27312	3	3.9081	-0.9081	0.0178	YES
-	149-91-7	O=C(O)c1cc(O)c(O)c(O)c1	3.99941	2.477	3.4607	-0.9837	0.0202	YES
-	534-52-1	O=[N+]([O-])c1cc(c(O)c(c1)C)[N+](=O)[O-]	-0.10748	2.602	2.6527	-0.0507	0.0211	YES
*	126-73-8	O=P(OCCCC)(OCCCC)OCCCC	-3.05303	2.398	2.0732	0.3248	0.0272	YES
+	29420-49-3	O=S(=O)(O)C(F)(F)C(F)(F)C(F)(F)C(F)(F)F	-2.06155	2.778	2.2683	0.5097	0.0422	YES
*	7173-51-5	CCCCCCCCCC[N+](C)(C)CCCCCCCCCC	-2.79875	2.244	2.1232	0.1208	0.0185	YES
*	7673-09-8	n1c(nc(nc1NCl)NCl)NCl	-4.27322	2.176	1.8331	0.3429	0.0441	YES
*	4719-04-4	OCCN1CN(CN(C1)CCO)CCO	-4.49749	2	1.789	0.211	1.0389	No
*	150-68-5	O=C(Nc1ccc(cc1)Cl)N(C)C	-1.67988	1.875	2.3434	-0.4684	0.0407	YES
-	88-04-0	Oc1cc(c(c(c1)C)Cl)C	5.00043	3.398	3.6577	-0.2597	0.0244	YES
#	64359-81-5	O=C1C(=C(Cl)SN1CCCCCCCC)Cl	-0.76691	1.783	2.523	-0.74	0.03	YES
-	50892-23-4	O=C(O)CSc1nc(cc(n1)Cl)Nc2cccc(c2C)C	-8.41844	0.477	1.0176	-0.5406	0.0748	YES
*	95-51-2	Nc1ccccc1Cl	-8.52609	1.903	0.9964	0.9066	1.0217	No
-	108-42-9	Nc1cccc(c1)Cl	-7.08792	1.301	1.2794	0.0216	0.0272	YES
+	82633-79-2	O=C2C1=C(CCC1)SN2C	-6.16712	1.365	1.4605	-0.0955	5.0311	No
-	2224-44-4	O=[N+]([O-])C(CN1CCOCC1)CC	0.67973	1.699	2.8076	-1.1086	0.0284	YES
-	112-14-1	O=C(OCCCCCCCC)C	-1.75739	3	2.3281	0.6719	0.0111	YES
*	3252-43-5	N#CC(Br)Br	-9.40676	1.653	0.8231	0.8299	0.0447	YES
#	3018-12-0	N#CC(Cl)Cl	-6.90384	1.813	1.3156	0.4974	0.019	YES
*	79-43-6	O=C(O)C(Cl)Cl	-1.53861	2.538	2.3711	0.1669	0.0083	YES
-	5625-90-1	O2CCN(CN1CCOCC1)CC2	-4.34015	1.699	1.82	-0.121	0.0375	YES
+	50-81-7	O=C1C(O)=C(O)OC1C(O)CO	5.30876	3.699	3.7183	-0.0193	0.0268	YES
-	89-78-1	OC1CC(C)CCC1(C(C)C)	-1.23478	2.875	2.4309	0.4441	0.0202	YES
-	989-38-8	O=C(OCC)c1ccccc1C3=C4C=C(C(=NCC)C=C4(Oc2cc(NCC)c(cc23)C))C	-4.1391	2	1.8595	0.1405	1.0795	No
#	83-79-4	O=C3c5ccc1OC(C(=C)C)Cc1c5(OC4COc2cc(OC)c(OC)cc2C34)	-5.5746	1.778	1.5771	0.2009	0.0792	YES

## Sheet: S12. Model Genral LOAEL SAs
SAk	CW(SAk)	N1	N2	N3	DEFECT[SAk]
#...........	-0.37751	3	10	7	0.003
(...(...(...	0.03471	2	1	2	0.0001
(...(.......	0.7592	62	53	55	0.0003
(...........	-0.71278	135	130	133	0.0001
(...C...#...	2.36074	1	5	0	1
(...C...(...	-0.49533	70	68	73	0.0003
(...F...(...	-0.05925	14	12	13	0.0001
(...Br..(...	-0.18112	1	2	4	0.0044
(...Cl..(...	0.50909	23	26	24	0.0003
(...N...#...	-4.02586	1	0	0	1
(...N...(...	0.28906	25	18	33	0.0011
(...O...(...	0.87948	34	24	29	0.0004
(...P...(...	1.90749	1	2	1	0.0001
(...S...(...	-1.81575	2	5	6	0.0037
(...c...(...	1.53627	22	23	19	0.0004
(...n...(...	0	0	0	1	0
(Cl.N)..1.1.	-1.25946	2	7	7	0.0041
(Cl.N)..1.2.	-1.58687	4	5	5	0.0009
(Cl.N)..1.3.	5.51924	3	2	2	0.0013
(Cl.N)..1.4.	0	0	1	1	0
(Cl.N)..2.1.	0	0	2	7	0
(Cl.N)..2.2.	3.15557	2	2	2	0.0001
(Cl.N)..2.3.	0	0	1	2	0
(Cl.N)..2.4.	0	0	0	1	0
(Cl.N)..3.1.	-0.58815	1	1	1	0.0001
(Cl.N)..4.1.	0	0	1	0	0
(Cl.N)..4.2.	-2.00636	1	0	0	1
(Cl.N)..5.1.	0	0	1	0	0
(Cl.O)..#.1.	0	0	0	1	0
(Cl.O)..1.1.	2.33599	2	2	8	0.0044
(Cl.O)..1.2.	-0.10548	3	6	3	0.0001
(Cl.O)..1.3.	-2.245	3	4	3	0.0001
(Cl.O)..1.4.	-1.58505	3	6	2	0.0013
(Cl.O)..1.5.	0	0	1	2	0
(Cl.O)..1.6.	0	0	0	1	0
(Cl.O)..1.7.	-1.10166	2	0	0	1
(Cl.O)..2.1.	-4.3244	4	2	6	0.0016
(Cl.O)..2.2.	0	0	3	2	0
(Cl.O)..2.3.	-1.31676	3	1	7	0.003
(Cl.O)..2.4.	0.30235	3	0	1	0.0035
(Cl.O)..3.1.	6.17265	1	0	0	1
(Cl.O)..3.2.	0.81379	1	0	2	0.0025
(Cl.O)..3.3.	-4.16666	1	0	0	1
(Cl.O)..4.2.	0	0	1	0	0
(Cl.O)..4.3.	0	0	1	1	0
(Cl.O)..4.4.	0	0	1	0	0
(Cl.O)..5.2.	0	0	1	0	0
(Cl.O)..6.3.	0	0	0	1	0
(Cl.O)..6.4.	1.89022	1	0	0	1
(Cl.O)..8.1.	0	0	0	1	0
(Cl.P)..2.1.	-4.48463	1	0	0	1
(Cl.P)..4.1.	0	0	1	0	0
(Cl.S)..1.1.	2.31393	2	5	3	0.0016
(Cl.S)..1.2.	0.95272	1	0	1	0.0001
(Cl.S)..2.1.	0	0	1	2	0
(Cl.S)..4.1.	0	0	2	0	0
(Cl.S)..6.1.	0	0	0	1	0
1...(...(...	-1.55253	4	3	4	0.0001
1...(.......	-0.96711	49	64	66	0.0012
1...........	-1.37243	109	114	115	0.0003
1...2...(...	-0.4831	3	4	8	0.0034
1...2.......	-1.65171	3	1	1	0.0035
1...C...(...	-0.59246	18	20	19	0.0003
1...C.......	0	0	0	1	0
1...Br..(...	0	0	1	1	0
1...Cl..(...	1.82881	13	9	12	0.0002
1...Cl......	-2.24584	1	1	0	1
1...N...(...	1.20938	4	6	6	0.0016
1...S...(...	8.27305	2	1	1	0.0023
1...c...(...	-0.0803	48	54	55	0.0006
1...n...(...	-3.21354	4	2	3	0.0009
1...o...(...	0	0	1	0	0
1...s...(...	0	0	1	0	0
2...(...(...	-4.65615	2	2	3	0.0016
2...(.......	-0.04271	36	43	44	0.0008
2...........	-0.16047	58	67	65	0.0005
2...1.......	-0.6437	6	5	9	0.0016
2...3...(...	0.4919	1	3	1	0.0001
2...3.......	3.49473	1	0	0	1
2...5...(...	0	0	0	1	0
2...C...(...	-0.0606	5	16	12	0.0031
2...C.......	1.26123	2	0	0	1
2...C...1...	7.92595	2	0	2	0.0001
2...Br..(...	0	0	0	3	0
2...Cl..(...	-0.20235	4	0	1	0.0042
2...Cl......	0	0	1	0	0
2...N...(...	1.65401	1	4	6	0.0053
2...N...1...	0	0	1	1	0
2...O...(...	2.06884	1	0	1	0.0001
2...S...(...	0	0	1	2	0
2...c...(...	-0.21219	30	21	29	0
2...c...1...	3.75451	4	4	1	0.0042
2...n...(...	3.28268	4	4	2	0.0023
2...s...(...	0	0	0	1	0
3...(...(...	0	0	1	2	0
3...(.......	-0.44481	12	20	17	0.0014
3...........	1.98956	18	36	32	0.0021
3...2.......	3.53172	2	3	1	0.0023
3...4...(...	0	0	2	1	0
3...4.......	-0.35328	1	1	1	0.0001
3...C...(...	0	0	8	7	0
3...C.......	0	0	1	0	0
3...C...1...	0	0	1	1	0
3...C...2...	-0.988	1	1	1	0.0001
3...Cl..(...	0.54983	1	1	2	0.0025
3...Cl......	0	0	0	1	0
3...N...(...	-0.18048	1	1	0	1
3...N...2...	0	0	0	2	0
3...S...2...	0	0	1	0	0
3...c...(...	-0.06617	8	14	13	0.0018
3...c...1...	0.69596	2	3	2	0.0001
3...c...2...	0	0	3	0	0
3...n...(...	0	0	1	1	0
3...o...(...	0	0	0	1	0
3...s...2...	0	0	1	0	0
4...(.......	-1.9545	2	5	6	0.0037
4...........	0.15394	6	9	7	0.0007
4...3.......	-2.26269	1	3	2	0.0025
4...C...(...	0	0	2	1	0
4...C...1...	0	0	1	0	0
4...C...3...	0	0	0	1	0
4...Cl......	-2.2387	1	0	0	1
4...N...(...	0	0	0	1	0
4...S...(...	0	0	1	0	0
4...c...(...	-0.83342	3	0	2	0.0013
4...c...1...	0.96648	1	1	1	0.0001
5...(.......	0	0	1	3	0
5...........	0	0	1	3	0
5...2.......	0	0	0	1	0
5...4.......	0	0	0	1	0
5...C...(...	0	0	0	1	0
5...C...4...	0	0	0	1	0
5...Cl..(...	0	0	0	1	0
5...c...1...	0	0	0	1	0
5...c...2...	0	0	1	0	0
5...c...3...	0	0	0	1	0
=...(...(...	0.49949	12	7	10	0.0005
=...(.......	-0.76655	54	60	51	0.0001
=...(...1...	0	0	2	0	0
=...(...2...	-2.07689	1	4	1	0.0001
=...(...4...	0	0	1	0	0
=...........	-0.63542	102	97	99	0
=...1.......	1.80142	5	0	0	1
=...2.......	0	0	3	0	0
=...3...(...	0	0	1	0	0
=...3.......	0	0	3	1	0
=...4.......	0	0	1	0	0
=...C...(...	-0.64869	68	57	60	0.0003
=...C.......	0	0	3	0	0
=...C...1...	-0.59159	13	9	20	0.0016
=...C...2...	-0.60901	3	5	4	0.0012
=...C...3...	-2.10155	3	2	1	0.0035
=...C...4...	0	0	1	0	0
=...C...=...	0	0	1	0	0
=...N...(...	1.73912	3	3	8	0.0034
=...N...1...	-0.2818	2	0	1	0.0023
=...N...2...	-0.03826	1	1	0	1
=...O...(...	0.37338	36	47	34	0.0001
=...O.......	0	0	1	0	0
=...P...(...	-1.04411	2	0	2	0.0001
=...S...(...	0.41682	10	2	6	0.0017
=...S.......	0.19142	2	3	0	1
=...S...1...	0	0	1	1	0
=...S...4...	0	0	1	0	0
C...#.......	-1.12426	3	10	7	0.003
C...#...C...	0	0	6	0	0
C...(...(...	0.74901	35	30	30	0.0004
C...(.......	0.7605	120	114	113	0.0001
C...(...1...	0.53915	24	26	30	0.0009
C...(...2...	-0.25112	17	15	15	0.0003
C...(...3...	-0.65871	3	6	9	0.0037
C...(...4...	-1.45624	1	3	3	0.0037
C...(...5...	0	0	1	1	0
C...(...=...	1.93232	41	43	34	0.0005
C...(...C...	0.3428	65	56	66	0.0002
C...........	-0.61789	128	126	120	0.0001
C...1...(...	0.18466	6	13	14	0.003
C...1.......	-0.03906	36	36	38	0.0003
C...1...2...	0	0	1	2	0
C...1...=...	-0.03346	5	0	0	1
C...1...C...	0.9664	8	9	17	0.0027
C...2...(...	2.23686	7	14	9	0.001
C...2.......	-0.15615	16	24	19	0.0007
C...2...3...	0	0	0	1	0
C...2...5...	0	0	0	1	0
C...2...=...	0	0	2	0	0
C...2...C...	2.35036	3	9	5	0.0019
C...3...(...	0.00245	4	3	5	0.0009
C...3.......	-0.71546	6	12	11	0.0022
C...3...4...	0	0	1	1	0
C...3...=...	0	0	3	1	0
C...3...C...	3.68414	1	5	2	0.0025
C...4...(...	0	0	3	2	0
C...4.......	0	0	5	3	0
C...4...5...	0	0	0	1	0
C...4...=...	0	0	1	0	0
C...4...C...	0	0	2	1	0
C...5...(...	0	0	0	1	0
C...5.......	0	0	0	2	0
C...5...C...	0	0	0	1	0
C...=...(...	0.58289	8	10	12	0.0016
C...=.......	0.60903	81	81	74	0.0002
C...=...1...	1.06219	3	0	0	1
C...=...2...	0	0	2	0	0
C...=...3...	0	0	3	0	0
C...=...4...	0	0	1	0	0
C...=...C...	-0.60945	12	13	17	0.0014
C...C...#...	0	0	8	4	0
C...C...(...	0.01521	53	52	42	0.0007
C...C.......	0.15334	68	74	59	0.0004
C...C...1...	0.51941	11	13	7	0.0015
C...C...2...	-2.81295	8	13	9	0.0006
C...C...3...	-0.83244	3	5	4	0.0012
C...C...4...	0	0	4	0	0
C...C...5...	0	0	0	1	0
C...C...=...	0.76196	7	11	12	0.002
C...C...C...	0.2859	25	24	22	0.0003
C...Br..(...	0.32444	1	1	1	0.0001
C...Br......	-3.40824	2	1	1	0.0023
C...Cl..(...	1.57739	2	2	5	0.0032
C...Cl......	-3.13146	2	3	5	0.0032
C...N...(...	0.37798	20	16	19	0.0001
C...N.......	0	0	2	1	0
C...N...1...	2.31948	5	4	2	0.0029
C...N...2...	-0.76222	1	0	1	0.0001
C...N...=...	0.08912	4	3	1	0.0042
C...N...C...	-4.46526	2	0	1	0.0023
C...O...(...	-0.43172	45	41	31	0.0012
C...O.......	1.76882	8	2	1	0.0054
C...O...1...	-0.98297	8	4	3	0.0031
C...O...2...	-2.9702	1	2	0	1
C...O...3...	3.4797	1	2	1	0.0001
C...O...C...	2.96386	3	6	11	0.0042
C...P...(...	0	0	1	0	0
C...S...(...	-0.73471	4	5	7	0.0021
C...S...1...	11.8431	1	1	1	0.0001
C...S...2...	0	0	2	1	0
C...S...C...	0	0	0	2	0
C...c...1...	0.50501	14	12	7	0.0023
C...c...2...	-0.68707	4	3	5	0.0009
C...c...3...	-1.83619	1	0	0	1
C...c...4...	3.55916	1	0	0	1
C...n...1...	0	0	1	1	0
C...n...2...	1.7029	1	0	2	0.0025
C...n...3...	0	0	1	1	0
F...(...(...	-0.32039	11	10	8	0.001
F...(.......	0.41909	14	12	13	0.0001
F...(...1...	0	0	5	1	0
F...(...2...	0	0	1	0	0
F...(...3...	0	0	1	0	0
F...(...C...	0.52278	12	6	8	0.0013
F...(...F...	-0.95501	10	6	6	0.0017
F...........	-0.43511	14	12	15	0.0004
F...C...(...	1.47573	2	0	2	0.0001
F...C.......	2.38639	2	0	2	0.0001
F...c...1...	0	0	0	1	0
F...c...2...	0	0	0	1	0
F...c...3...	0	0	0	1	0
Br..(...(...	0.94643	1	1	2	0.0025
Br..(.......	-0.37547	2	3	7	0.0041
Br..(...1...	0	0	1	0	0
Br..(...2...	6.4249	1	1	0	1
Br..(...4...	0	0	1	0	0
Br..(...C...	0.53825	1	1	4	0.0044
Br..(...Br..	0	0	2	4	0
Br..........	-0.88769	3	3	7	0.003
Br..1.......	0	0	1	1	0
Br..2.......	0	0	0	3	0
Br..C...(...	0	0	1	1	0
Br..C.......	-3.5824	2	1	1	0.0023
Br..C...C...	5.32401	1	0	0	1
I...(.......	0	0	1	0	0
I...(...C...	0	0	1	0	0
I...........	0	0	1	0	0
Cl..(...(...	1.25559	7	7	8	0.0006
Cl..(.......	-0.4731	38	39	42	0.0005
Cl..(...1...	-1.5143	2	7	6	0.0037
Cl..(...2...	2.97752	2	3	3	0.0016
Cl..(...3...	3.5248	1	3	1	0.0001
Cl..(...=...	0	0	1	0	0
Cl..(...C...	1.26198	15	20	18	0.0008
Cl..(...F...	-9.46962	1	1	0	1
Cl..(...Br..	0	0	0	1	0
Cl..(...Cl..	-0.63899	23	14	22	0
Cl..........	-0.21407	41	41	47	0.0006
Cl..1.......	-0.09582	14	10	12	0.0004
Cl..1...C...	0	0	1	0	0
Cl..2.......	0.77496	4	1	1	0.0042
Cl..3.......	-0.37963	1	1	3	0.0037
Cl..4.......	-1.73513	1	0	0	1
Cl..5.......	0	0	0	1	0
Cl..5...4...	0	0	0	1	0
Cl..C...(...	-0.8429	3	2	6	0.0025
Cl..C.......	-0.72799	4	3	9	0.0029
Cl..C...=...	0	0	1	2	0
Cl..C...C...	0.55604	1	1	1	0.0001
N...#.......	-1.08469	3	4	7	0.003
N...#...C...	-0.66174	3	4	7	0.003
N...(...(...	-1.02969	6	7	4	0.0013
N...(.......	1.16197	56	57	71	0.001
N...(...1...	-0.47031	5	8	9	0.0022
N...(...2...	-3.77216	2	3	5	0.0032
N...(...3...	0	0	2	0	0
N...(...=...	5.94698	1	0	0	1
N...(...C...	-0.48575	31	32	43	0.0013
N...(...F...	0	0	0	1	0
N...(...Cl..	0.20979	2	5	1	0.0023
N...(...N...	1.12859	2	1	4	0.0025
N...........	-0.99392	65	65	84	0.001
N...1...(...	1.86384	3	1	2	0.0013
N...1.......	-0.34029	10	11	9	0.0002
N...1...C...	1.90838	5	8	8	0.0018
N...2...(...	12.1608	1	0	1	0.0001
N...2.......	-1.09517	3	6	9	0.0037
N...2...=...	0	0	1	0	0
N...2...C...	0.98964	2	4	7	0.0041
N...2...N...	6.75875	1	1	1	0.0001
N...3.......	0.84348	1	1	3	0.0037
N...3...C...	1.7836	1	1	2	0.0025
N...4.......	0	0	0	1	0
N...4...C...	0	0	0	1	0
N...=...(...	3.4246	8	5	4	0.0023
N...=.......	-0.76	14	14	18	0.001
N...=...1...	0.05928	2	0	0	1
N...=...2...	0	0	1	0	0
N...=...3...	0	0	0	1	0
N...=...C...	0.03891	5	8	11	0.0028
N...=...N...	3.73405	1	1	3	0.0037
N...C...#...	0	0	1	0	0
N...C...(...	0.0801	15	10	16	0.0004
N...C.......	-0.72627	31	22	25	0.0006
N...C...1...	-2.28034	2	2	0	1
N...C...3...	1.54684	2	0	0	1
N...C...=...	0	0	2	0	0
N...C...C...	0.56104	13	8	7	0.002
N...C...N...	0.15406	1	0	0	1
N...N...(...	-1.44527	4	0	1	0.0042
N...N.......	-1.47298	7	1	3	0.0027
N...N...1...	-6.48915	1	0	1	0.0001
N...N...2...	0	0	0	1	0
N...N...=...	-1.6004	3	1	2	0.0013
N...N...C...	0.82581	3	0	0	1
N...O...(...	0	0	1	3	0
N...O...C...	2.16536	1	4	3	0.0037
N...S...(...	-2.94795	4	2	4	0.0001
N...S...2...	-2.01619	1	0	0	1
N...c...1...	1.11426	9	14	14	0.0017
N...c...2...	-0.78989	4	11	2	0.0023
N...c...3...	0	0	1	1	0
N...c...4...	0	0	1	0	0
O...(...(...	1.00688	23	20	16	0.0012
O...(.......	0.15239	85	83	82	0
O...(...1...	-0.28956	7	5	4	0.0018
O...(...2...	-0.75869	9	3	3	0.0035
O...(...3...	0.2413	5	1	2	0.0029
O...(...4...	0	0	2	0	0
O...(...5...	0	0	0	1	0
O...(...=...	3.86705	1	1	1	0.0001
O...(...C...	-0.16294	56	53	46	0.0006
O...(...F...	-0.49262	2	1	0	1
O...(...N...	-1.96262	9	8	7	0.0008
O...(...O...	-0.29776	7	9	7	0.0001
O...........	0.39518	114	115	117	0.0002
O...1...(...	0	0	0	1	0
O...1.......	-0.24239	8	4	5	0.0015
O...1...C...	-0.38619	6	3	3	0.0023
O...2...(...	-0.82718	1	0	1	0.0001
O...2.......	1.91167	2	3	2	0.0001
O...2...C...	0	0	2	1	0
O...3...(...	0	0	0	1	0
O...3.......	0.93118	1	2	1	0.0001
O...3...C...	-3.68014	1	2	0	1
O...=...(...	-0.64684	36	46	34	0.0001
O...=.......	0.84282	90	83	86	0
O...=...C...	-0.12493	72	70	64	0.0003
O...C...(...	0.44797	40	30	36	0.0002
O...C.......	0.59479	63	65	56	0.0003
O...C...1...	0.79922	5	8	5	0.0001
O...C...2...	-8.29696	1	2	0	1
O...C...3...	0	0	1	1	0
O...C...4...	0	0	0	1	0
O...C...=...	0.05134	2	0	2	0.0001
O...C...C...	0.05102	30	35	24	0.0007
O...C...N...	-3.97512	1	1	1	0.0001
O...N.......	-1.17257	1	5	6	0.0053
O...N...=...	-0.61065	1	5	6	0.0053
O...O...(...	0	0	1	0	0
O...O.......	0	0	1	0	0
O...O...C...	0	0	1	0	0
O...P...(...	-1.24092	3	0	0	1
O...c...1...	0.35797	17	19	14	0.0006
O...c...2...	0.83683	9	4	9	0.0001
O...c...3...	1.22943	2	2	0	1
O...c...4...	0	0	0	1	0
O...p...3...	0	0	0	1	0
P...(.......	-1.28581	6	3	3	0.0023
P...(...=...	0	0	1	1	0
P...(...C...	-1.10761	1	2	0	1
P...(...N...	0	0	0	1	0
P...(...O...	-0.77123	6	2	2	0.0035
P...........	-0.92366	6	3	3	0.0023
P...=.......	1.64531	2	0	2	0.0001
P...=...O...	0.17029	2	0	2	0.0001
P...C.......	0	0	1	0	0
P...C...C...	0	0	1	0	0
P...O...(...	-1.36495	3	0	0	1
P...O.......	-0.52959	3	0	0	1
P...S...C...	2.94155	1	0	0	1
S...(...(...	0	0	2	2	0
S...(.......	-0.16566	21	15	22	0.0003
S...(...1...	-3.05951	1	0	2	0.0025
S...(...2...	6.39627	2	1	1	0.0023
S...(...3...	0	0	1	0	0
S...(...=...	1.26103	13	10	9	0.0012
S...(...C...	-0.61488	1	3	8	0.0057
S...(...F...	0	0	1	0	0
S...(...Cl..	11.6375	1	0	1	0.0001
S...(...O...	-2.23564	1	2	1	0.0001
S...(...S...	1.40723	2	0	3	0.0016
S...........	-0.48545	22	26	26	0.0007
S...1...(...	1.13386	1	1	2	0.0025
S...1.......	-7.59024	3	4	3	0.0001
S...1...C...	0	0	1	0	0
S...1...O...	0	0	0	1	0
S...2...(...	-1.41731	1	1	0	1
S...2.......	-0.08718	1	4	3	0.0037
S...2...C...	0	0	0	1	0
S...3...(...	0	0	1	0	0
S...3.......	0	0	1	0	0
S...4...(...	0	0	1	0	0
S...4.......	0	0	2	0	0
S...=...(...	-1.83893	6	3	4	0.0013
S...=.......	-0.503	10	7	7	0.0011
S...=...O...	0.05457	5	4	3	0.0017
S...C...#...	0	0	0	1	0
S...C...(...	0.41906	1	7	7	0.0055
S...C.......	-0.92144	7	10	12	0.002
S...C...1...	3.4546	2	0	0	1
S...C...3...	0	0	0	1	0
S...C...C...	-1.06647	2	3	2	0.0001
S...C...S...	0	0	0	1	0
S...N...(...	5.53694	3	2	3	0.0001
S...N.......	-1.06417	5	2	4	0.0007
S...N...1...	0	0	0	1	0
S...N...2...	-3.7427	1	0	0	1
S...N...C...	0.02833	1	0	0	1
S...P...(...	3.61832	1	0	0	1
S...P.......	0.12252	1	0	0	1
S...S...(...	0.73803	1	0	0	1
S...S.......	-0.674	1	0	0	1
S...S...C...	0.27462	1	0	0	1
S...c...1...	0	0	2	0	0
S...c...2...	0	0	1	0	0
S...c...3...	0	0	0	1	0
[N+]........	1.34904	16	10	17	0.0003
[O-]........	-1.24849	14	9	17	0.0008
[NH+].......	0	0	2	0	0
[SH+].......	0	0	0	1	0
[Si]........	0	0	0	1	0
[n+]........	0.1912	1	0	1	0.0001
[nH]........	-0.17733	3	1	0	1
c...(...(...	1.6197	3	2	7	0.003
c...(.......	0.13171	85	90	92	0.0004
c...(...1...	0.32297	3	5	4	0.0012
c...(...2...	1.10612	2	7	12	0.0053
c...(...3...	-1.21048	3	4	2	0.0013
c...(...4...	-1.12421	1	0	0	1
c...(...5...	0	0	0	1	0
c...(...C...	1.1977	26	27	19	0.001
c...(...F...	0.80299	7	7	7	0.0001
c...(...Br..	0	0	1	1	0
c...(...Cl..	-0.0438	4	4	3	0.0009
c...(...N...	-0.53155	17	11	23	0.0012
c...(...O...	0.57491	31	28	34	0.0005
c...(...S...	0.41813	3	0	0	1
c...(...c...	0.96235	55	61	57	0.0003
c...........	-0.72821	92	103	101	0.0005
c...1...(...	2.15957	36	44	47	0.0011
c...1.......	0.60597	88	96	89	0.0002
c...1...2...	-0.38884	6	4	7	0.0007
c...1...C...	1.56902	12	16	11	0.0002
c...1...Br..	0	0	1	1	0
c...1...Cl..	-0.11359	14	9	12	0.0004
c...1...N...	-1.04022	4	2	1	0.0042
c...1...O...	-0.51256	2	1	1	0.0023
c...1...S...	3.47966	2	2	0	1
c...1...c...	1.18786	62	72	76	0.0009
c...2...(...	-1.52791	21	22	25	0.0008
c...2.......	0.10634	49	48	48	0.0001
c...2...3...	-3.97219	2	2	0	1
c...2...C...	1.67403	6	3	2	0.0035
c...2...Br..	0	0	0	3	0
c...2...Cl..	1.80431	4	1	1	0.0042
c...2...N...	0	0	0	1	0
c...2...O...	-2.34654	1	1	0	1
c...2...S...	0	0	1	1	0
c...2...c...	1.09921	41	38	43	0.0003
c...3...(...	3.21735	7	11	7	0.0001
c...3.......	-0.78281	15	26	22	0.0015
c...3...4...	3.5319	1	2	1	0.0001
c...3...C...	-1.73988	1	2	2	0.0025
c...3...Cl..	0.36532	1	1	3	0.0037
c...3...N...	0	0	0	1	0
c...3...c...	-0.62454	12	24	17	0.0014
c...4...(...	4.52036	2	1	3	0.0016
c...4.......	0.86245	6	3	4	0.0013
c...4...Cl..	-1.89937	1	0	0	1
c...4...S...	0	0	1	0	0
c...4...c...	0.19197	6	3	4	0.0013
c...5...(...	0	0	1	1	0
c...5.......	0	0	1	1	0
c...5...c...	0	0	1	1	0
c...C...#...	3.25757	3	1	2	0.0013
c...C...(...	1.47543	2	5	4	0.0025
c...C.......	0.45894	19	14	12	0.0015
c...C...1...	-2.18861	2	0	1	0.0023
c...C...=...	-0.39699	8	5	2	0.0042
c...C...C...	-2.65568	2	0	1	0.0023
c...C...N...	2.53048	2	1	0	1
c...C...O...	0	0	2	1	0
c...C...S...	0	0	0	1	0
c...F.......	0	0	0	3	0
c...N...(...	3.07179	10	17	10	0.0001
c...N.......	-0.33926	12	24	15	0.0009
c...N...3...	0	0	0	1	0
c...N...=...	1.15075	2	2	3	0.0016
c...N...C...	0	0	1	0	0
c...N...N...	0	0	0	1	0
c...O...(...	-0.86764	8	6	9	0.0006
c...O.......	0.1071	23	22	23	0.0001
c...O...1...	0	0	0	1	0
c...O...2...	0	0	0	1	0
c...O...C...	-0.09368	7	7	6	0.0004
c...S.......	0	0	3	1	0
c...S...1...	0	0	1	0	0
c...S...C...	0	0	2	1	0
c...c...(...	0.21729	68	67	74	0.0004
c...c.......	-0.38425	85	95	97	0.0006
c...c...1...	0.14973	66	76	77	0.0007
c...c...2...	1.02037	38	40	38	0.0001
c...c...3...	1.67654	13	21	17	0.0011
c...c...4...	0.07632	6	3	4	0.0013
c...c...5...	0	0	1	1	0
c...c...c...	0.39385	67	79	88	0.0011
c...n...(...	1.20793	5	8	3	0.0017
c...n...1...	0.13845	7	8	6	0.0004
c...n...2...	-0.33392	6	7	5	0.0005
c...n...3...	0	0	1	3	0
c...n...c...	-0.73452	5	5	13	0.0033
c...o...1...	-1.0734	3	1	0	1
c...o...3...	0	0	0	1	0
n...(.......	0.68609	17	15	10	0.0017
n...(...3...	0	0	1	1	0
n...(...C...	0	0	2	2	0
n...(...F...	0	0	1	0	0
n...(...Cl..	-1.66024	1	1	2	0.0025
n...(...c...	-0.23834	16	12	6	0.0031
n...........	-0.49087	29	27	23	0.0007
n...1...(...	0.40765	3	3	1	0.0035
n...1.......	0.85703	17	16	9	0.0021
n...1...c...	-0.09366	17	15	7	0.0029
n...1...n...	0	0	1	2	0
n...2...(...	1.00529	3	2	1	0.0035
n...2.......	-0.20516	8	8	5	0.0015
n...2...3...	0	0	1	0	0
n...2...C...	-6.39873	1	0	0	1
n...2...S...	0	0	1	0	0
n...2...c...	0.1491	5	6	2	0.0029
n...2...n...	-2.16881	2	1	3	0.0016
n...3...(...	0	0	1	2	0
n...3.......	0	0	2	3	0
n...3...c...	0	0	0	2	0
n...3...n...	0	0	1	1	0
n...C...(...	-0.61098	1	1	4	0.0044
n...C.......	0.84601	1	2	4	0.0044
n...C...C...	0	0	1	0	0
n...c...(...	0.70138	10	15	8	0.0007
n...c.......	0.59989	21	24	22	0.0003
n...c...1...	1.03031	6	6	8	0.0012
n...c...2...	0.72474	3	4	6	0.0025
n...c...3...	0	0	3	2	0
n...c...c...	2.82794	6	5	7	0.0007
n...c...n...	-0.31303	2	2	7	0.0041
n...n...(...	-0.23343	7	3	1	0.0052
n...n.......	-1.04857	8	3	1	0.0054
n...n...1...	0.01689	2	1	0	1
n...n...2...	0.827	2	1	0	1
n...n...c...	-1.63527	2	1	1	0.0023
n...o...1...	1.66677	1	0	0	1
n...s...c...	1.5561	1	0	0	1
o...(.......	0	0	1	1	0
o...(...2...	0	0	1	0	0
o...(...4...	0	0	0	1	0
o...........	-0.68301	5	3	1	0.0047
o...1...(...	0	0	1	0	0
o...1.......	-0.59015	5	3	0	1
o...1...c...	0.12354	5	2	0	1
o...3...(...	0	0	0	1	0
o...3.......	0	0	0	1	0
o...c...(...	1.35772	2	0	0	1
o...c.......	-0.70077	3	1	1	0.0035
o...c...2...	0	0	0	1	0
o...c...c...	-0.84134	1	1	0	1
o...n.......	0.16506	1	0	0	1
o...n...c...	0.8207	1	0	0	1
p...........	0	0	0	1	0
p...3.......	0	0	0	1	0
p...3...o...	0	0	0	1	0
p...O.......	0	0	0	1	0
p...O...C...	0	0	0	1	0
s...(.......	0	0	1	1	0
s...(...Cl..	0	0	1	1	0
s...........	-0.5369	1	2	1	0.0001
s...1.......	0	0	1	0	0
s...2.......	0	0	1	1	0
s...2...c...	0	0	1	0	0
s...3.......	0	0	1	0	0
s...c.......	3.08535	1	0	0	1
s...c...1...	0.24637	1	0	0	1
s...n.......	1.05217	1	0	0	1
s...n...n...	-0.08547	1	0	0	1

## Sheet: S13. Model Kidney NOAEL
Set	CAS	SMILES	DCW	Expr	Calc	Expr-Calc	DefectSMILES	Applicability
-	59820-43-8	O=[N+]([O-])c1ccc(NCCO)c(OCCO)c1	4.48147	3.187	2.8839	0.3031	0.0589	YES			average of DefectSMILES=1.27
-	107-43-7	O=C([O-])C[N+](C)(C)C	-1.30154	3.187	1.8801	1.3069	0.0333	YES			threshold=2.54
*	78-44-4	O=C(OCC(C)(COC(=O)NC(C)C)CCC)N	-0.69297	2	1.9857	0.0143	0.0904	YES
-	129-79-3	O=C3c1cc(ccc1c2c3(cc(cc2[N+](=O)[O-])[N+](=O)[O-]))[N+](=O)[O-]	-2.65899	1.886	1.6445	0.2415	3.109	No
+	120-82-1	c1cc(c(cc1Cl)Cl)Cl	-3.05944	0.886	1.575	-0.689	0.0334	YES
-	110-00-9	o1cccc1	-1.53881	0.903	1.8389	-0.9359	3.0073	No
+	67-72-1	C(C(Cl)(Cl)Cl)(Cl)(Cl)Cl	-0.15728	1.672	2.0787	-0.4067	0.075	YES
-	76231-76-0	O=C1CC2(CC2(C1C))(C(C)C)	-3.88368	1.398	1.4319	-0.0339	1.0851	YES
*	556-52-5	OCC1OC1	3.66345	2.301	2.7419	-0.4409	3.0149	No
+	140-11-4	O=C(OCc1ccccc1)C	2.94532	3.284	2.6172	0.6668	1.0458	YES
*	599-79-1	O=C(O)c3cc(N=Nc1ccc(cc1)S(=O)(=O)Nc2ncccc2)ccc3(O)	2.87573	2.227	2.6052	-0.3782	3.2194	No
*	89-82-7	O=C1C(=C(C)C)CCC(C)C1	0.9034	1.875	2.2628	-0.3878	0.0675	YES
-	118-96-7	O=[N+]([O-])c1cc(c(c(c1)[N+](=O)[O-])C)[N+](=O)[O-]	-0.61638	2.097	1.999	0.098	0.0608	YES
+	21232-47-3	[O-][N+](=Nc1ccc(c(c1)Cl)Cl)c2ccc(c(c2)Cl)Cl	-5.64753	1	1.1258	-0.1258	3.112	No
#	88-72-2	O=[N+]([O-])c1ccccc1C	-1.13955	2.284	1.9082	0.3758	0.0224	YES
-	91-23-6	O=[N+]([O-])c1ccccc1(OC)	-0.19974	1.187	2.0714	-0.8844	1.0307	YES
-	97-54-1	Oc1ccc(C=CC)cc1(OC)	-1.76786	2.477	1.7992	0.6778	1.0469	YES
*	8003-22-3	O=C1c4ccccc4(C(=O)C1c2nc3ccccc3(cc2))	-1.3053	1.585	1.8795	-0.2945	4.191	No
-	431-03-8	O=C(C(=O)C)C	0.39877	1.954	2.1752	-0.2212	0.0312	YES
+	756-79-6	O=P(OC)(OC)C	2.26458	2.398	2.4991	-0.1011	6.0282	No
*	5634-39-9	OCC1OC(OC1)C(C)I	3.74353	2.398	2.7558	-0.3578	3.0425	No
-	71-55-6	CC(Cl)(Cl)Cl	-1.09487	2.886	1.916	0.97	0.0323	YES
#	1825-21-4	O(c1c(c(c(c(c1Cl)Cl)Cl)Cl)Cl)C	-1.26537	1.602	1.8864	-0.2844	0.0749	YES
*	100-41-4	c1ccc(cc1)CC	-2.03327	1.875	1.7531	0.1219	0.0261	YES
+	88-73-3	O=[N+]([O-])c1ccccc1Cl	-2.35136	1.284	1.6979	-0.4139	1.0286	YES
*	100-51-6	OCc1ccccc1	2.92108	2.602	2.613	-0.011	1.0269	YES
#	2475-45-8	O=C1c3c(N)ccc(N)c3(C(=O)c2c(N)ccc(N)c12)	-1.82273	1.965	1.7897	0.1753	0.1403	YES
+	101-21-3	O=C(OC(C)C)Nc1cccc(c1)Cl	1.66938	2.761	2.3958	0.3652	0.0788	YES
#	4191-73-5	O=C(OC(C)C)c1ccc(O)cc1	2.18973	2.284	2.4861	-0.2021	0.0518	YES
-	1071-83-6	O=C(O)CNCP(=O)(O)O	1.15339	2.983	2.3062	0.6768	3.0387	No
+	611-06-3	O=[N+]([O-])c1ccc(cc1Cl)Cl	-1.17662	1.585	1.9018	-0.3168	1.0309	YES
-	108-70-3	c1c(cc(cc1Cl)Cl)Cl	-2.64169	0.886	1.6475	-0.7615	0.0302	YES
-	149-57-5	O=C(O)C(CC)CCCC	0.23993	2.585	2.1477	0.4373	0.0378	YES
-	1330-78-5	O=P(Oc1cccc(c1)C)(Oc2cccc(c2)C)Oc3cccc(c3)C	-1.65259	2.301	1.8192	0.4818	7.1495	No
#	100-17-4	O=[N+]([O-])c1ccc(OC)cc1	-0.41232	2.284	2.0345	0.2495	0.0305	YES
*	75-27-4	C(Cl)(Cl)Br	-0.32661	2.176	2.0493	0.1267	0.0228	YES
-	99-99-0	O=[N+]([O-])c1ccc(cc1)C	-1.64315	1.682	1.8208	-0.1388	0.0301	YES
-	122-39-4	c1ccc(cc1)Nc2ccccc2	-1.52018	2.09	1.8422	0.2478	1.048	YES
+	6373-74-6	O=[N+]([O-])c3ccc(Nc2ccc(Nc1ccccc1)c(c2)S(=O)(=O)O)c(c3)[N+](=O)[O-]	4.7527	2.875	2.9309	-0.0559	2.2068	YES
-	1972-08-3	Oc1cc(cc2OC(C)(C)C3CCC(=CC3(c12))C)CCCCC	-2.85025	1.176	1.6113	-0.4353	2.23	YES
+	211495-85-1	O[Si](O)(C1CCCC1)C2CCCC2	-0.20796	2.301	2.0699	0.2311	1.0621	YES
#	100-52-7	O=Cc1ccccc1	1.96628	2.602	2.4473	0.1547	0.0431	YES
+	480-16-0	O=C1C(O)=C(Oc2cc(O)cc(O)c12)c3ccc(O)cc3(O)	10.6041	3.284	3.9466	-0.6626	1.1639	YES
+	120-12-7	c1ccc2cc3ccccc3(cc2(c1))	-1.68919	1.488	1.8128	-0.3248	1.09	YES
*	81-49-2	O=C1c3ccccc3(C(=O)c2c1c(N)c(cc2Br)Br)	-0.37578	2.284	2.0408	0.2432	1.1078	YES
-	23246-96-0	O=C1OC3CCN2CC=C(COC(=O)C(O)(C(=C)CC1(=CC))CO)C23	-2.53842	0.519	1.6654	-1.1464	4.2349	No
+	608-93-5	c1c(c(c(c(c1Cl)Cl)Cl)Cl)Cl	-3.02169	0.405	1.5816	-1.1766	0.0586	YES
+	614-45-9	O=C(OOC(C)(C)C)c1ccccc1	-1.8007	1.477	1.7935	-0.3165	3.0554	No
+	95-85-2	Oc1ccc(cc1(N))Cl	0.84764	2.789	2.2531	0.5359	0.0466	YES
-	99-97-8	c1cc(ccc1N(C)C)C	-1.39323	1.796	1.8642	-0.0682	0.0445	YES
-	140-67-0	O(c1ccc(cc1)CC=C)C	-1.12173	1.574	1.9113	-0.3373	0.0468	YES
#	99-57-0	O=[N+]([O-])c1ccc(O)c(N)c1	1.817	2.398	2.4214	-0.0234	0.0404	YES
#	62-23-7	O=C(O)c1ccc(cc1)[N+](=O)[O-]	1.14463	1.983	2.3047	-0.3217	0.0416	YES
+	117-81-7	O=C(OCC(CC)CCCC)c1ccccc1(C(=O)OCC(CC)CCCC)	-0.37489	1.585	2.041	-0.456	0.11	YES
*	41372-08-1	O=C(O)C(N)(C)Cc1ccc(O)c(O)c1	9.177	3.284	3.6989	-0.4149	1.09	YES
-	23031-36-9	O=C(OC1C(=C(C(=O)C1)CC#C)C)C2C(C=C(C)C)C2(C)(C)	0.32254	1.898	2.162	-0.264	0.1859	YES
+	95737-68-1	n1ccccc1OC(C)COc3ccc(Oc2ccccc2)cc3	0.80606	2.807	2.2459	0.5611	4.1282	No
-	57966-95-7	N#CC(=NOC)C(=O)NC(=O)NCC	-2.1202	2.35	1.738	0.612	0.0898	YES
*	53112-28-0	n1c(nc(cc1C)C)Nc2ccccc2	-2.02233	1.736	1.755	-0.019	1.0792	YES
#	78587-05-0	O=C(NC1CCCCC1)N3C(=O)SC(c2ccc(cc2)Cl)C3C	-4.98659	0.845	1.2405	-0.3955	0.2412	YES
-	77-71-4	O=C1NC(=O)C(N1)(C)C	1.82721	3.008	2.4232	0.5848	2.059	YES
-	77182-82-2	O=C(O)C(N)CCP(=O)(O)C	-1.97906	2.868	1.7625	1.1055	2.0505	YES
+	98967-40-9	O=S(=O)(Nc1c(F)cccc1(F))c2nc3nc(ccn3(n2))C	6.1662	2.398	3.1763	-0.7783	6.2131	No
-	99607-70-2	O=C(OC(C)CCCCC)COc1ccc(c2cccnc12)Cl	-0.07752	2.627	2.0926	0.5344	0.1119	YES
-	68694-11-1	FC(F)(F)c2cc(ccc2(N=C(n1cncc1)COCCC))Cl	-3.43034	1.185	1.5106	-0.3256	1.1801	YES
+	76703-62-3	N#CC(OC(=O)C1C(C=C(C(F)(F)F)Cl)C1(C)(C))c3cccc(Oc2ccccc2)c3	-5.33708	0.82	1.1797	-0.3597	2.2575	YES
+	120-32-1	Oc1ccc(cc1Cc2ccccc2)Cl	-1.75564	2.079	1.8013	0.2777	1.0524	YES
+	19666-30-9	O=C1OC(=NN1c2cc(OC(C)C)c(cc2Cl)Cl)C(C)(C)C	5.85038	3	3.1215	-0.1215	8.1426	No
+	25057-89-0	O=C1c2ccccc2(NS(=O)(=O)N1C(C)C)	0.69304	1.891	2.2263	-0.3353	1.1208	YES
#	112226-61-6	O=C(NN(C(=O)c1ccccc1)C(C)(C)C)c2ccc(cc2)Cl	-3.64748	1.722	1.4729	0.2491	0.1329	YES
-	129630-19-9	O=C(OCC)COc1cc(c(F)cc1Cl)c2nn(c(OC(F)F)c2Cl)C	2.19473	3.173	2.487	0.686	3.1465	No
*	68359-37-5	N#CC(OC(=O)C1C(C=C(Cl)Cl)C1(C)(C))c3ccc(F)c(Oc2ccccc2)c3	-1.58829	1.59	1.8303	-0.2403	1.2197	YES
-	149979-41-9	O=C1C(=C(O)CC(C1)C2CCOCC2)C(=NOCC=CCl)CC	-4.18851	1.342	1.379	-0.037	3.154	No
+	128639-02-1	O=C(OCC)C(Cc1cc(c(F)cc1Cl)N2N=C(N(C2(=O))C(F)F)C)Cl	3.17948	2.354	2.6579	-0.3039	3.2109	No
+	120116-88-3	N#Cc2nc(c(c1ccc(cc1)C)n2S(=O)(=O)N(C)C)Cl	-6.27988	1.47	1.016	0.454	3.1545	No
+	9006-42-2	N(C(=S)S)CCNC(=S)S	-4.50627	1.869	1.3239	0.5451	4.0915	No
+	149877-41-8	O=C(OC(C)C)NNc1cc(ccc1(OC))c2ccccc2	-3.03168	1.442	1.5798	-0.1378	3.0992	No
+	124495-18-7	Fc3ccc(Oc2ccnc1cc(cc(c12)Cl)Cl)cc3	0.31772	2.398	2.1612	0.2368	1.1495	YES
+	90-43-7	Oc1ccccc1c2ccccc2	-0.42046	3.191	2.033	1.158	1.0298	YES
-	5598-13-0	n1c(OP(OC)(OC)=S)c(cc(c1Cl)Cl)Cl	-2.49419	2.398	1.6731	0.7249	4.0938	No
-	84-74-2	O=C(OCCCC)c1ccccc1(C(=O)OCCCC)	1.43295	3.301	2.3547	0.9463	0.07	YES
+	219714-96-2	O=S(=O)(Nc1nc2c(OC)cnc(OC)n2(n1))c3c(OCC(F)F)cccc3C(F)(F)F	3.55652	2.416	2.7233	-0.3073	6.3442	No
#	134-62-3	O=C(c1cccc(c1)C)N(CC)CC	-3.12183	2	1.5642	0.4358	0.0598	YES
#	175013-18-0	O=C(OC)N(OC)c1ccccc1COc2nn(cc2)c3ccc(cc3)Cl	-1.70568	2.024	1.81	0.214	0.1602	YES
#	103361-09-7	O=C1C4=C(C(=O)N1c3cc2c(OCC(=O)N2CC#C)cc3(F))CCCC4	4.36466	2.294	2.8636	-0.5696	0.2847	YES
-	135158-54-2	O=C(c2cccc1nnsc12)SC	0.46815	2.713	2.1873	0.5257	0.0862	YES
-	153719-23-4	O=[N+]([O-])N=C1N(C)COCN1Cc2cnc(Cl)s2	-6.7226	0.241	0.9392	-0.6982	3.1268	No
#	96489-71-3	O=C1C(=C(C=NN1C(C)(C)C)SCc2ccc(cc2)C(C)(C)C)Cl	0.59501	1.41	2.2093	-0.7993	0.217	YES
*	55219-65-3	OC(C(Oc1ccc(cc1)Cl)n2ncnc2)C(C)(C)C	-2.14379	2.319	1.7339	0.5851	0.1501	YES
#	134605-64-4	O=C(OC(C(=O)OCC=C)(C)C)c1cc(ccc1Cl)N2C(=O)C=C(N(C2(=O))C)C(F)(F)F	0.92106	2.386	2.2659	0.1201	0.252	YES
-	94-74-6	O=C(O)COc1ccc(cc1C)Cl	-1.90456	1.037	1.7755	-0.7385	0.049	YES
#	55406-53-6	O=C(OCC#CI)NCCCC	0.11686	2.301	2.1263	0.1747	0.0476	YES
-	87818-31-3	O(Cc1ccccc1C)C3CC2(OC3(C)(CC2))C(C)C	-2.8877	1.699	1.6048	0.0942	2.22	YES
+	2432-99-7	O=C(O)CCCCCCCCCCN	2.3305	2.875	2.5105	0.3645	1.0378	YES
#	361377-29-9	Fc2c(ncnc2(Oc1ccccc1Cl))Oc4ccccc4(C(=NOC)C3=NOCCO3)	1.74979	1.848	2.4097	-0.5617	0.3447	YES
-	109293-97-2	O=C(O)c2cccnc2(C(=NNC(=O)Nc1cc(F)cc(F)c1)C)	3.61932	3.18	2.7342	0.4458	0.1964	YES
#	59669-26-0	O=C(ON=C(C)SC)N(C)SN(C(=O)ON=C(C)SC)C	-2.77587	1.477	1.6242	-0.1472	0.2346	YES
+	52315-07-8	N#CC(OC(=O)C1C(C=C(Cl)Cl)C1(C)(C))c3cccc(Oc2ccccc2)c3	-3.13512	1.746	1.5619	0.1841	1.2004	YES
#	40487-42-1	O=[N+]([O-])c1cc(c(c(c1(NC(CC)CC))[N+](=O)[O-])C)C	-2.7629	1.593	1.6265	-0.0335	0.0866	YES
+	35554-44-0	n1ccn(c1)CC(OCC=C)c2ccc(cc2Cl)Cl	-2.26888	1.272	1.7122	-0.4402	3.0989	No
-	188489-07-8	O=C(OCC)COc1cc(c(F)cc1Cl)N2N=CC(=C(C2(=O))C)C(F)(F)F	1.03491	3.157	2.2856	0.8714	1.2307	YES
*	105726-67-8	O=C(NC)C(CC)(CCC)CCC	-1.14386	2.301	1.9075	0.3935	0.0553	YES
-	112281-77-3	FC(F)C(F)(F)OCC(c1ccc(cc1Cl)Cl)Cn2ncnc2	-1.14808	1.458	1.9068	-0.4488	0.185	YES
*	131807-57-3	O=C4OC(c2ccc(Oc1ccccc1)cc2)(C(=O)N4(Nc3ccccc3))C	-3.29843	2.114	1.5335	0.5805	1.1972	YES
#	153233-91-1	Fc1cccc(F)c1C3=NC(c2ccc(cc2(OCC))C(C)(C)C)CO3	2.18594	2.84	2.4854	0.3546	0.1787	YES
+	77501-63-4	O=C(OC(C(=O)OCC)C)c2cc(Oc1ccc(cc1Cl)C(F)(F)F)ccc2[N+](=O)[O-]	-0.31254	1.867	2.0518	-0.1848	1.1677	YES
-	113-48-4	O=C2N(C(=O)C3C1C=CC(C1)C23)CC(CC)CCCC	-1.08247	3.265	1.9181	1.3469	0.202	YES
-	19044-88-3	O=[N+]([O-])c1cc(cc(c1N(CCC)CCC)[N+](=O)[O-])S(=O)(=O)N	-4.19877	0.659	1.3772	-0.7182	1.1106	YES
-	119168-77-3	O=C(NCc1ccc(cc1)C(C)(C)C)c2c(c(nn2C)CC)Cl	-3.74156	0.833	1.4566	-0.6236	0.1364	YES
*	69409-94-5	N#CC(OC(=O)C(Nc1ccc(cc1Cl)C(F)(F)F)C(C)C)c3cccc(Oc2ccccc2)c3	-4.10353	1.699	1.3938	0.3052	0.2565	YES
-	99-30-9	O=[N+]([O-])c1cc(c(N)c(c1)Cl)Cl	-1.96151	0.699	1.7656	-1.0666	2.0509	YES
*	88671-89-0	N#CC(c1ccc(cc1)Cl)(Cn2ncnc2)CCCC	-3.34226	1.699	1.5259	0.1731	0.1495	YES
+	137-09-7	Oc1ccc(N)cc1(N)	-3.52307	1.079	1.4945	-0.4155	0.0349	YES
+	94-75-7	O=C(O)COc1ccc(cc1Cl)Cl	-0.53616	2.477	2.013	0.464	0.0449	YES
*	119446-68-3	n1cnn(c1)CC2(OCC(O2)C)c4ccc(Oc3ccc(cc3)Cl)cc4Cl	2.13413	2.176	2.4764	-0.3004	4.2228	No
#	123312-89-0	O=C2NN=C(C)CN2(N=Cc1cnccc1)	5.07325	2.556	2.9866	-0.4306	0.1697	YES
+	28434-00-6	O=C(OC1C(=C(C(=O)C1)CC=C)C)C2C(C=C(C)C)C2(C)(C)	0.19673	2.774	2.1402	0.6338	0.1719	YES
*	114369-43-6	N#CC(c1ccccc1)(Cn2ncnc2)CCc3ccc(cc3)Cl	-2.17895	2.093	1.7278	0.3652	0.2032	YES
+	101-05-3	n1c(nc(nc1Cl)Cl)Nc2ccccc2Cl	2.86589	2.778	2.6034	0.1746	5.0935	No
-	51338-27-3	O=C(OC)C(Oc2ccc(Oc1ccc(cc1Cl)Cl)cc2)C	-5.32009	0.194	1.1826	-0.9886	0.0905	YES
*	125401-92-5	O=C(O)c3c(Oc1nc(OC)cc(n1)OC)cccc3(Oc2nc(OC)cc(n2)OC)	3.21687	3.163	2.6644	0.4986	4.2132	No
-	121552-61-2	n1c(nc(cc1C)C2CC2)Nc3ccccc3	-5.47582	0.497	1.1556	-0.6586	0.1313	YES
-	106-46-7	c1cc(ccc1Cl)Cl	-2.23003	2.477	1.719	0.758	0.0221	YES
-	123343-16-8	O=C(O)c1c(cccc1Sc2nc(OC)cc(n2)OC)Cl	1.80116	3.139	2.4186	0.7204	1.105	YES
#	145701-21-9	O=S(=O)(Nc1c(cccc1Cl)Cl)c2nc3cc(F)nc(OCC)n3(n2)	5.2535	3	3.0179	-0.0179	0.2285	YES
*	26225-79-6	O=S(=O)(Oc1ccc2OC(OCC)C(c2(c1))(C)C)C	1.41838	2.279	2.3522	-0.0732	1.1379	YES
+	13684-56-5	O=C(Oc1cccc(c1)NC(=O)OCC)Nc2ccccc2	0.7685	1.176	2.2394	-1.0634	1.0881	YES
*	141776-32-1	O=C(Nc1nc(OC)cc(n1)OC)NS(=O)(=O)c3c(nc2ccccn23)S(=O)(=O)CC	-0.29894	2.569	2.0541	0.5149	5.2629	No
-	122836-35-5	O=C1N(N=C(N1C(F)F)C)c2cc(NS(=O)(=O)C)c(cc2Cl)Cl	-0.35408	2.607	2.0446	0.5624	3.2088	No
-	117718-60-2	O=C(OC)c2c(nc(c(C1=NCCS1)c2CC(C)C)C(F)(F)F)C(F)F	-6.05054	0.82	1.0558	-0.2358	1.2189	YES
-	1897-45-6	N#Cc1c(c(C#N)c(c(c1Cl)Cl)Cl)Cl	-6.21919	0.176	1.0266	-0.8506	1.0957	YES
-	3825-26-1	O=C(O)C(F)(F)C(F)(F)C(F)(F)C(F)(F)C(F)(F)C(F)(F)C(F)(F)F	-2.13902	1.699	1.7348	-0.0358	0.31	YES
#	23950-58-5	O=C(NC(C#C)(C)C)c1cc(cc(c1)Cl)Cl	1.13687	2.405	2.3033	0.1017	0.1043	YES
-	87546-18-7	O=C(OCCCCC)COc1cc(c(F)cc1Cl)N2C(=O)C3=C(C2(=O))CCCC3	1.35481	3.133	2.3412	0.7918	0.254	YES
+	55335-06-3	O=C(O)COc1nc(c(cc1Cl)Cl)Cl	-2.58373	0.699	1.6576	-0.9586	2.0659	YES
#	117337-19-6	O=C(OC)CSc3cc(N=C1N2N(C(=O)S1)CCCC2)c(F)cc3Cl	-6.24765	0.792	1.0216	-0.2296	0.2318	YES
-	39515-41-8	N#CC(OC(=O)C1C(C)(C)C1(C)(C))c3cccc(Oc2ccccc2)c3	-5.03917	1.477	1.2314	0.2456	1.1943	YES
+	5234-68-4	O=C(Nc1ccccc1)C2=C(OCCS2)C	-4.18742	1	1.3792	-0.3792	7.0855	No
#	533-74-4	C1(N(C)CN(C)CS1)(=S)	-2.54032	1.505	1.6651	-0.1601	0.1067	YES
*	87820-88-0	O=C2C(=C(O)CC(c1c(cc(cc1C)C)C)C2)C(=NOCC)CC	-1.0989	2.311	1.9153	0.3957	0.1452	YES
-	34549-30-9	OCC(CO)(CCBr)CCBr	-1.17421	2.301	1.9022	0.3988	0.0339	YES
#	111578-32-6	O=C(Nc3ccc(Oc2ccc1c(OC(OC)(C)CC1(C)C)c2)cc3)N(OC)C	-0.5402	2.327	2.0123	0.3147	0.2022	YES
+	95-50-1	c1ccc(c(c1)Cl)Cl	-0.20709	2.699	2.0701	0.6289	0.0321	YES
#	15165-67-0	O=C(O)C(Oc1ccc(cc1Cl)Cl)C	-1.27197	2.158	1.8852	0.2728	0.0524	YES
+	50471-44-8	O=C1OC(C=C)(C(=O)N1c2cc(cc(c2)Cl)Cl)C	-0.33718	2.352	2.0475	0.3045	4.1083	No
-	25954-13-6	O=C(N)P(=O)(O)OCC	-1.03712	1	1.926	-0.926	3.0402	No
-	26544-20-7	O=C(OCCCCCC(C)C)COc1ccc(cc1C)Cl	-0.7713	0.699	1.9721	-1.2731	0.075	YES
+	87392-12-9	O=C(N(c1c(cccc1CC)C)C(C)COC)CCl	-2.39351	1.176	1.6906	-0.5146	3.0885	No
-	158062-67-0	N#CCNC(=O)c1cnccc1C(F)(F)F	-1.96177	1.083	1.7655	-0.6825	1.1231	YES
+	23184-66-9	O=C(N(c1c(cccc1CC)CC)COCCCC)CCl	-3.06873	1.243	1.5734	-0.3304	3.083	No
*	102-06-7	N=C(Nc1ccccc1)Nc2ccccc2	-0.6126	2.258	1.9997	0.2583	1.0854	YES
-	69377-81-7	O=C(O)COc1nc(F)c(c(N)c1Cl)Cl	2.72713	3	2.5794	0.4206	1.0888	YES
-	51707-55-2	O=C(Nc1ccccc1)Nc2cnns2	0.11841	1.538	2.1266	-0.5886	2.087	YES
-	42509-62-6	O=C1N=C(N(N1)C(C)C)Cl	0.16239	3.161	2.1342	1.0268	2.0811	YES
-	122-34-9	n1c(nc(nc1NCC)Cl)NCC	-0.10738	2.393	2.0874	0.3056	1.1032	YES
#	83657-24-3	OC(C(=Cc1ccc(cc1Cl)Cl)n2ncnc2)C(C)(C)C	-0.70362	2.352	1.9839	0.3681	0.1845	YES
+	115-32-2	OC(c1ccc(cc1)Cl)(c2ccc(cc2)Cl)C(Cl)(Cl)Cl	-3.34154	1.982	1.526	0.456	1.1081	YES
-	122931-48-0	O=C(Nc1nc(OC)cc(n1)OC)NS(=O)(=O)c2ncccc2S(=O)(=O)CC	2.63033	3.118	2.5626	0.5554	6.2058	No
+	21725-46-2	N#CC(Nc1nc(nc(n1)Cl)NCC)(C)C	-5.44947	0.699	1.1602	-0.4612	3.1184	No
+	26952-20-5	O=C(OC(C)CCCCCC)c1nc(c(c(N)c1Cl)Cl)Cl	0.55995	2.865	2.2032	0.6618	3.0971	No
+	68049-83-2	O=C1N(N=C2N1CCCC2)c3cc(OCC#C)c(cc3Cl)Cl	0.8344	2.104	2.2508	-0.1468	3.1949	No
+	136-45-8	O=C(OCCC)c1ncc(cc1)C(=O)OCCC	0.89091	2.699	2.2607	0.4383	1.0747	YES
*	91-53-2	O(c1ccc2NC(C=C(c2(c1))C)(C)C)CC	0.62857	2.602	2.2151	0.3869	0.1057	YES
#	2425-06-1	O=C1N(C(=O)C2CC=CCC12)SC(C(Cl)Cl)(Cl)Cl	-4.31319	1.176	1.3574	-0.1814	0.1629	YES
-	42874-03-3	O=[N+]([O-])c2ccc(Oc1ccc(cc1Cl)C(F)(F)F)cc2(OCC)	-0.8242	3.005	1.963	1.042	0.1383	YES
+	131983-72-7	OC2(C(=Cc1ccc(cc1)Cl)CCC2(C)(C))(Cn3ncnc3)	8.71191	3.363	3.6181	-0.2551	5.2023	No
#	131341-86-1	N#Cc1c[nH]cc1c3cccc2OC(F)(F)Oc23	-1.74774	1.806	1.8027	0.0033	0.1325	YES
+	107-06-2	C(CCl)Cl	-1.28825	1.477	1.8824	-0.4054	3.0143	No
+	126535-15-7	O=C(OC)c1cccc(c1S(=O)(=O)NC(=O)Nc2nc(nc(n2)N(C)C)OCC(F)(F)F)C	-1.83604	2.985	1.7873	1.1977	2.2422	YES
+	69327-76-0	O=C2N(c1ccccc1)CSC(=NC(C)(C)C)N2C(C)C	-0.02292	1.114	2.102	-0.988	1.2032	YES
-	173584-44-6	O=C(OC)N(C(=O)N2N=C3c1ccc(cc1CC3(OC2)(C(=O)OC))Cl)c4ccc(OC(F)(F)F)cc4	-5.73559	0.929	1.1105	-0.1815	5.3677	No
+	112410-23-8	O=C(NN(C(=O)c1cc(cc(c1)C)C)C(C)(C)C)c2ccc(cc2)CC	-4.32969	1.193	1.3545	-0.1615	0.1396	YES
+	165252-70-0	O=[N+]([O-])NC(=NC)NCC1COCC1	3.77339	3.499	2.761	0.738	0.0669	YES
+	1194-65-6	N#Cc1c(cccc1Cl)Cl	-0.47413	2.699	2.0237	0.6753	0.0495	YES
-	101200-48-0	O=C(OC)c1ccccc1S(=O)(=O)NC(=O)N(c2nc(nc(n2)C)OC)C	-5.30852	0.845	1.1846	-0.3396	1.1702	YES
*	29091-21-2	O=[N+]([O-])c1cc(c(N)c(c1N(CCC)CCC)[N+](=O)[O-])C(F)(F)F	-1.78184	1.904	1.7968	0.1072	0.1388	YES
-	135410-20-7	N#CN=C(N(C)Cc1cnc(cc1)Cl)C	-1.22615	1.689	1.8932	-0.2042	1.0986	YES
+	60207-90-1	n1cnn(c1)CC2(OCC(O2)CCC)c3ccc(cc3Cl)Cl	0.03249	2.603	2.1117	0.4913	5.1444	No
+	2163-68-0	O=C1N=C(NC(=N1)NC(C)C)NCC	-3.49236	0.799	1.4999	-0.7009	3.0875	No
+	1861-40-1	O=[N+]([O-])c1cc(cc(c1N(CC)CCCC)[N+](=O)[O-])C(F)(F)F	-1.50322	2.718	1.8451	0.8729	0.1231	YES
+	100784-20-1	O=C(OC)c1c(nn(c1S(=O)(=O)NC(=O)Nc2nc(OC)cc(n2)OC)C)Cl	1.08644	2.064	2.2946	-0.2306	3.1954	No
#	131860-33-8	N#Cc3ccccc3(Oc2ncnc(Oc1ccccc1C(=COC)C(=O)OC)c2)	-0.06353	2.647	2.095	0.552	0.2309	YES
+	104206-82-8	O=C(c1ccc(cc1[N+](=O)[O-])S(=O)(=O)C)C2C(=O)CCCC2(=O)	-4.30702	1.096	1.3585	-0.2625	1.1276	YES
-	94-82-6	O=C(O)CCCOc1ccc(cc1Cl)Cl	-0.05537	1.199	2.0964	-0.8974	0.0489	YES
+	68157-60-8	O=C(Nc1ccccc1)Nc2ccnc(c2)Cl	1.34845	2.631	2.3401	0.2909	1.1183	YES
+	2675-77-6	O(c1cc(c(OC)cc1Cl)Cl)C	-1.12873	1.398	1.9101	-0.5121	1.0489	YES
+	34256-82-1	O=C(N(c1c(cccc1CC)C)COCC)CCl	-2.66568	2.207	1.6433	0.5637	3.0771	No
+	113036-88-7	O=C(NC(=O)c1c(F)cccc1(F))Nc2ccc(cc2)CON=C(c3ccc(cc3)Cl)C4CC4	13.8546	4.301	4.5107	-0.2097	3.3143	No
-	1929-73-3	O=C(OCCOCCCC)COc1ccc(cc1Cl)Cl	-0.54038	2.639	2.0122	0.6268	0.0653	YES
-	298-00-0	O=[N+]([O-])c1ccc(OP(OC)(OC)=S)cc1	-1.06478	0.649	1.9212	-1.2722	3.0679	No
-	144651-06-9	O=C(OC1COC1)c2ccccc2S(=O)(=O)NC(=O)Nc3nc(cc(n3)C)C	4.83321	3.11	2.9449	0.1651	4.1785	No
+	122008-85-9	N#Cc2ccc(Oc1ccc(OC(C(=O)OCCCC)C)cc1)c(F)c2	0.21788	1.782	2.1438	-0.3618	0.1317	YES
+	72963-72-5	O=C(OCN1C(=O)N(CC#C)CC1(=O))C2C(C=C(C)C)C2(C)(C)	-1.67529	2.786	1.8152	0.9708	3.1838	No
-	1918-02-1	O=C(O)c1nc(c(c(N)c1Cl)Cl)Cl	2.1301	2.699	2.4757	0.2233	3.0718	No
*	148-79-8	n1cscc1c2nc3ccccc3([nH]2)	2.39026	2.48	2.5209	-0.0409	1.0897	YES
-	82-68-8	O=[N+]([O-])c1c(c(c(c(c1Cl)Cl)Cl)Cl)Cl	-2.88795	2.993	1.6048	1.3882	0.0662	YES
-	82097-50-5	O=C(Nc1nc(nc(n1)C)OC)NS(=O)(=O)c2ccccc2(OCCCl)	0.92022	3	2.2657	0.7343	5.1966	No
-	66441-23-4	O=C(OCC)C(Oc3ccc(Oc1nc2ccc(cc2(o1))Cl)cc3)C	-3.71711	1.204	1.4608	-0.2568	4.1558	No
-	168316-95-8	O=C5OC(CC)CCCC(OC1OC(C)C(N(C)C)CC1)C(C(=O)C6CC4C(CCC3CC(OC2CC(C)C(OC)C(OC)C2(OC))CC34)C6(C5))C	-0.38032	2.436	2.04	0.396	5.4199	No
-	13684-63-4	O=C(Oc1cccc(c1)NC(=O)OC)Nc2cccc(c2)C	-1.70538	2.564	1.81	0.754	1.1028	YES
+	99129-21-2	O=C1C(=C(O)CC(C1)CC(C)SCC)C(=NOCC=CCl)CC	-3.48167	2.446	1.5017	0.9443	4.1718	No
+	83055-99-6	O=C(OC)c1ccccc1CS(=O)(=O)NC(=O)Nc2nc(OC)cc(n2)OC	1.58407	1.968	2.381	-0.413	2.1833	YES
#	66230-04-4	N#CC(OC(=O)C(c1ccc(cc1)Cl)C(C)C)c3cccc(Oc2ccccc2)c3	-5.14706	1.398	1.2127	0.1853	0.1768	YES
-	473289-62-2	O=C(O)C3N2C(=O)C(NC(=O)C(C(C)C)SC(=O)C)Cc1ccccc1C2CCC3	-0.35203	3.204	2.0449	1.1591	1.2889	YES
+	76-03-9	O=C(O)C(Cl)(Cl)Cl	1.92852	2.55	2.4408	0.1092	1.0436	YES
+	271-89-6	o1ccc2ccccc12	1.11192	2.699	2.299	0.4	4.0207	No
-	20325-40-0	O(c1cc(ccc1(N))c2ccc(N)c(OC)c2)C	-4.90458	2.079	1.2547	0.8243	1.0956	YES
+	541-73-1	c1cc(cc(c1)Cl)Cl	-0.63762	2.769	1.9953	0.7737	0.0276	YES
#	3296-90-0	OCC(CO)(CBr)CBr	-0.6161	2.301	1.9991	0.3019	0.0276	YES
+	87-62-7	Nc1c(cccc1C)C	-0.06741	2.491	2.0943	0.3967	0.0428	YES
-	1861-32-1	O=C(OC)c1c(c(c(C(=O)OC)c(c1Cl)Cl)Cl)Cl	-1.7321	3.398	1.8054	1.5926	0.0958	YES
*	57-41-0	O=C1NC(=O)C(N1)(c2ccccc2)c3ccccc3	-0.8235	2	1.9631	0.0369	3.1258	No
-	101-80-4	O(c1ccc(N)cc1)c2ccc(N)cc2	-3.37129	2.225	1.5209	0.7041	0.0551	YES
*	58-93-5	O=S(=O)(N)c1cc2c(cc1Cl)NCNS2(=O)(=O)	1.73476	2.193	2.4071	-0.2141	2.1217	YES
+	103-90-2	O=C(Nc1ccc(O)cc1)C	2.62343	3.097	2.5614	0.5356	0.0607	YES
-	143-50-0	O=C1C2(C3(C4(C1(C5(C2(C3(C(C45Cl)(Cl)Cl)Cl)Cl)Cl)Cl)Cl)Cl)Cl	-9.2913	0.097	0.4933	-0.3963	0.298	YES
*	91-64-5	O=C1Oc2ccccc2(C=C1)	-2.24952	1.875	1.7156	0.1594	2.0519	YES
+	131-17-9	O=C(OCC=C)c1ccccc1(C(=O)OCC=C)	0.52599	2.602	2.1973	0.4047	0.0807	YES
+	111-42-2	OCCNCCO	-0.51922	1.146	2.0159	-0.8699	1.0301	YES
+	88-06-2	Oc1c(cc(cc1Cl)Cl)Cl	0.13969	2.857	2.1303	0.7267	1.033	YES
#	94361-06-5	OC(c1ccc(cc1)Cl)(Cn2ncnc2)C(C)C3CC3	1.85377	2.029	2.4278	-0.3988	0.2792	YES
-	99-08-1	O=[N+]([O-])c1cccc(c1)C	-0.79487	2.805	1.9681	0.8369	0.0314	YES
-	50-28-2	Oc1ccc2c(c1)CCC3C2CCC4(C)(C(O)CCC34)	-5.841	0.5	1.0922	-0.5922	0.2343	YES
*	98-01-1	O=Cc1occc1	1.77965	2.255	2.4149	-0.1599	3.0375	No
-	95-48-7	Oc1ccccc1C	-0.87917	3.306	1.9534	1.3526	0.0176	YES
*	96-29-7	ON=C(C)CC	-0.19968	2.447	2.0714	0.3756	0.0416	YES
-	105-67-9	Oc1ccc(cc1C)C	-1.71308	2.732	1.8087	0.9233	0.028	YES
+	121-69-7	c1ccc(cc1)N(C)C	-3.67017	1.491	1.469	0.022	0.0345	YES
+	107-21-1	OCCO	1.30762	2.796	2.333	0.463	0.0124	YES
-	112-34-5	OCCOCCOCCCC	1.16822	3	2.3088	0.6912	0.034	YES
+	123-31-9	Oc1ccc(O)cc1	1.93826	2	2.4424	-0.4424	0.023	YES
*	149-91-7	O=C(O)c1cc(O)c(O)c(O)c1	10.1127	3.398	3.8613	-0.4633	0.0637	YES
+	534-52-1	O=[N+]([O-])c1cc(c(O)c(c1)C)[N+](=O)[O-]	2.44833	2.602	2.531	0.071	0.0626	YES
#	79-14-1	O=C(O)CO	1.08213	2.176	2.2938	-0.1178	0.0214	YES
#	29420-49-3	O=S(=O)(O)C(F)(F)C(F)(F)C(F)(F)C(F)(F)F	1.44158	2.778	2.3562	0.4218	0.2241	YES
*	828-00-2	O=C(OC1OC(OC(C)C1)C)C	2.93104	2.699	2.6148	0.0842	3.0618	No
#	7173-51-5	CCCCCCCCCC[N+](C)(C)CCCCCCCCCC	0.99219	2.244	2.2782	-0.0342	0.0537	YES
*	307-24-4	O=C(O)C(F)(F)C(F)(F)C(F)(F)C(F)(F)C(F)(F)F	-0.9166	2.301	1.9469	0.3541	0.2287	YES
#	7673-09-8	n1c(nc(nc1NCl)NCl)NCl	-2.17809	1.477	1.728	-0.251	0.0767	YES
-	88-04-0	Oc1cc(c(c(c1)C)Cl)C	1.2498	3.097	2.3229	0.7741	0.0476	YES
-	51-79-6	O=C(OCC)N	-0.33527	2.72	2.0478	0.6722	0.0198	YES
*	50892-23-4	O=C(O)CSc1nc(cc(n1)Cl)Nc2cccc(c2C)C	-2.66575	1.531	1.6433	-0.1123	4.1311	No
*	95-51-2	Nc1ccccc1Cl	-0.84083	2.204	1.9601	0.2439	1.0349	YES
*	108-42-9	Nc1cccc(c1)Cl	1.392	2.204	2.3476	-0.1436	0.0416	YES
*	20265-96-7	Nc1ccc(cc1)Cl	0.54372	1.903	2.2004	-0.2974	0.0403	YES
+	85-91-6	O=C(OC)c1ccccc1(NC)	-1.21649	2.387	1.8949	0.4921	0.0409	YES
#	5471-51-2	O=C(C)CCc1ccc(O)cc1	3.26924	2.831	2.6735	0.1575	0.0534	YES
#	130-89-2	OC(c2ccnc1ccc(OC)cc12)C4N3CCC(C=C)(CC3)C4	1.62435	2.079	2.388	-0.309	0.2711	YES
-	112-14-1	O=C(OCCCCCCCC)C	1.20734	3	2.3156	0.6844	0.0293	YES
-	77-09-8	O=C3OC(c1ccc(O)cc1)(c2ccc(O)cc2)c4ccccc34	0.89747	3.543	2.2618	1.2812	1.17	YES
#	77-47-4	C=1(C(=C(C(C=1Cl)(Cl)Cl)Cl)Cl)Cl	-2.18401	2.176	1.7269	0.4491	0.0836	YES
*	3252-43-5	N#CC(Br)Br	-3.46971	1.653	1.5038	0.1492	0.0134	YES
+	3018-12-0	N#CC(Cl)Cl	-2.56242	1.813	1.6613	0.1517	0.0256	YES
*	79-43-6	O=C(O)C(Cl)Cl	-0.4551	2.538	2.027	0.511	1.0274	YES
+	89-78-1	OC1CC(C)CCC1(C(C)C)	3.84895	2.875	2.7741	0.1009	0.0647	YES
+	5989-27-5	C=C(C)C1CC=C(C)CC1	2.10445	3.38	2.4713	0.9087	0.0632	YES
-	108-90-7	c1ccc(cc1)Cl	-0.22596	2.875	2.0668	0.8082	0.0195	YES
#	131-57-7	O=C(c1ccccc1)c2ccc(OC)cc2(O)	0.35407	2.614	2.1675	0.4465	0.075	YES
+	120-40-1	O=C(N(CCO)CCO)CCCCCCCCCCC	-0.31334	1.398	2.0516	-0.6536	0.0532	YES
+	4368-56-3	O=C1c4ccccc4(C(=O)c2c(cc(c(N)c12)S(=O)(=O)O)NC3CCCCC3)	0.68164	2.477	2.2243	0.2527	3.3223	No
-	52793-97-2	O=C2C(=Cc1ccc(cc1)[N+](C)(C)C)C3CCC2(C)C3(C)(C)	-2.01574	2.477	1.7562	0.7208	0.2679	YES
*	4403-90-1	O=C2c5ccccc5(C(=O)c3c(ccc(Nc1ccc(cc1S(=O)(=O)O)C)c23)Nc4ccc(cc4S(=O)(=O)O)C)	4.02647	2	2.8049	-0.8049	1.292	YES
#	108-78-1	n1c(nc(nc1N)N)N	-0.14368	2.23	2.0811	0.1489	0.0881	YES
+	67-64-1	O=C(C)C	0.29034	2	2.1564	-0.1564	0.0173	YES
+	102-71-6	OCCN(CCO)CCO	0.44216	2.699	2.1828	0.5162	0.0378	YES
-	61693-43-4	Oc1ccc(c(N)c1Cl)Cl	-0.09787	1.903	2.089	-0.186	0.0444	YES
+	110-43-0	O=C(C)CCCCC	0.54441	1.301	2.2005	-0.8995	0.0253	YES
+	4940-11-8	O=C1C=COC(=C1(O))CC	1.37184	2.699	2.3441	0.3549	1.0608	YES
-	622-97-9	C=Cc1ccc(cc1)C	0.83593	1.699	2.2511	-0.5521	0.0586	YES
*	100418-33-5	O=[N+]([O-])c1cc(ccc1(NCCO))C	-2.2148	1.653	1.7216	-0.0686	0.051	YES
-	1123-85-9	OCC(c1ccccc1)C	-1.22519	1	1.8934	-0.8934	0.0344	YES
-	74578-10-2	N=C1C(=CC(C=C1C)=C(c2cc(c(N)c(c2)C)C)c3c(cccc3Cl)Cl)C	-7.65843	0.602	0.7768	-0.1748	2.1955	YES
*	111-90-0	OCCOCCOCC	0.82791	2.398	2.2497	0.1483	0.0312	YES
+	125-12-2	O=C(OC1CC2CCC1(C)C2(C)(C))C	-1.55961	1.176	1.8353	-0.6593	0.0956	YES
+	119-53-9	O=C(c1ccccc1)C(O)c2ccccc2	-0.69062	1.097	1.9862	-0.8892	0.062	YES
#	50-33-9	O=C3N(c1ccccc1)N(c2ccccc2)C(=O)C3CCCC	-6.04808	1.398	1.0563	0.3417	0.1825	YES
+	24382-04-5	O=CC=CO	1.26389	1.477	2.3254	-0.8484	0.0243	YES
#	122-99-6	OCCOc1ccccc1	0.4696	1.903	2.1875	-0.2845	0.0238	YES
-	127-69-5	O=S(=O)(Nc1onc(c1C)C)c2ccc(N)cc2	0.68332	2.667	2.2246	0.4424	3.1241	No
+	108-31-6	O=C1OC(=O)C=C1	0.34217	1.602	2.1654	-0.5634	3.0298	No

## Sheet: S14. Model Kidney NOAEL SAs
SAk	CW(SAk)	N1	N2	N3	DEFECT[SAk]
#...........	-0.2957	9	6	6	0.0026
(...(...(...	0.63927	1	1	0	1
(...(.......	-0.24899	35	41	20	0.0014
(...........	-0.27372	90	92	43	0.0001
(...C...#...	-0.18755	2	2	2	0.0058
(...C...(...	0.44169	44	46	27	0.0019
(...F...(...	0.32106	9	13	7	0.0038
(...Cl..(...	0.2143	22	18	10	0.0003
(...N...#...	0	0	1	0	0
(...N...(...	-0.26632	13	15	10	0.0037
(...O...(...	0.66266	14	16	8	0.0014
(...P...(...	0	0	1	0	0
(...S...(...	-0.41452	4	1	0	1
(...c...(...	0.24456	15	19	4	0.0036
(Cl.N)..1.1.	-0.40932	9	5	2	0.0046
(Cl.N)..1.2.	0.5427	3	3	5	0.0099
(Cl.N)..1.3.	-0.74349	2	3	1	0.0004
(Cl.N)..1.4.	0	0	1	0	0
(Cl.N)..2.1.	1.4045	5	2	2	0.0012
(Cl.N)..2.2.	-0.64418	1	2	0	1
(Cl.N)..2.3.	0.79648	2	0	0	1
(Cl.N)..2.4.	0	0	1	0	0
(Cl.N)..3.1.	1.24671	2	1	0	1
(Cl.N)..3.3.	0	0	0	1	0
(Cl.N)..4.1.	0	0	0	1	0
(Cl.N)..4.2.	-0.66348	1	1	0	1
(Cl.N)..5.1.	0	0	1	0	0
(Cl.O)..#.1.	0	0	1	0	0
(Cl.O)..1.1.	2.13338	4	4	2	0.0004
(Cl.O)..1.2.	-0.45275	6	0	2	0.0023
(Cl.O)..1.3.	-0.79689	3	4	2	0.0026
(Cl.O)..1.4.	0	0	5	1	0
(Cl.O)..1.5.	0	0	2	1	0
(Cl.O)..1.6.	0	0	0	1	0
(Cl.O)..1.7.	-0.24023	2	1	0	1
(Cl.O)..2.1.	0.24443	2	2	2	0.0058
(Cl.O)..2.2.	-0.43482	4	1	0	1
(Cl.O)..2.3.	0.64081	5	3	2	0.0012
(Cl.O)..2.4.	0	0	3	0	0
(Cl.O)..3.1.	2.18727	1	0	0	1
(Cl.O)..3.2.	1.42788	2	1	0	1
(Cl.O)..3.3.	-0.80019	1	1	0	1
(Cl.O)..4.1.	-0.35513	1	0	0	1
(Cl.O)..4.2.	0	0	0	1	0
(Cl.O)..4.4.	0	0	1	0	0
(Cl.O)..5.1.	0.81361	1	0	1	0.0058
(Cl.O)..5.2.	0	0	1	0	0
1...(...(...	0.82735	2	3	1	0.0004
1...(.......	-0.08311	43	39	15	0.0021
1...........	-0.02512	81	82	39	0.0001
1...2...(...	0.38875	3	3	3	0.0058
1...2.......	1.46946	1	0	0	1
1...C...(...	-0.09839	10	16	2	0.0051
1...C.......	0	0	1	1	0
1...Cl..(...	0.31246	12	17	7	0.0015
1...Cl......	-0.64227	1	0	0	1
1...N...(...	-0.09919	4	6	3	0.0035
1...S...(...	0.58042	2	1	1	0.0004
1...c...(...	0.29851	41	35	22	0.0009
1...n...(...	-0.31393	2	3	0	1
1...o...(...	0	0	1	0	0
2...(...(...	-0.58725	1	3	0	1
2...(.......	-0.37897	30	28	20	0.0026
2...........	-0.00118	43	45	22	0.0006
2...1.......	0.88918	4	3	3	0.0035
2...3...(...	0	0	1	0	0
2...3.......	0	0	1	1	0
2...C...(...	0.06773	8	12	2	0.004
2...C...1...	0	0	2	0	0
2...Cl..(...	0.88581	2	2	0	1
2...Cl......	1.23224	1	0	0	1
2...N...(...	0.21447	2	4	3	0.0091
2...N...1...	-0.16944	1	0	1	0.0058
2...O...(...	1.63396	1	0	0	1
2...S...(...	0.12085	1	2	0	1
2...c...(...	-0.48945	14	21	12	0.0046
2...c...1...	1.16824	4	1	0	1
2...n...(...	-0.20328	6	2	2	0.0023
2...s...(...	0	0	1	0	0
3...(.......	0.42159	7	10	8	0.0069
3...........	0.08709	14	19	15	0.0064
3...2.......	0	0	2	1	0
3...4...(...	0	0	2	0	0
3...4.......	0	0	1	0	0
3...C...(...	-0.09905	1	7	4	0.0157
3...C.......	0	0	0	1	0
3...C...1...	0	0	1	1	0
3...C...2...	0	0	1	0	0
3...Cl..(...	0.44193	2	1	0	1
3...Cl......	0	0	0	1	0
3...N...(...	0	0	0	2	0
3...N...2...	0	0	1	0	0
3...c...(...	0.45669	8	3	3	0.0016
3...c...1...	0	0	2	3	0
3...c...2...	0	0	1	0	0
3...n...(...	0	0	1	1	0
4...(.......	-0.84291	1	3	1	0.0058
4...........	0.05729	2	5	3	0.0091
4...3.......	0	0	3	0	0
4...C...(...	-0.0466	1	2	1	0.0058
4...C...1...	0	0	0	1	0
4...N...3...	0	0	0	1	0
4...c...(...	0	0	2	0	0
4...c...1...	1.08554	1	0	0	1
5...(...(...	0	0	1	0	0
5...(.......	0	0	2	0	0
5...........	0	0	2	0	0
5...4.......	0	0	1	0	0
5...C...(...	0	0	2	0	0
5...Cl..(...	0	0	1	0	0
6...(.......	0	0	1	0	0
6...........	0	0	1	0	0
6...C...(...	0	0	1	0	0
=...(...(...	0.07895	8	6	1	0.0069
=...(.......	-0.01031	37	35	20	0.001
=...(...1...	-0.10521	1	1	0	1
=...(...2...	1.45137	2	2	1	0.0004
=...........	0.24594	65	73	37	0.0014
=...1...(...	0	0	0	1	0
=...1.......	0	0	1	1	0
=...2.......	-0.67202	1	0	0	1
=...3.......	0	0	1	2	0
=...4.......	0	0	0	1	0
=...C...(...	0.38329	44	46	21	0.0001
=...C...1...	-0.68092	10	10	5	0.0004
=...C...2...	2.11245	2	2	1	0.0004
=...C...3...	0	0	3	1	0
=...C...5...	0	0	1	0	0
=...N...(...	-0.34951	1	3	2	0.0113
=...N...1...	-0.72485	1	1	0	1
=...N...2...	-0.04422	1	2	0	1
=...O...(...	0.04582	27	29	15	0.0012
=...P...(...	1.30763	1	1	0	1
=...S...(...	0.52765	3	3	3	0.0058
C...#.......	-0.28722	9	6	6	0.0026
C...#...C...	1.69565	2	1	3	0.0091
C...(...(...	0.16594	18	20	13	0.0032
C...(.......	-0.06299	73	82	39	0.0009
C...(...1...	0.08286	20	20	5	0.004
C...(...2...	-0.21451	8	12	5	0.0021
C...(...3...	0	0	7	2	0
C...(...4...	-0.66259	1	3	1	0.0058
C...(...5...	0	0	1	0	0
C...(...6...	0	0	1	0	0
C...(...=...	0.06718	27	25	15	0.0012
C...(...C...	0.52851	39	41	25	0.0023
C...........	-0.2791	78	86	42	0.0009
C...1...(...	0.67715	9	8	3	0.0023
C...1.......	0.27935	25	25	12	0.0001
C...1...2...	0	0	0	1	0
C...1...=...	0	0	1	0	0
C...1...C...	0.47338	11	8	3	0.0035
C...2...(...	-0.10294	8	11	2	0.004
C...2.......	-0.34079	11	17	5	0.0003
C...2...3...	0	0	2	0	0
C...2...=...	-0.71932	1	0	0	1
C...2...C...	-0.57354	5	7	1	0.0051
C...3...(...	-0.24065	1	5	1	0.0058
C...3.......	-0.13941	2	13	6	0.014
C...3...4...	0	0	2	0	0
C...3...=...	0	0	1	2	0
C...3...C...	-0.15701	1	7	3	0.014
C...4...(...	0	0	2	0	0
C...4.......	1.16809	1	3	2	0.0113
C...4...5...	0	0	1	0	0
C...4...=...	0	0	0	1	0
C...4...C...	1.96358	1	1	0	1
C...5...(...	0	0	2	0	0
C...5.......	0	0	2	0	0
C...6...(...	0	0	1	0	0
C...6.......	0	0	1	0	0
C...6...C...	0	0	1	0	0
C...=...(...	0.27728	5	7	4	0.004
C...=.......	-0.28994	52	57	27	0.0007
C...=...1...	0	0	0	1	0
C...=...2...	-0.60608	1	0	0	1
C...=...3...	0	0	1	0	0
C...=...4...	0	0	0	1	0
C...=...C...	0.77478	12	8	3	0.004
C...C...#...	-0.36883	6	4	3	0.0004
C...C...(...	-0.02262	33	38	12	0.0018
C...C.......	0.02266	45	47	20	0.0004
C...C...1...	0.54483	10	4	3	0.003
C...C...2...	-0.5772	6	10	3	0.0004
C...C...3...	0.09666	1	9	3	0.014
C...C...4...	1.02106	1	2	1	0.0058
C...C...6...	0	0	1	0	0
C...C...=...	-0.68081	6	8	2	0.0023
C...C...C...	0.42659	17	17	8	0
C...Br..(...	0	0	1	1	0
C...Br......	0	0	1	1	0
C...I...(...	0	0	0	1	0
C...Cl..(...	0.35648	2	2	0	1
C...Cl......	-0.07105	3	0	0	1
C...N...(...	0.51203	11	8	5	0.0003
C...N.......	1.04345	1	0	0	1
C...N...1...	1.95729	1	3	0	1
C...N...2...	0	0	1	1	0
C...N...=...	1.11248	2	2	1	0.0004
C...N...C...	-0.84477	2	2	0	1
C...O...(...	0.1119	30	35	15	0.0004
C...O.......	0.25883	4	0	1	0.004
C...O...1...	0.67662	4	2	0	1
C...O...2...	0	0	1	1	0
C...O...3...	0	0	1	2	0
C...O...5...	0	0	1	0	0
C...O...C...	-0.47169	5	7	1	0.0051
C...P...(...	0	0	2	0	0
C...S...(...	0.13319	2	2	4	0.0113
C...S...1...	0	0	1	1	0
C...S...2...	-0.34965	1	0	0	1
C...S...C...	-0.83129	1	0	0	1
C...c...1...	1.08642	4	7	5	0.0077
C...c...2...	-0.59593	3	1	1	0.0023
C...c...3...	0	0	0	1	0
C...n...2...	0	0	1	1	0
C...n...3...	1.12114	1	0	0	1
F...(...(...	-0.03993	7	8	4	0.0014
F...(.......	0.05452	9	13	7	0.0038
F...(...1...	0.71287	2	0	0	1
F...(...3...	0	0	0	1	0
F...(...C...	-0.30108	6	10	3	0.0004
F...(...F...	0.32822	6	8	2	0.0023
F...........	0.25894	10	13	8	0.004
F...C...(...	0	0	2	0	0
F...C.......	0	0	2	0	0
F...c...1...	0	0	0	1	0
F...c...2...	0	0	0	1	0
F...c...3...	0.91503	1	0	0	1
Br..(.......	0	0	1	1	0
Br..(...C...	0	0	1	1	0
Br..........	0	0	1	1	0
Br..C...(...	0	0	0	1	0
Br..C.......	0	0	1	1	0
Br..C...C...	0	0	1	0	0
I...(.......	0	0	0	1	0
I...........	0	0	0	1	0
I...C...#...	0	0	0	1	0
I...C.......	0	0	0	1	0
Cl..(...(...	0.85224	4	5	4	0.0058
Cl..(.......	-0.24251	38	38	16	0.0008
Cl..(...1...	1.48793	7	3	3	0.0007
Cl..(...2...	0.26115	6	1	2	0.0023
Cl..(...3...	1.71879	1	0	1	0.0058
Cl..(...C...	0.42912	16	14	6	0.0016
Cl..(...F...	-0.08293	1	0	0	1
Cl..(...Cl..	-0.01386	25	18	7	0.0034
Cl..........	-0.11642	42	38	17	0.0011
Cl..1.......	0.13827	13	17	7	0.0009
Cl..1...=...	0	0	0	1	0
Cl..2.......	1.21183	3	2	0	1
Cl..3.......	0.60407	2	1	1	0.0004
Cl..5.......	0	0	1	0	0
Cl..5...4...	0	0	1	0	0
Cl..C...(...	0.02134	4	0	0	1
Cl..C.......	-0.11484	5	2	0	1
Cl..C...=...	-0.29288	1	1	0	1
Cl..C...C...	0	0	1	0	0
Cl..N...(...	0	0	0	1	0
Cl..N...1...	0	0	0	1	0
N...#.......	-0.731	7	5	3	0.0007
N...#...C...	-0.50669	7	5	3	0.0007
N...(...(...	1.94384	4	2	1	0.004
N...(.......	-0.20667	38	39	21	0.0011
N...(...1...	-0.85244	7	4	4	0.0014
N...(...2...	0.48457	2	2	1	0.0004
N...(...3...	0	0	0	1	0
N...(...C...	-0.18433	24	19	11	0.0002
N...(...I...	0	0	0	1	0
N...(...Cl..	0.50437	3	3	2	0.0026
N...(...N...	1.49151	1	2	1	0.0058
N...........	-0.11169	49	45	28	0.0014
N...1...(...	1.3123	1	2	0	1
N...1.......	-0.02453	7	7	6	0.0046
N...1...C...	-0.16117	4	4	3	0.0035
N...2...(...	0	0	0	1	0
N...2.......	-0.03724	3	6	4	0.0082
N...2...C...	0.82675	2	4	3	0.0091
N...2...N...	-0.01623	1	2	1	0.0058
N...3.......	0	0	1	3	0
N...3...C...	0	0	1	3	0
N...4.......	0	0	0	1	0
N...4...C...	0	0	0	1	0
N...=...(...	-0.47959	6	3	1	0.0058
N...=.......	-0.21958	9	12	6	0.0026
N...=...1...	0	0	1	0	0
N...=...3...	0	0	0	2	0
N...=...C...	-0.44023	4	8	4	0.0058
N...C...#...	0	0	1	0	0
N...C...(...	0.7218	10	9	5	0.0004
N...C.......	-0.0102	16	16	7	0.0006
N...C...1...	0	0	0	1	0
N...C...3...	0.69117	1	0	0	1
N...C...C...	-0.15722	7	6	1	0.0064
N...Cl..(...	0	0	0	1	0
N...Cl......	0	0	0	1	0
N...N...(...	-0.11875	2	0	1	0.0004
N...N.......	0.22251	3	1	3	0.0058
N...N...1...	1.61249	1	0	1	0.0058
N...N...2...	0	0	0	1	0
N...N...=...	1.24736	1	1	2	0.0113
N...N...C...	0	0	1	0	0
N...O...(...	0	0	0	1	0
N...O...C...	1.12337	2	2	1	0.0004
N...S...(...	0.88806	1	3	1	0.0058
N...c...1...	0.4548	11	5	1	0.0078
N...c...2...	0.8133	8	3	0	1
N...c...3...	0	0	2	1	0
O...(...(...	0.44962	15	17	5	0.0023
O...(.......	0.1499	56	61	31	0.0011
O...(...1...	0.53453	2	3	0	1
O...(...2...	1.64893	3	5	3	0.0058
O...(...3...	-0.16558	1	1	1	0.0058
O...(...=...	0.22774	1	0	0	1
O...(...C...	0.02853	34	42	14	0.001
O...(...F...	0	0	1	1	0
O...(...N...	-0.19044	8	6	3	0.0016
O...(...O...	0.77352	8	6	3	0.0016
O...........	0.10033	78	82	40	0.0006
O...1.......	0.56703	4	2	0	1
O...1...C...	-0.45734	3	2	0	1
O...2...(...	1.72442	1	0	0	1
O...2.......	0.03594	1	1	1	0.0058
O...3...(...	0	0	0	1	0
O...3.......	0	0	1	2	0
O...3...C...	0	0	1	0	0
O...5.......	0	0	1	0	0
O...5...C...	0	0	1	0	0
O...=...(...	0.07017	27	29	15	0.0012
O...=.......	-0.07831	60	65	31	0.0006
O...=...C...	0.39612	47	49	23	0.0002
O...C...(...	-0.35782	27	31	17	0.0021
O...C.......	0.4348	49	46	21	0.0007
O...C...1...	1.08213	4	3	1	0.004
O...C...2...	0.34257	1	2	0	1
O...C...3...	0	0	2	0	0
O...C...=...	1.83089	2	0	1	0.0004
O...C...C...	0.24437	21	20	8	0.0015
O...C...N...	-0.22264	1	1	0	1
O...N.......	0.36938	2	2	2	0.0058
O...N...=...	0.43631	2	2	2	0.0058
O...O...(...	-0.57615	1	0	0	1
O...O.......	-0.10987	1	0	0	1
O...O...C...	-0.48682	1	0	0	1
O...P...(...	0	0	2	0	0
O...c...1...	0.5128	11	21	4	0.0018
O...c...2...	0.03006	5	3	5	0.0058
O...c...3...	0.30339	1	2	0	1
O...c...4...	0	0	0	1	0
P...(.......	-0.8825	1	6	0	1
P...(...=...	0	0	3	0	0
P...(...N...	0	0	1	0	0
P...(...O...	0.24448	1	3	0	1
P...........	-0.29139	1	6	0	1
P...=.......	0.90855	1	1	0	1
P...=...O...	1.38679	1	1	0	1
P...C.......	0	0	2	0	0
P...C...C...	0	0	1	0	0
P...C...N...	0	0	1	0	0
P...O...(...	0	0	2	0	0
P...O.......	0	0	2	0	0
S...(.......	-0.47547	12	11	8	0.0026
S...(...2...	1.71404	2	1	1	0.0004
S...(...=...	0.05862	10	7	2	0.0051
S...(...C...	-0.18448	2	1	2	0.0058
S...(...O...	0	0	0	2	0
S...(...S...	0.44758	1	0	0	1
S...........	-0.40952	14	13	8	0.0014
S...1...(...	0	0	1	2	0
S...1.......	-0.1884	2	3	2	0.0058
S...2...(...	-0.465	1	0	0	1
S...2.......	0.4891	2	2	0	1
S...=...(...	0.37161	1	2	1	0.0058
S...=.......	0.36362	3	3	3	0.0058
S...=...O...	1.19414	2	1	2	0.0058
S...C...(...	-0.25976	1	1	5	0.0168
S...C.......	0.02442	4	3	6	0.0091
S...C...1...	-0.56621	1	0	0	1
S...C...C...	-0.51027	2	1	0	1
S...N...(...	0.84302	1	3	1	0.0058
S...N.......	1.1051	1	3	1	0.0058
S...c...2...	0	0	1	0	0
S...c...3...	0	0	0	1	0
[N+]........	0.0931	9	14	6	0.0026
[O-]........	0.17349	9	13	5	0.0012
[Si]........	0.52943	1	0	0	1
[nH]........	0	0	0	1	0
c...(...(...	-0.49441	6	3	0	1
c...(.......	-0.13939	65	68	32	0.0003
c...(...1...	0.31237	2	3	1	0.0004
c...(...2...	0.17465	6	2	4	0.0026
c...(...3...	-0.98595	1	2	0	1
c...(...C...	-0.0648	22	17	16	0.0033
c...(...F...	0.65312	6	8	3	0.0004
c...(...Cl..	-0.54728	2	5	1	0.0004
c...(...N...	0.26532	8	12	4	0.0004
c...(...O...	1.08464	21	19	15	0.0031
c...(...S...	0	0	2	0	0
c...(...c...	0.02004	44	51	16	0.0018
c...........	0.04291	70	73	36	0.0006
c...1...(...	0.56532	31	25	10	0.0025
c...1.......	0.07799	67	67	33	0.0003
c...1...2...	1.37274	4	3	2	0.0004
c...1...C...	-0.23263	8	10	5	0.0021
c...1...Cl..	-0.11188	13	17	6	0.0002
c...1...N...	0.99231	3	3	3	0.0058
c...1...O...	2.12481	1	0	0	1
c...1...S...	0.36143	2	2	0	1
c...1...c...	0.1434	52	55	29	0.0012
c...2...(...	0.14743	13	12	13	0.0058
c...2.......	-0.13361	32	31	18	0.0013
c...2...3...	0	0	0	1	0
c...2...C...	0	0	1	0	0
c...2...Cl..	1.0496	3	2	0	1
c...2...O...	0	0	1	1	0
c...2...S...	0	0	2	0	0
c...2...c...	-0.52981	27	25	12	0.0004
c...3...(...	1.04407	5	3	5	0.0058
c...3.......	-0.07295	13	9	9	0.0029
c...3...4...	0	0	1	0	0
c...3...C...	-0.46948	1	2	0	1
c...3...Cl..	0.49289	2	1	1	0.0004
c...3...c...	0.07324	11	5	9	0.0042
c...4...(...	0.12008	1	0	1	0.0058
c...4.......	0.24761	1	2	1	0.0058
c...4...c...	-0.12854	1	2	1	0.0058
c...C...#...	0.32982	3	1	2	0.0026
c...C...(...	1.47861	1	3	0	1
c...C.......	0.34829	7	8	7	0.0058
c...C...1...	-0.52901	1	1	0	1
c...C...=...	1.29547	1	2	3	0.014
c...C...C...	0	0	0	1	0
c...C...N...	0	0	1	0	0
c...C...O...	2.03928	1	0	0	1
c...C...S...	0	0	0	1	0
c...F.......	0.90501	1	0	2	0.0113
c...N...(...	0.56987	14	9	2	0.0064
c...N.......	0.84839	17	9	2	0.0071
c...N...=...	0.02001	1	0	0	1
c...N...N...	-0.69739	1	0	0	1
c...O...(...	-0.57837	8	6	6	0.0035
c...O.......	-0.21902	16	22	8	0.0004
c...O...C...	-0.0137	3	9	2	0.0026
c...S.......	0	0	1	1	0
c...S...1...	0	0	1	0	0
c...S...C...	0	0	0	1	0
c...c...(...	-0.04626	53	52	25	0
c...c.......	-0.22668	67	65	33	0.0003
c...c...1...	-0.41004	55	56	28	0.0005
c...c...2...	0.04712	25	23	12	0.0001
c...c...3...	-0.12211	11	6	8	0.0033
c...c...4...	-0.33192	1	2	1	0.0058
c...c...c...	0.09347	54	53	29	0.0009
c...n...(...	-0.51309	4	5	4	0.0058
c...n...1...	-0.06156	5	5	0	1
c...n...2...	0.41555	5	4	4	0.004
c...n...3...	0.31766	2	1	0	1
c...n...c...	0.0904	4	7	6	0.0091
n...(.......	-0.33472	10	11	6	0.0018
n...(...2...	-0.1922	1	0	0	1
n...(...3...	0.68886	1	0	1	0.0058
n...(...C...	-0.51774	2	1	1	0.0004
n...(...F...	0	0	0	1	0
n...(...Cl..	0	0	0	1	0
n...(...c...	-0.25445	7	10	4	0.0014
n...........	0.13146	17	24	10	0.0016
n...1...(...	0.31082	2	2	0	1
n...1.......	0.26346	9	10	2	0.0046
n...1...c...	-0.07217	9	10	2	0.0046
n...2...(...	0.02222	5	2	1	0.0051
n...2.......	-0.0909	6	6	5	0.0044
n...2...C...	0	0	1	0	0
n...2...S...	-0.64539	1	0	0	1
n...2...c...	0.77168	5	4	3	0.0018
n...2...n...	0	0	1	2	0
n...3...(...	0.19018	1	1	1	0.0058
n...3.......	0.54159	2	1	1	0.0004
n...3...c...	0.06409	1	1	0	1
n...3...n...	1.56753	1	0	0	1
n...C...(...	0.53266	1	1	1	0.0058
n...C.......	0.56625	1	1	1	0.0058
n...c...(...	-0.20691	11	13	4	0.0018
n...c.......	-0.25012	16	20	9	0.0013
n...c...1...	0.66113	3	5	4	0.0082
n...c...2...	-0.26935	1	5	3	0.014
n...c...3...	0.61978	2	0	1	0.0004
n...c...c...	-0.0724	5	5	2	0.0012
n...c...n...	0.92379	1	1	4	0.0157
n...n...(...	-0.55992	2	2	1	0.0004
n...n.......	-0.44269	2	4	1	0.0004
n...n...1...	0	0	1	0	0
n...n...2...	0	0	2	1	0
n...n...c...	-0.28704	1	1	0	1
n...o...1...	0	0	1	0	0
n...s...2...	0	0	1	0	0
n...s...c...	0	0	1	0	0
o...(.......	0	0	1	0	0
o...(...2...	0	0	1	0	0
o...........	-0.6872	1	3	0	1
o...1...(...	0	0	1	0	0
o...1.......	-0.7726	1	3	0	1
o...1...c...	0.90393	1	2	0	1
o...n.......	0	0	1	0	0
o...n...c...	0	0	1	0	0
s...(.......	0	0	1	0	0
s...(...Cl..	0	0	1	0	0
s...........	0	0	3	0	0
s...2.......	0	0	2	0	0
s...c.......	0	0	1	0	0
s...c...1...	0	0	1	0	0
s...n.......	0	0	2	0	0
s...n...n...	0	0	2	0	0

## Sheet: S15. Model Kidney LOAEL
Set	CAS	SMILES	DCW	Expr	Calc	Expr-Calc	DefectSMILES	Applicability
-	9820-43-8	O=[N+]([O-])c1ccc(NCCO)c(OCCO)c1	3.79872	3.488	2.8053	0.6827	0.0677	YES		average of DefectSMILES=1.36
-	07-43-7	O=C([O-])C[N+](C)(C)C	-0.05142	3.585	2.4097	1.1753	0.0252	YES		threshold=2.72
-	8-44-4	O=C(OCC(C)(COC(=O)NC(C)C)CCC)N	0.39927	2.301	2.456	-0.155	0.0704	YES
*	29-79-3	O=C3c1cc(ccc1c2c3(cc(cc2[N+](=O)[O-])[N+](=O)[O-]))[N+](=O)[O-]	-1.18377	2.488	2.2934	0.1946	1.1271	YES
-	20-82-1	c1cc(c(cc1Cl)Cl)Cl	-4.61168	1.886	1.9412	-0.0552	0.0337	YES
+	10-00-9	o1cccc1	-3.88752	1.176	2.0156	-0.8396	1.0147	YES
-	7-72-1	C(C(Cl)(Cl)Cl)(Cl)(Cl)Cl	-2.66475	1.672	2.1412	-0.4692	0.0455	YES
#	6231-76-0	O=C1CC2(CC2(C1C))(C(C)C)	-2.14739	1.699	2.1944	-0.4954	0.1657	YES
-	56-52-5	OCC1OC1	1.9724	2.602	2.6177	-0.0157	0.0501	YES
-	40-11-4	O=C(OCc1ccccc1)C	-0.07229	3.585	2.4076	1.1774	1.0388	YES
#	99-79-1	O=C(O)c3cc(N=Nc1ccc(cc1)S(=O)(=O)Nc2ncccc2)ccc3(O)	1.99415	2.528	2.6199	-0.0919	0.2114	YES
-	9-82-7	O=C1C(=C(C)C)CCC(C)C1	-0.48017	2.176	2.3657	-0.1897	0.0886	YES
+	18-96-7	O=[N+]([O-])c1cc(c(c(c1)[N+](=O)[O-])C)[N+](=O)[O-]	2.9235	2.477	2.7154	-0.2384	0.0773	YES
-	1232-47-3	[O-][N+](=Nc1ccc(c(c1)Cl)Cl)c2ccc(c(c2)Cl)Cl	-5.65298	1.477	1.8342	-0.3572	1.1075	YES
*	8-72-2	O=[N+]([O-])c1ccccc1C	1.03122	2.585	2.521	0.064	1.0396	YES
-	1-23-6	O=[N+]([O-])c1ccccc1(OC)	-1.5134	1.664	2.2595	-0.5955	0.0449	YES
#	7-54-1	Oc1ccc(C=CC)cc1(OC)	-1.86368	2.778	2.2235	0.5545	0.0728	YES
+	003-22-3	O=C1c4ccccc4(C(=O)C1c2nc3ccccc3(cc2))	-6.88552	1.585	1.7076	-0.1226	2.2151	YES
+	31-03-8	O=C(C(=O)C)C	1.97946	2.732	2.6184	0.1136	0.0194	YES
+	56-79-6	O=P(OC)(OC)C	3.85112	2.398	2.8107	-0.4127	6.0135	No
*	634-39-9	OCC1OC(OC1)C(C)I	3.39027	2.699	2.7634	-0.0644	3.0714	No
+	1-55-6	CC(Cl)(Cl)Cl	-1.80312	3.187	2.2298	0.9572	0.0203	YES
*	825-21-4	O(c1c(c(c(c(c1Cl)Cl)Cl)Cl)Cl)C	-3.94029	1.903	2.0102	-0.1072	0.0567	YES
#	00-41-4	c1ccc(cc1)CC	-3.26037	2.398	2.08	0.318	0.0299	YES
-	8-73-3	O=[N+]([O-])c1ccccc1Cl	-1.85552	1.886	2.2244	-0.3384	0.0343	YES
*	00-51-6	OCc1ccccc1	-0.66266	2.903	2.3469	0.5561	1.0228	YES
-	475-45-8	O=C1c3c(N)ccc(N)c3(C(=O)c2c(N)ccc(N)c12)	-1.02212	2.585	2.31	0.275	0.1655	YES
-	01-21-3	O=C(OC(C)C)Nc1cccc(c1)Cl	0.30877	3.062	2.4467	0.6153	1.0567	YES
-	191-73-5	O=C(OC(C)C)c1ccc(O)cc1	2.27576	2.983	2.6488	0.3342	0.0473	YES
-	071-83-6	O=C(O)CNCP(=O)(O)O	2.36659	3.284	2.6582	0.6258	4.0405	No
+	11-06-3	O=[N+]([O-])c1ccc(cc1Cl)Cl	-3.46409	1.585	2.0591	-0.4741	0.0411	YES
*	08-70-3	c1c(cc(cc1Cl)Cl)Cl	-5.94129	1.886	1.8046	0.0814	0.0349	YES
+	49-57-5	O=C(O)C(CC)CCCC	1.80903	3.062	2.6009	0.4611	0.0275	YES
-	330-78-5	O=P(Oc1cccc(c1)C)(Oc2cccc(c2)C)Oc3cccc(c3)C	-0.03112	2.706	2.4118	0.2942	7.1741	No
-	00-17-4	O=[N+]([O-])c1ccc(OC)cc1	-1.08749	2.585	2.3033	0.2817	0.0426	YES
#	5-27-4	C(Cl)(Cl)Br	-0.34603	2.477	2.3795	0.0975	0.0315	YES
-	9-99-0	O=[N+]([O-])c1ccc(cc1)C	-2.33101	1.682	2.1755	-0.4935	0.0425	YES
-	22-39-4	c1ccc(cc1)Nc2ccccc2	-4.64759	2.488	1.9375	0.5505	0.0644	YES
+	373-74-6	O=[N+]([O-])c3ccc(Nc2ccc(Nc1ccccc1)c(c2)S(=O)(=O)O)c(c3)[N+](=O)[O-]	7.28771	3.176	3.1638	0.0122	0.2214	YES
-	972-08-3	Oc1cc(cc2OC(C)(C)C3CCC(=CC3(c12))C)CCCCC	1.95431	2.699	2.6158	0.0832	3.1366	No
#	11495-85-1	O[Si](O)(C1CCCC1)C2CCCC2	2.37791	3	2.6593	0.3407	0.1346	YES
+	00-52-7	O=Cc1ccccc1	1.72563	2.903	2.5923	0.3107	2.0267	YES
*	80-16-0	O=C1C(O)=C(Oc2cc(O)cc(O)c12)c3ccc(O)cc3(O)	12.0153	3.585	3.6495	-0.0645	1.1887	YES
*	20-12-7	c1ccc2cc3ccccc3(cc2(c1))	-5.25414	2.187	1.8752	0.3118	1.1202	YES
#	1-49-2	O=C1c3ccccc3(C(=O)c2c1c(N)c(cc2Br)Br)	-0.6962	2.284	2.3435	-0.0595	0.1675	YES
+	3246-96-0	O=C1OC3CCN2CC=C(COC(=O)C(O)(C(=C)CC1(=CC))CO)C23	-8.79273	1	1.5116	-0.5116	7.2097	No
-	08-93-5	c1c(c(c(c(c1Cl)Cl)Cl)Cl)Cl	-5.10947	1.405	1.8901	-0.4851	0.0496	YES
#	14-45-9	O=C(OOC(C)(C)C)c1ccccc1	-2.83165	1.778	2.1241	-0.3461	0.0445	YES
-	5-85-2	Oc1ccc(cc1(N))Cl	-1.26658	3.187	2.2849	0.9021	0.0515	YES
+	9-97-8	c1cc(ccc1N(C)C)C	-3.00872	1.796	2.1059	-0.3099	0.0375	YES
-	40-67-0	O(c1ccc(cc1)CC=C)C	-2.52739	1.875	2.1554	-0.2804	0.0602	YES
+	9-57-0	O=[N+]([O-])c1ccc(O)c(N)c1	2.54671	2.699	2.6767	0.0223	0.0469	YES
+	2-23-7	O=C(O)c1ccc(cc1)[N+](=O)[O-]	1.23825	2.284	2.5422	-0.2582	0.0524	YES
*	17-81-7	O=C(OCC(CC)CCCC)c1ccccc1(C(=O)OCC(CC)CCCC)	-1.49109	2.585	2.2618	0.3232	0.0826	YES
*	1372-08-1	O=C(O)C(N)(C)Cc1ccc(O)c(O)c1	11.8138	3.585	3.6288	-0.0438	2.0735	YES
-	3031-36-9	O=C(OC1C(=C(C(=O)C1)CC#C)C)C2C(C=C(C)C)C2(C)(C)	-0.71671	2.362	2.3414	0.0206	0.2027	YES
+	5737-68-1	n1ccccc1OC(C)COc3ccc(Oc2ccccc2)cc3	0.32371	2.807	2.4483	0.3587	2.1414	YES
+	7966-95-7	N#CC(=NOC)C(=O)NC(=O)NCC	-2.1629	2.35	2.1928	0.1572	0.1209	YES
+	3112-28-0	n1c(nc(cc1C)C)Nc2ccccc2	-2.82978	2.724	2.1243	0.5997	0.0915	YES
#	8587-05-0	O=C(NC1CCCCC1)N3C(=O)SC(c2ccc(cc2)Cl)C3C	-7.12942	1.699	1.6825	0.0165	0.1744	YES
#	7-71-4	O=C1NC(=O)C(N1)(C)C	0.77574	3.008	2.4947	0.5133	0.1056	YES
-	7182-82-2	O=C(O)C(N)CCP(=O)(O)C	1.95998	2.868	2.6164	0.2516	3.042	No
#	8967-40-9	O=S(=O)(Nc1c(F)cccc1(F))c2nc3nc(ccn3(n2))C	7.81034	3	3.2175	-0.2175	0.177	YES
+	9607-70-2	O=C(OC(C)CCCCC)COc1ccc(c2cccnc12)Cl	4.04635	2.627	2.8308	-0.2038	0.0791	YES
+	8694-11-1	FC(F)(F)c2cc(ccc2(N=C(n1cncc1)COCCC))Cl	-1.91408	2.247	2.2184	0.0286	3.1261	No
+	6703-62-3	N#CC(OC(=O)C1C(C=C(C(F)(F)F)Cl)C1(C)(C))c3cccc(Oc2ccccc2)c3	-12.2208	0.82	1.1594	-0.3394	2.2732	YES
*	20-32-1	Oc1ccc(cc1Cc2ccccc2)Cl	-3.62212	2.38	2.0429	0.3371	0.0651	YES
-	9666-30-9	O=C1OC(=NN1c2cc(OC(C)C)c(cc2Cl)Cl)C(C)(C)C	1.62049	3	2.5815	0.4185	0.1187	YES
+	5057-89-0	O=C1c2ccccc2(NS(=O)(=O)N1C(C)C)	3.48885	2.386	2.7735	-0.3875	3.1203	No
#	12226-61-6	O=C(NN(C(=O)c1ccccc1)C(C)(C)C)c2ccc(cc2)Cl	-3.7224	1.722	2.0326	-0.3106	0.1231	YES
-	29630-19-9	O=C(OCC)COc1cc(c(F)cc1Cl)c2nn(c(OC(F)F)c2Cl)C	2.9507	3.173	2.7182	0.4548	1.1152	YES
+	8359-37-5	N#CC(OC(=O)C1C(C=C(Cl)Cl)C1(C)(C))c3ccc(F)c(Oc2ccccc2)c3	-6.76899	1.59	1.7195	-0.1295	1.2524	YES
#	49979-41-9	O=C1C(=C(O)CC(C1)C2CCOCC2)C(=NOCC=CCl)CC	0.5948	2.348	2.4761	-0.1281	0.2422	YES
+	28639-02-1	O=C(OCC)C(Cc1cc(c(F)cc1Cl)N2N=C(N(C2(=O))C(F)F)C)Cl	4.76561	2.672	2.9047	-0.2327	4.1561	No
-	20116-88-3	N#Cc2nc(c(c1ccc(cc1)C)n2S(=O)(=O)N(C)C)Cl	-1.43836	2.469	2.2672	0.2018	0.1342	YES
+	006-42-2	N(C(=S)S)CCNC(=S)S	-8.34877	1.869	1.5572	0.3118	5.0638	No
+	49877-41-8	O=C(OC(C)C)NNc1cc(ccc1(OC))c2ccccc2	-6.08014	1.442	1.7903	-0.3483	1.1042	YES
+	15-29-7	O=S1OCC2C(CO1)C3(C(=C(C2(C3(Cl)Cl)Cl)Cl)Cl)Cl	-19.55	0.176	0.4064	-0.2304	3.1928	No
*	24495-18-7	Fc3ccc(Oc2ccnc1cc(cc(c12)Cl)Cl)cc3	-4.29245	2.398	1.974	0.424	1.1276	YES
+	0-43-7	Oc1ccccc1c2ccccc2	-2.88513	3.191	2.1186	1.0724	0.0444	YES
+	598-13-0	n1c(OP(OC)(OC)=S)c(cc(c1Cl)Cl)Cl	-7.95426	2.398	1.5978	0.8002	8.0707	No
+	4-74-2	O=C(OCCCC)c1ccccc1(C(=O)OCCCC)	1.63815	3.301	2.5833	0.7177	0.0687	YES
#	19714-96-2	O=S(=O)(Nc1nc2c(OC)cnc(OC)n2(n1))c3c(OCC(F)F)cccc3C(F)(F)F	2.28706	2.712	2.65	0.062	0.2846	YES
-	34-62-3	O=C(c1cccc(c1)C)N(CC)CC	-4.14713	2	1.9889	0.0111	0.0568	YES
*	75013-18-0	O=C(OC)N(OC)c1ccccc1COc2nn(cc2)c3ccc(cc3)Cl	-7.71959	2.024	1.6219	0.4021	2.1781	YES
+	03361-09-7	O=C1C4=C(C(=O)N1c3cc2c(OCC(=O)N2CC#C)cc3(F))CCCC4	1.13173	2.294	2.5313	-0.2373	6.2311	No
#	35158-54-2	O=C(c2cccc1nnsc12)SC	0.83577	2.713	2.5009	0.2121	0.0872	YES
-	53719-23-4	O=[N+]([O-])N=C1N(C)COCN1Cc2cnc(Cl)s2	-8.54194	1.246	1.5374	-0.2914	2.1532	YES
#	6489-71-3	O=C1C(=C(C=NN1C(C)(C)C)SCc2ccc(cc2)C(C)(C)C)Cl	-6.18588	1.41	1.7795	-0.3695	0.1733	YES
*	5219-65-3	OC(C(Oc1ccc(cc1)Cl)n2ncnc2)C(C)(C)C	-1.40316	2.319	2.2709	0.0481	2.0967	YES
#	34605-64-4	O=C(OC(C(=O)OCC=C)(C)C)c1cc(ccc1Cl)N2C(=O)C=C(N(C2(=O))C)C(F)(F)F	-3.69671	2.386	2.0352	0.3508	0.2147	YES
+	4-74-6	O=C(O)COc1ccc(cc1C)Cl	-0.72145	1.513	2.3409	-0.8279	0.0612	YES
+	5406-53-6	O=C(OCC#CI)NCCCC	2.57667	2.301	2.6798	-0.3788	6.0566	No
-	7818-31-3	O(Cc1ccccc1C)C3CC2(OC3(C)(CC2))C(C)C	-4.83006	1.699	1.9188	-0.2198	4.1536	No
+	432-99-7	O=C(O)CCCCCCCCCCN	5.28971	2.954	2.9585	-0.0045	1.044	YES
#	61377-29-9	Fc2c(ncnc2(Oc1ccccc1Cl))Oc4ccccc4(C(=NOC)C3=NOCCO3)	2.3866	2.763	2.6602	0.1028	0.2613	YES
*	09293-97-2	O=C(O)c2cccnc2(C(=NNC(=O)Nc1cc(F)cc(F)c1)C)	6.51798	3.18	3.0847	0.0953	0.1562	YES
+	9669-26-0	O=C(ON=C(C)SC)N(C)SN(C(=O)ON=C(C)SC)C	-7.78535	1.477	1.6151	-0.1381	4.1018	No
+	2315-07-8	N#CC(OC(=O)C1C(C=C(Cl)Cl)C1(C)(C))c3cccc(Oc2ccccc2)c3	-11.5253	1.746	1.2309	0.5151	1.2435	YES
-	0487-42-1	O=[N+]([O-])c1cc(c(c(c1(NC(CC)CC))[N+](=O)[O-])C)C	-0.99309	2.581	2.313	0.268	0.0903	YES
+	7886-45-8	O=C(c1c(nc(c(C(=O)SC)c1CC(C)C)C(F)(F)F)C(F)F)SC	-7.01589	0.821	1.6942	-0.8732	1.1609	YES
-	5554-44-0	n1ccn(c1)CC(OCC=C)c2ccc(cc2Cl)Cl	-6.1051	1.579	1.7878	-0.2088	0.1037	YES
-	88489-07-8	O=C(OCC)COc1cc(c(F)cc1Cl)N2N=CC(=C(C2(=O))C)C(F)(F)F	1.72124	3.157	2.5919	0.5651	2.1841	YES
-	05726-67-8	O=C(NC)C(CC)(CCC)CCC	-1.23804	2.301	2.2878	0.0132	0.0426	YES
-	12281-77-3	FC(F)C(F)(F)OCC(c1ccc(cc1Cl)Cl)Cn2ncnc2	-5.83066	1.458	1.816	-0.358	7.1127	No
+	31807-57-3	O=C4OC(c2ccc(Oc1ccccc1)cc2)(C(=O)N4(Nc3ccccc3))C	-4.51324	2.114	1.9513	0.1627	10.1784	No
+	53233-91-1	Fc1cccc(F)c1C3=NC(c2ccc(cc2(OCC))C(C)(C)C)CO3	9.37798	2.84	3.3786	-0.5386	2.1517	YES
+	7501-63-4	O=C(OC(C(=O)OCC)C)c2cc(Oc1ccc(cc1Cl)C(F)(F)F)ccc2[N+](=O)[O-]	0.894	1.867	2.5069	-0.6399	0.1444	YES
-	13-48-4	O=C2N(C(=O)C3C1C=CC(C1)C23)CC(CC)CCCC	1.88954	3.265	2.6092	0.6558	4.1761	No
+	9044-88-3	O=[N+]([O-])c1cc(cc(c1N(CCC)CCC)[N+](=O)[O-])S(=O)(=O)N	-2.31768	1.662	2.1769	-0.5149	0.1098	YES
+	19168-77-3	O=C(NCc1ccc(cc1)C(C)(C)C)c2c(c(nn2C)CC)Cl	-5.32826	1.462	1.8676	-0.4056	4.1061	No
-	9409-94-5	N#CC(OC(=O)C(Nc1ccc(cc1Cl)C(F)(F)F)C(C)C)c3cccc(Oc2ccccc2)c3	-8.30429	1.699	1.5618	0.1372	1.2357	YES
-	9-30-9	O=[N+]([O-])c1cc(c(N)c(c1)Cl)Cl	-0.48191	2.176	2.3655	-0.1895	1.0539	YES
+	8671-89-0	N#CC(c1ccc(cc1)Cl)(Cn2ncnc2)CCCC	-4.37962	2.176	1.965	0.211	5.1182	No
-	37-09-7	Oc1ccc(N)cc1(N)	-3.28204	1.398	2.0778	-0.6798	0.0429	YES
#	4-75-7	O=C(O)COc1ccc(cc1Cl)Cl	-1.86037	2.477	2.2239	0.2531	0.0489	YES
#	19446-68-3	n1cnn(c1)CC2(OCC(O2)C)c4ccc(Oc3ccc(cc3)Cl)cc4Cl	-5.09594	2.176	1.8914	0.2846	0.2606	YES
-	23312-89-0	O=C2NN=C(C)CN2(N=Cc1cnccc1)	1.60475	2.556	2.5799	-0.0239	4.1047	No
#	8434-00-6	O=C(OC1C(=C(C(=O)C1)CC=C)C)C2C(C=C(C)C)C2(C)(C)	-1.66374	2.774	2.2441	0.5299	0.2057	YES
*	14369-43-6	N#CC(c1ccccc1)(Cn2ncnc2)CCc3ccc(cc3)Cl	-6.28349	2.093	1.7694	0.3236	5.1949	No
-	01-05-3	n1c(nc(nc1Cl)Cl)Nc2ccccc2Cl	-2.34635	2.778	2.174	0.604	0.0845	YES
+	1338-27-3	O=C(OC)C(Oc2ccc(Oc1ccc(cc1Cl)Cl)cc2)C	-6.13722	0.8	1.7845	-0.9845	1.0961	YES
-	25401-92-5	O=C(O)c3c(Oc1nc(OC)cc(n1)OC)cccc3(Oc2nc(OC)cc(n2)OC)	3.34739	3.163	2.7589	0.4041	1.2129	YES
-	21552-61-2	n1c(nc(cc1C)C2CC2)Nc3ccccc3	-3.12358	2.117	2.0941	0.0229	2.1749	YES
*	06-46-7	c1cc(ccc1Cl)Cl	-4.23404	2.477	1.98	0.497	0.0264	YES
-	23343-16-8	O=C(O)c1c(cccc1Sc2nc(OC)cc(n2)OC)Cl	2.50068	3.139	2.672	0.467	2.0854	YES
+	45701-21-9	O=S(=O)(Nc1c(cccc1Cl)Cl)c2nc3cc(F)nc(OCC)n3(n2)	7.31761	3	3.1669	-0.1669	2.1943	YES
#	6225-79-6	O=S(=O)(Oc1ccc2OC(OCC)C(c2(c1))(C)C)C	8.40693	3.279	3.2788	0.0002	0.1403	YES
-	3684-56-5	O=C(Oc1cccc(c1)NC(=O)OCC)Nc2ccccc2	-2.65689	1.176	2.142	-0.966	0.1133	YES
-	41776-32-1	O=C(Nc1nc(OC)cc(n1)OC)NS(=O)(=O)c3c(nc2ccccn23)S(=O)(=O)CC	2.30673	3.106	2.652	0.454	4.2135	No
-	22836-35-5	O=C1N(N=C(N1C(F)F)C)c2cc(NS(=O)(=O)C)c(cc2Cl)Cl	-1.40798	2.607	2.2704	0.3366	2.1871	YES
#	17718-60-2	O=C(OC)c2c(nc(c(C1=NCCS1)c2CC(C)C)C(F)(F)F)C(F)F	-5.52778	1.833	1.8471	-0.0141	0.1877	YES
+	897-45-6	N#Cc1c(c(C#N)c(c(c1Cl)Cl)Cl)Cl	-9.23068	0.477	1.4666	-0.9896	2.1065	YES
*	825-26-1	O=C(O)C(F)(F)C(F)(F)C(F)(F)C(F)(F)C(F)(F)C(F)(F)C(F)(F)F	-3.90998	1.699	2.0133	-0.3143	0.219	YES
-	3950-58-5	O=C(NC(C#C)(C)C)c1cc(cc(c1)Cl)Cl	-3.15272	2.405	2.0911	0.3139	1.0872	YES
+	7546-18-7	O=C(OCCCCC)COc1cc(c(F)cc1Cl)N2C(=O)C3=C(C2(=O))CCCC3	7.6892	3.133	3.205	-0.072	2.1602	YES
-	5335-06-3	O=C(O)COc1nc(c(cc1Cl)Cl)Cl	-1.72135	1.301	2.2382	-0.9372	0.071	YES
-	17337-19-6	O=C(OC)CSc3cc(N=C1N2N(C(=O)S1)CCCC2)c(F)cc3Cl	-3.48131	2.334	2.0573	0.2767	4.2175	No
*	9515-41-8	N#CC(OC(=O)C1C(C)(C)C1(C)(C))c3cccc(Oc2ccccc2)c3	-9.41726	1.477	1.4475	0.0295	1.2305	YES
+	234-68-4	O=C(Nc1ccccc1)C2=C(OCCS2)C	-11.7946	1	1.2032	-0.2032	4.0939	No
*	33-74-4	C1(N(C)CN(C)CS1)(=S)	-5.52842	1.505	1.847	-0.342	1.1066	YES
-	7820-88-0	O=C2C(=C(O)CC(c1c(cc(cc1C)C)C)C2)C(=NOCC)CC	-0.72281	2.311	2.3408	-0.0298	0.1629	YES
+	4549-30-9	OCC(CO)(CCBr)CCBr	3.22614	2.602	2.7465	-0.1445	7.038	No
-	11578-32-6	O=C(Nc3ccc(Oc2ccc1c(OC(OC)(C)CC1(C)C)c2)cc3)N(OC)C	-1.45725	2.327	2.2653	0.0617	3.1912	No
*	5-50-1	c1ccc(c(c1)Cl)Cl	-2.10391	2.699	2.1989	0.5001	1.0325	YES
#	5165-67-0	O=C(O)C(Oc1ccc(cc1Cl)Cl)C	-2.48846	2.158	2.1593	-0.0013	0.0566	YES
-	0471-44-8	O=C1OC(C=C)(C(=O)N1c2cc(cc(c2)Cl)Cl)C	-3.57322	2.352	2.0479	0.3041	0.1186	YES
+	5954-13-6	O=C(N)P(=O)(O)OCC	-0.7007	1.699	2.343	-0.644	6.0322	No
-	6544-20-7	O=C(OCCCCCC(C)C)COc1ccc(cc1C)Cl	2.23508	1.732	2.6447	-0.9127	0.0765	YES
-	7392-12-9	O=C(N(c1c(cccc1CC)C)C(C)COC)CCl	-3.4263	2.176	2.063	0.113	0.082	YES
*	58062-67-0	N#CCNC(=O)c1cnccc1C(F)(F)F	-6.24754	1.778	1.7731	0.0049	1.124	YES
+	3184-66-9	O=C(N(c1c(cccc1CC)CC)COCCCC)CCl	-4.3535	1.769	1.9677	-0.1987	0.0835	YES
+	02-06-7	N=C(Nc1ccccc1)Nc2ccccc2	-5.32163	2.258	1.8683	0.3897	0.0833	YES
+	9377-81-7	O=C(O)COc1nc(F)c(c(N)c1Cl)Cl	4.39339	3	2.8664	0.1336	0.0798	YES
+	1707-55-2	O=C(Nc1ccccc1)Nc2cnns2	-4.36665	2.009	1.9664	0.0426	3.1125	No
+	2509-62-6	O=C1N=C(N(N1)C(C)C)Cl	-0.2582	3.161	2.3885	0.7725	1.0922	YES
*	22-34-9	n1c(nc(nc1NCC)Cl)NCC	-2.98163	2.393	2.1087	0.2843	0.0771	YES
-	3657-24-3	OC(C(=Cc1ccc(cc1Cl)Cl)n2ncnc2)C(C)(C)C	-1.07574	2.352	2.3045	0.0475	3.0998	No
+	15-32-2	OC(c1ccc(cc1)Cl)(c2ccc(cc2)Cl)C(Cl)(Cl)Cl	-5.4698	1.982	1.853	0.129	1.0954	YES
-	22931-48-0	O=C(Nc1nc(OC)cc(n1)OC)NS(=O)(=O)c2ncccc2S(=O)(=O)CC	2.11328	3.118	2.6322	0.4858	2.165	YES
-	1725-46-2	N#CC(Nc1nc(nc(n1)Cl)NCC)(C)C	-9.87636	0.699	1.4003	-0.7013	1.1305	YES
#	6952-20-5	O=C(OC(C)CCCCCC)c1nc(c(c(N)c1Cl)Cl)Cl	-0.39011	2.865	2.3749	0.4901	0.0879	YES
#	8049-83-2	O=C1N(N=C2N1CCCC2)c3cc(OCC#C)c(cc3Cl)Cl	2.10209	2.104	2.631	-0.527	0.2386	YES
-	36-45-8	O=C(OCCC)c1ncc(cc1)C(=O)OCCC	1.69262	3	2.5889	0.4111	0.0805	YES
+	1-53-2	O(c1ccc2NC(C=C(c2(c1))C)(C)C)CC	1.98647	2.602	2.6191	-0.0171	2.0979	YES
-	425-06-1	O=C1N(C(=O)C2CC=CCC12)SC(C(Cl)Cl)(Cl)Cl	-2.91537	1.699	2.1155	-0.4165	0.1946	YES
-	2874-03-3	O=[N+]([O-])c2ccc(Oc1ccc(cc1Cl)C(F)(F)F)cc2(OCC)	0.79582	3.005	2.4968	0.5082	0.1214	YES
-	31983-72-7	OC2(C(=Cc1ccc(cc1)Cl)CCC2(C)(C))(Cn3ncnc3)	5.14867	3.363	2.944	0.419	5.1796	No
+	31341-86-1	N#Cc1c[nH]cc1c3cccc2OC(F)(F)Oc23	1.03426	2.631	2.5213	0.1097	6.1428	No
+	07-06-2	C(CCl)Cl	-2.09512	1.934	2.1998	-0.2658	0.02	YES
-	26535-15-7	O=C(OC)c1cccc(c1S(=O)(=O)NC(=O)Nc2nc(nc(n2)N(C)C)OCC(F)(F)F)C	-0.29584	2.985	2.3846	0.6004	3.202	No
+	9327-76-0	O=C2N(c1ccccc1)CSC(=NC(C)(C)C)N2C(C)C	-3.47539	1.836	2.0579	-0.2219	1.1205	YES
-	73584-44-6	O=C(OC)N(C(=O)N2N=C3c1ccc(cc1CC3(OC2)(C(=O)OC))Cl)c4ccc(OC(F)(F)F)cc4	-11.4738	0.929	1.2362	-0.3072	3.2649	No
-	12410-23-8	O=C(NN(C(=O)c1cc(cc(c1)C)C)C(C)(C)C)c2ccc(cc2)CC	-3.06484	2.191	2.1001	0.0909	0.1389	YES
+	65252-70-0	O=[N+]([O-])NC(=NC)NCC1COCC1	2.43788	3.499	2.6655	0.8335	0.1295	YES
+	194-65-6	N#Cc1c(cccc1Cl)Cl	-5.18568	2.699	1.8822	0.8168	1.0587	YES
+	01200-48-0	O=C(OC)c1ccccc1S(=O)(=O)NC(=O)N(c2nc(nc(n2)C)OC)C	-2.29244	2.072	2.1795	-0.1075	2.1473	YES
+	9091-21-2	O=[N+]([O-])c1cc(c(N)c(c1N(CCC)CCC)[N+](=O)[O-])C(F)(F)F	-1.27346	2.43	2.2842	0.1458	0.1181	YES
-	35410-20-7	N#CN=C(N(C)Cc1cnc(cc1)Cl)C	-2.01644	2.069	2.2078	-0.1388	3.0823	No
*	0207-90-1	n1cnn(c1)CC2(OCC(O2)CCC)c3ccc(cc3Cl)Cl	-3.60843	2.603	2.0443	0.5587	0.1781	YES
-	163-68-0	O=C1N=C(NC(=N1)NC(C)C)NCC	-4.72194	1.276	1.9299	-0.6539	2.1361	YES
#	861-40-1	O=[N+]([O-])c1cc(cc(c1N(CC)CCCC)[N+](=O)[O-])C(F)(F)F	-3.58386	2.718	2.0468	0.6712	0.1121	YES
+	00784-20-1	O=C(OC)c1c(nn(c1S(=O)(=O)NC(=O)Nc2nc(OC)cc(n2)OC)C)Cl	2.90434	2.696	2.7134	-0.0174	2.1637	YES
-	31860-33-8	N#Cc3ccccc3(Oc2ncnc(Oc1ccccc1C(=COC)C(=O)OC)c2)	-1.93948	2.647	2.2158	0.4312	1.2095	YES
-	04206-82-8	O=C(c1ccc(cc1[N+](=O)[O-])S(=O)(=O)C)C2C(=O)CCCC2(=O)	2.53945	3.046	2.6759	0.3701	0.154	YES
#	4-82-6	O=C(O)CCCOc1ccc(cc1Cl)Cl	-0.95389	1.699	2.317	-0.618	0.0534	YES
+	8157-60-8	O=C(Nc1ccccc1)Nc2ccnc(c2)Cl	-2.06876	2.631	2.2025	0.4285	0.0946	YES
-	675-77-6	O(c1cc(c(OC)cc1Cl)Cl)C	-0.24107	2.574	2.3903	0.1837	0.0428	YES
#	4256-82-1	O=C(N(c1c(cccc1CC)C)COCC)CCl	-4.30122	2.207	1.9731	0.2339	0.0783	YES
-	929-73-3	O=C(OCCOCCCC)COc1ccc(cc1Cl)Cl	0.42016	2.639	2.4582	0.1808	0.0616	YES
-	98-00-0	O=[N+]([O-])c1ccc(OP(OC)(OC)=S)cc1	-7.32835	0.649	1.6621	-1.0131	8.0595	No
-	44651-06-9	O=C(OC1COC1)c2ccccc2S(=O)(=O)NC(=O)Nc3nc(cc(n3)C)C	4.93879	3.11	2.9225	0.1875	2.2362	YES
#	22008-85-9	N#Cc2ccc(Oc1ccc(OC(C(=O)OCCCC)C)cc1)c(F)c2	5.2137	2.278	2.9507	-0.6727	0.1342	YES
-	2963-72-5	O=C(OCN1C(=O)N(CC#C)CC1(=O))C2C(C=C(C)C)C2(C)(C)	-2.93629	2.786	2.1133	0.6727	1.2003	YES
+	918-02-1	O=C(O)c1nc(c(c(N)c1Cl)Cl)Cl	-0.11413	2.699	2.4033	0.2957	0.0694	YES
#	48-79-8	n1cscc1c2nc3ccccc3([nH]2)	0.74619	2.48	2.4917	-0.0117	0.1204	YES
+	2-68-8	O=[N+]([O-])c1c(c(c(c(c1Cl)Cl)Cl)Cl)Cl	-4.33951	2.993	1.9692	1.0238	0.0644	YES
*	2097-50-5	O=C(Nc1nc(nc(n1)C)OC)NS(=O)(=O)c2ccccc2(OCCCl)	1.1448	3	2.5326	0.4674	2.1565	YES
#	6441-23-4	O=C(OCC)C(Oc3ccc(Oc1nc2ccc(cc2(o1))Cl)cc3)C	-5.60427	1.204	1.8392	-0.6352	0.2016	YES
-	68316-95-8	O=C5OC(CC)CCCC(OC1OC(C)C(N(C)C)CC1)C(C(=O)C6CC4C(CCC3CC(OC2CC(C)C(OC)C(OC)C2(OC))CC34)C6(C5))C	-5.06033	2.436	1.8951	0.5409	4.2795	No
+	3684-63-4	O=C(Oc1cccc(c1)NC(=O)OC)Nc2cccc(c2)C	-2.41404	2.564	2.167	0.397	0.1263	YES
-	9129-21-2	O=C1C(=C(O)CC(C1)CC(C)SCC)C(=NOCC=CCl)CC	-4.15328	2.446	1.9883	0.4577	0.1913	YES
+	3055-99-6	O=C(OC)c1ccccc1CS(=O)(=O)NC(=O)Nc2nc(OC)cc(n2)OC	4.31074	2.676	2.8579	-0.1819	1.1618	YES
*	6230-04-4	N#CC(OC(=O)C(c1ccc(cc1)Cl)C(C)C)c3cccc(Oc2ccccc2)c3	-6.98404	1.398	1.6975	-0.2995	2.1913	YES
+	73289-62-2	O=C(O)C3N2C(=O)C(NC(=O)C(C(C)C)SC(=O)C)Cc1ccccc1C2CCC3	5.01386	3.204	2.9302	0.2738	4.1862	No
+	6-03-9	O=C(O)C(Cl)(Cl)Cl	0.075	2.55	2.4227	0.1273	0.0337	YES
-	71-89-6	o1ccc2ccccc12	-1.53922	2.699	2.2569	0.4421	1.0292	YES
*	0325-40-0	O(c1cc(ccc1(N))c2ccc(N)c(OC)c2)C	-0.58583	2.079	2.3548	-0.2758	0.1002	YES
-	41-73-1	c1cc(cc(c1)Cl)Cl	-3.56227	2.769	2.049	0.72	1.0331	YES
+	296-90-0	OCC(CO)(CBr)CBr	3.73309	2.602	2.7986	-0.1966	7.0352	No
-	7-62-7	Nc1c(cccc1C)C	-3.03307	2.491	2.1034	0.3876	0.0436	YES
+	861-32-1	O=C(OC)c1c(c(c(C(=O)OC)c(c1Cl)Cl)Cl)Cl	-1.34065	3.398	2.2773	1.1207	0.0815	YES
#	7-41-0	O=C1NC(=O)C(N1)(c2ccccc2)c3ccccc3	-3.4905	2	2.0564	-0.0564	0.1958	YES
*	01-80-4	O(c1ccc(N)cc1)c2ccc(N)cc2	-4.11171	2.225	1.9926	0.2324	0.068	YES
#	8-93-5	O=S(=O)(N)c1cc2c(cc1Cl)NCNS2(=O)(=O)	-1.13739	2.193	2.2982	-0.1052	0.1313	YES
-	03-90-2	O=C(Nc1ccc(O)cc1)C	2.48665	3.097	2.6705	0.4265	0.0517	YES
#	43-50-0	O=C1C2(C3(C4(C1(C5(C2(C3(C(C45Cl)(Cl)Cl)Cl)Cl)Cl)Cl)Cl)Cl)Cl	-21.9023	0.097	0.1647	-0.0677	0.2944	YES
-	1-64-5	O=C1Oc2ccccc2(C=C1)	-1.89214	2.176	2.2206	-0.0446	1.1013	YES
#	31-17-9	O=C(OCC=C)c1ccccc1(C(=O)OCC=C)	-1.56378	2.602	2.2544	0.3476	0.1094	YES
-	11-42-2	OCCNCCO	-3.43037	1.146	2.0626	-0.9166	2.0244	YES
+	8-06-2	Oc1c(cc(cc1Cl)Cl)Cl	-4.68129	2.857	1.934	0.923	0.0405	YES
*	4361-06-5	OC(c1ccc(cc1)Cl)(Cn2ncnc2)C(C)C3CC3	-3.46558	2.029	2.059	-0.03	7.1083	No
-	9-08-1	O=[N+]([O-])c1cccc(c1)C	-2.20227	2.805	2.1888	0.6162	0.0431	YES
-	0-28-2	Oc1ccc2c(c1)CCC3C2CCC4(C)(C(O)CCC34)	-9.61905	0.5	1.4267	-0.9267	3.1361	No
-	8-01-1	O=Cc1occc1	0.7678	2.255	2.4939	-0.2389	3.0214	No
+	5-48-7	Oc1ccccc1C	1.52126	3.306	2.5713	0.7347	1.0304	YES
+	6-29-7	ON=C(C)CC	-1.34406	2.447	2.2769	0.1701	0.0185	YES
#	05-67-9	Oc1ccc(cc1C)C	-2.1385	2.732	2.1953	0.5367	0.0423	YES
*	21-69-7	c1ccc(cc1)N(C)C	-4.26704	1.491	1.9766	-0.4856	0.0374	YES
+	07-21-1	OCCO	0.25629	3.097	2.4414	0.6556	1.0057	YES
+	12-34-5	OCCOCCOCCCC	5.23676	3	2.9531	0.0469	0.0248	YES
*	23-31-9	Oc1ccc(O)cc1	2.05596	2.301	2.6263	-0.3253	0.0304	YES
#	49-91-7	O=C(O)c1cc(O)c(O)c(O)c1	14.8792	3.398	3.9438	-0.5458	0.0519	YES
#	34-52-1	O=[N+]([O-])c1cc(c(O)c(c1)C)[N+](=O)[O-]	6.124	2.602	3.0442	-0.4422	0.0694	YES
*	9-14-1	O=C(O)CO	0.29353	2.477	2.4452	0.0318	1.0155	YES
-	9420-49-3	O=S(=O)(O)C(F)(F)C(F)(F)C(F)(F)C(F)(F)F	-0.50399	2.778	2.3632	0.4148	0.1565	YES
#	28-00-2	O=C(OC1OC(OC(C)C1)C)C	1.88463	2.699	2.6087	0.0903	0.0819	YES
+	173-51-5	CCCCCCCCCC[N+](C)(C)CCCCCCCCCC	9.61005	2.244	3.4024	-1.1584	0.0544	YES
#	07-24-4	O=C(O)C(F)(F)C(F)(F)C(F)(F)C(F)(F)C(F)(F)F	-2.48964	2.301	2.1592	0.1418	0.1623	YES
#	673-09-8	n1c(nc(nc1NCl)NCl)NCl	-0.8525	2.176	2.3274	-0.1514	0.0607	YES
+	8-04-0	Oc1cc(c(c(c1)C)Cl)C	1.26244	3.398	2.5447	0.8533	0.0457	YES
*	1-79-6	O=C(OCC)N	-1.20666	2.72	2.291	0.429	0.0193	YES
+	0892-23-4	O=C(O)CSc1nc(cc(n1)Cl)Nc2cccc(c2C)C	-7.68264	1.531	1.6257	-0.0947	4.1293	No
#	5-51-2	Nc1ccccc1Cl	-2.38879	2.204	2.1696	0.0344	0.0257	YES
+	08-42-9	Nc1cccc(c1)Cl	-1.48959	2.204	2.262	-0.058	1.0314	YES
*	0265-96-7	Nc1ccc(cc1)Cl	-1.61833	1.903	2.2488	-0.3458	1.0307	YES
-	5-91-6	O=C(OC)c1ccccc1(NC)	-3.20899	2.387	2.0853	0.3017	0.0565	YES
+	471-51-2	O=C(C)CCc1ccc(O)cc1	5.94087	2.831	3.0254	-0.1944	2.0398	YES
+	30-89-2	OC(c2ccnc1ccc(OC)cc12)C4N3CCC(C=C)(CC3)C4	-2.87266	2.079	2.1199	-0.0409	5.1281	No
*	12-14-1	O=C(OCCCCCCCC)C	4.00761	3	2.8268	0.1732	0.0284	YES
-	7-09-8	O=C3OC(c1ccc(O)cc1)(c2ccc(O)cc2)c4ccccc34	5.34191	3.543	2.9639	0.5791	0.1659	YES
-	7-47-4	C=1(C(=C(C(C=1Cl)(Cl)Cl)Cl)Cl)Cl	-8.17224	2.176	1.5754	0.6006	0.0623	YES
-	252-43-5	N#CC(Br)Br	-4.25163	1.653	1.9782	-0.3252	1.0677	YES
*	018-12-0	N#CC(Cl)Cl	-5.78312	1.813	1.8208	-0.0078	0.042	YES
+	9-43-6	O=C(O)C(Cl)Cl	0.08199	2.538	2.4234	0.1146	0.0246	YES
+	9-78-1	OC1CC(C)CCC1(C(C)C)	2.36524	2.875	2.658	0.217	0.086	YES
-	989-27-5	C=C(C)C1CC=C(C)CC1	-0.9489	3.38	2.3175	1.0625	0.1011	YES
-	08-90-7	c1ccc(cc1)Cl	-1.85502	2.875	2.2244	0.6506	1.0245	YES
-	31-57-7	O=C(c1ccccc1)c2ccc(OC)cc2(O)	2.30285	2.918	2.6516	0.2664	0.082	YES
+	20-40-1	O=C(N(CCO)CCO)CCCCCCCCCCC	3.89208	1.903	2.8149	-0.9119	0.0548	YES
-	368-56-3	O=C1c4ccccc4(C(=O)c2c(cc(c(N)c12)S(=O)(=O)O)NC3CCCCC3)	1.07393	3	2.5254	0.4746	3.2313	No
+	2793-97-2	O=C2C(=Cc1ccc(cc1)[N+](C)(C)C)C3CCC2(C)C3(C)(C)	-1.52037	3	2.2588	0.7412	3.165	No
+	403-90-1	O=C2c5ccccc5(C(=O)c3c(ccc(Nc1ccc(cc1S(=O)(=O)O)C)c23)Nc4ccc(cc4S(=O)(=O)O)C)	2.26082	2.477	2.6473	-0.1703	18.2779	No
+	08-78-1	n1c(nc(nc1N)N)N	3.01114	2.53	2.7244	-0.1944	0.0516	YES
+	7-64-1	O=C(C)C	0.93259	2.699	2.5108	0.1882	0.0094	YES
-	02-71-6	OCCN(CCO)CCO	-1.91659	3	2.2181	0.7819	1.0337	YES
-	5-94-3	c1c(c(cc(c1Cl)Cl)Cl)Cl	-6.19018	0.531	1.779	-1.248	0.0429	YES
+	1693-43-4	Oc1ccc(c(N)c1Cl)Cl	-1.99325	2.204	2.2102	-0.0062	0.0393	YES
+	10-43-0	O=C(C)CCCCC	2.71807	2	2.6943	-0.6943	0.0185	YES
-	940-11-8	O=C1C=COC(=C1(O))CC	-0.20446	3	2.394	0.606	0.1104	YES
*	22-97-9	C=Cc1ccc(cc1)C	1.15595	2	2.5338	-0.5338	2.0404	YES
*	00418-33-5	O=[N+]([O-])c1cc(ccc1(NCCO))C	-3.95872	1.954	2.0083	-0.0543	0.0643	YES
+	123-85-9	OCC(c1ccccc1)C	-2.64363	1.602	2.1434	-0.5414	0.0352	YES
#	4578-10-2	N=C1C(=CC(C=C1C)=C(c2cc(c(N)c(c2)C)C)c3c(cccc3Cl)Cl)C	-10.3442	1.176	1.3522	-0.1762	0.2558	YES
+	11-90-0	OCCOCCOCC	3.94017	3.398	2.8199	0.5781	0.0203	YES
#	25-12-2	O=C(OC1CC2CCC1(C)C2(C)(C))C	-0.448	1.954	2.369	-0.415	0.1586	YES
-	19-53-9	O=C(c1ccccc1)C(O)c2ccccc2	-2.17674	1.398	2.1914	-0.7934	0.0682	YES
-	0-33-9	O=C3N(c1ccccc1)N(c2ccccc2)C(=O)C3CCCC	-4.85324	1.699	1.9164	-0.2174	1.1062	YES
-	4382-04-5	O=CC=CO	-0.49728	1.778	2.3639	-0.5859	1.0479	YES
#	22-99-6	OCCOc1ccccc1	-0.88647	2.602	2.3239	0.2781	0.0307	YES
+	7-68-3	C(C(=C(Cl)Cl)Cl)(=C(Cl)Cl)Cl	-8.23961	0.398	1.5685	-1.1705	0.0581	YES
+	27-69-5	O=S(=O)(Nc1onc(c1C)C)c2ccc(N)cc2	4.04232	3	2.8304	0.1696	4.1193	No
-	08-31-6	O=C1OC(=O)C=C1	-0.0196	2	2.413	-0.413	0.0734	YES

## Sheet: S16. Model Kidney LOAEL SAs
SAk	CW(SAk)	N1	N2	N3	DEFECT[SAk]
#...........	-0.83019	10	9	2	0.005
(...(...(...	0	0	1	2	0
(...(.......	0.31016	41	42	22	0.0009
(...........	-0.3357	90	97	44	0.0002
(...C...#...	-0.52823	2	3	1	0.0004
(...C...(...	0.72593	49	55	27	0.0011
(...F...(...	-0.03159	13	10	7	0.0009
(...Br..(...	0	0	1	1	0
(...Cl..(...	-0.41395	20	22	8	0.0012
(...N...#...	-1.1432	1	0	0	1
(...N...(...	-0.4133	14	16	6	0.0007
(...O...(...	1.12018	16	16	9	0.0012
(...P...(...	-1.28521	1	0	0	1
(...S...(...	0.13842	3	3	1	0.0023
(...c...(...	1.12318	17	16	8	0.0001
1...(...(...	1.34822	1	1	5	0.0164
1...(.......	0.03116	29	48	22	0.0035
1...........	-0.41846	73	91	44	0.0017
1...2...(...	0.09562	2	4	1	0.0004
1...2.......	0	0	1	0	0
1...C...(...	0.1413	8	13	10	0.0075
1...C.......	3.48124	1	0	0	1
1...Cl..(...	-0.18652	15	14	7	0.0001
1...Cl......	0	0	1	1	0
1...N...(...	-0.32202	7	4	4	0.0013
1...S...(...	0.12235	3	2	0	1
1...c...(...	0.14364	34	44	15	0.0005
1...n...(...	-0.97981	2	4	1	0.0004
1...o...(...	0	0	0	1	0
2...(...(...	-1.19924	2	3	1	0.0004
2...(.......	-0.24566	27	32	22	0.0041
2...........	-0.18433	42	49	26	0.0019
2...1.......	1.77226	2	5	1	0.0004
2...3...(...	2.71669	1	2	0	1
2...3.......	-0.0878	2	0	0	1
2...C...(...	-0.12881	10	9	6	0.0017
2...C...1...	0.85629	1	0	1	0.0057
2...Br..(...	0	0	0	1	0
2...Cl..(...	0	0	4	0	0
2...Cl......	0	0	1	0	0
2...N...(...	0.4679	4	4	1	0.0039
2...N...1...	0	0	1	1	0
2...O...(...	0	0	0	1	0
2...S...(...	0	0	3	0	0
2...c...(...	0.18267	19	19	13	0.0027
2...c...1...	2.00742	3	2	2	0.0025
2...n...(...	0.03596	4	5	2	0.0004
2...s...(...	0	0	1	0	0
3...(...(...	-0.28619	1	0	0	1
3...(.......	-0.12143	9	13	8	0.0048
3...........	0.01018	18	20	13	0.0031
3...2.......	0.27363	3	2	0	1
3...4...(...	0	0	2	0	0
3...4.......	0	0	1	0	0
3...C...(...	-0.1202	4	4	4	0.0057
3...C.......	0	0	0	1	0
3...C...1...	1.89271	1	1	0	1
3...C...2...	0	0	1	0	0
3...Cl..(...	0	0	0	2	0
3...Cl......	0	0	1	0	0
3...N...(...	0	0	1	1	0
3...N...2...	2.14396	1	0	0	1
3...c...(...	0.10809	5	5	5	0.0057
3...c...1...	0.32173	2	2	1	0.0004
3...n...(...	0.6179	1	1	0	1
4...(.......	-1.25514	2	3	2	0.0057
4...........	-0.15411	5	5	3	0.0017
4...3.......	0	0	3	0	0
4...C...(...	0.28105	1	1	1	0.0057
4...C...1...	1.49707	1	0	0	1
4...Cl......	0	0	0	1	0
4...N...(...	0.80803	1	0	0	1
4...N...3...	0.55473	1	0	0	1
4...S...(...	0.65152	1	0	0	1
4...c...(...	0	0	2	1	0
4...c...1...	-0.37296	1	1	0	1
5...(...(...	0	0	1	0	0
5...(.......	0.92142	1	1	1	0.0057
5...........	-0.13524	1	1	1	0.0057
5...4.......	0	0	0	1	0
5...C...(...	0	0	1	1	0
5...Cl..(...	0	0	0	1	0
5...c...2...	0.29128	1	0	0	1
6...(.......	0	0	1	0	0
6...........	0	0	1	0	0
6...C...(...	0	0	1	0	0
=...(...(...	0.23263	8	8	2	0.0039
=...(.......	-0.43178	38	42	20	0.0007
=...(...1...	-0.24226	1	1	0	1
=...(...2...	0.58544	2	2	2	0.0057
=...........	-0.10056	71	80	37	0.0007
=...1...(...	0	0	1	0	0
=...1.......	0	0	1	1	0
=...2.......	-1.34456	1	0	0	1
=...3.......	1.36895	2	0	1	0.0004
=...4.......	0.68477	1	0	0	1
=...C...(...	-0.21456	49	49	23	0.0001
=...C...1...	-0.31207	5	15	9	0.0103
=...C...2...	1.63604	3	3	1	0.0023
=...C...3...	0	0	3	0	0
=...C...4...	-0.23715	1	0	0	1
=...C...5...	0	0	1	0	0
=...N...(...	-0.53706	1	4	2	0.0111
=...N...1...	-1.04655	1	1	0	1
=...N...2...	0.61977	1	2	0	1
=...O...(...	0.37881	31	30	16	0.0006
=...P...(...	2.07515	1	1	0	1
=...S...(...	0.18137	4	2	4	0.0057
=...S...1...	-0.37673	1	0	0	1
C...#.......	-0.4681	10	9	2	0.005
C...#...C...	3.15043	2	3	1	0.0004
C...(...(...	-0.58952	22	23	11	0.0004
C...(.......	-0.02133	81	84	41	0.0005
C...(...1...	-0.13391	13	20	11	0.0044
C...(...2...	-0.15254	8	9	8	0.0057
C...(...3...	-0.42518	3	5	3	0.0057
C...(...4...	-0.79677	1	3	2	0.0111
C...(...5...	-0.96085	1	0	1	0.0057
C...(...6...	0	0	1	0	0
C...(...=...	0.29045	28	33	13	0.0001
C...(...C...	0.22062	47	46	21	0.0004
C...........	-0.00164	87	89	43	0.0003
C...1...(...	0.03096	5	9	7	0.0084
C...1.......	0.07494	19	30	17	0.0048
C...1...2...	0	0	1	0	0
C...1...=...	0	0	0	1	0
C...1...C...	-0.54778	6	7	9	0.0089
C...2...(...	-0.01144	4	11	8	0.0111
C...2.......	0.26221	12	15	10	0.0043
C...2...3...	-0.28215	1	1	0	1
C...2...=...	-1.1567	1	0	0	1
C...2...C...	-0.4752	3	8	4	0.008
C...3...(...	-0.72867	3	4	1	0.0023
C...3.......	-0.4321	7	9	4	0.0013
C...3...4...	0	0	2	0	0
C...3...=...	0.79896	2	0	1	0.0004
C...3...C...	-0.51689	2	7	1	0.0004
C...4...(...	0	0	1	1	0
C...4.......	-0.38185	3	2	1	0.0023
C...4...5...	0	0	0	1	0
C...4...=...	0.31451	1	0	0	1
C...4...C...	0	0	1	0	0
C...5...(...	0	0	1	1	0
C...5.......	0	0	1	1	0
C...6...(...	0	0	1	0	0
C...6.......	0	0	1	0	0
C...6...C...	0	0	1	0	0
C...=...(...	0.03934	4	11	4	0.0057
C...=.......	-0.31778	56	65	29	0.0006
C...=...1...	0	0	1	0	0
C...=...2...	-0.78762	1	0	0	1
C...=...3...	1.64929	1	0	0	1
C...=...4...	0.18321	1	0	0	1
C...=...C...	0.78937	6	13	6	0.0057
C...C...#...	-0.57312	7	5	1	0.0063
C...C...(...	-0.36161	35	40	16	0.0003
C...C.......	0.10192	45	50	24	0.0008
C...C...1...	0.29603	5	8	6	0.0072
C...C...2...	0.07588	5	8	7	0.0084
C...C...3...	-0.40493	5	7	0	1
C...C...4...	-1.28996	1	2	0	1
C...C...6...	0	0	1	0	0
C...C...=...	-0.50305	1	9	6	0.0172
C...C...C...	0.54801	20	16	8	0.0012
C...Br..(...	0.68319	2	0	0	1
C...Br......	0.50548	2	0	0	1
C...I...(...	0.04869	1	0	0	1
C...Cl..(...	0.26455	1	1	1	0.0057
C...Cl......	-0.86953	1	1	1	0.0057
C...N...(...	0.56237	9	13	2	0.0045
C...N.......	1.78779	1	0	0	1
C...N...1...	0	0	2	2	0
C...N...2...	-1.0513	2	1	0	1
C...N...=...	1.16	3	1	1	0.0023
C...N...C...	-0.73438	1	2	0	1
C...O...(...	0.08833	28	37	14	0.0004
C...O.......	-0.16841	1	3	0	1
C...O...1...	-0.34002	3	5	1	0.0023
C...O...2...	2.15141	1	1	1	0.0057
C...O...3...	1.69351	1	1	1	0.0057
C...O...4...	0.30379	1	0	0	1
C...O...5...	0	0	1	0	0
C...O...C...	1.04582	6	7	2	0.0023
C...P...(...	0	0	2	0	0
C...S...(...	-0.88849	4	2	3	0.0034
C...S...1...	0	0	0	1	0
C...S...2...	-0.7778	1	0	0	1
C...S...C...	-1.02709	1	0	0	1
C...c...1...	1.22707	9	7	0	1
C...c...2...	0	0	2	2	0
C...c...3...	0	0	1	0	0
C...n...2...	0.01807	1	1	0	1
C...n...3...	0	0	1	0	0
F...(...(...	-0.24152	7	7	6	0.0045
F...(.......	0.16349	13	10	7	0.0009
F...(...1...	0	0	0	1	0
F...(...3...	1.66898	1	0	0	1
F...(...C...	-0.32025	7	9	5	0.003
F...(...F...	-0.50834	5	8	5	0.0057
F...........	0.08681	13	10	8	0.0019
F...C...(...	-0.92569	1	1	0	1
F...C.......	-0.33845	1	1	0	1
F...c...1...	0.25471	1	0	0	1
F...c...2...	0	0	0	1	0
Br..(.......	0.0459	2	1	2	0.0057
Br..(...C...	-0.2366	2	1	0	1
Br..(...Br..	0	0	1	1	0
Br..........	0.26332	2	1	2	0.0057
Br..2.......	0	0	0	1	0
Br..C...(...	0.79524	1	0	0	1
Br..C.......	0.7828	2	0	0	1
Br..C...C...	0.80308	1	0	0	1
I...(.......	0.77002	1	0	0	1
I...........	0.15286	1	0	0	1
I...C...#...	-0.30843	1	0	0	1
I...C.......	-0.20077	1	0	0	1
Cl..(...(...	0.57865	6	5	4	0.0025
Cl..(.......	-0.23058	36	36	18	0.0004
Cl..(...1...	1.17387	4	9	0	1
Cl..(...2...	0.03329	3	2	2	0.0025
Cl..(...3...	-0.97166	1	0	1	0.0057
Cl..(...C...	0.58583	15	15	6	0.0012
Cl..(...F...	-1.15404	1	0	0	1
Cl..(...Br..	0	0	0	1	0
Cl..(...Cl..	-0.53681	21	20	7	0.0023
Cl..........	0.07208	37	39	20	0.0009
Cl..1.......	0.47698	15	15	8	0.0008
Cl..1...=...	0	0	1	0	0
Cl..2.......	0	0	5	0	0
Cl..3.......	0	0	1	2	0
Cl..4.......	0	0	0	1	0
Cl..5.......	0	0	0	1	0
Cl..5...4...	0	0	0	1	0
Cl..C...(...	-1.30892	2	1	1	0.0004
Cl..C.......	0.2277	2	2	2	0.0057
Cl..C...=...	0	0	1	1	0
Cl..N...(...	0	0	0	1	0
Cl..N...1...	0	0	0	1	0
N...#.......	-0.83122	8	6	1	0.0067
N...#...C...	-0.75977	8	6	1	0.0067
N...(...(...	1.41967	2	1	3	0.0089
N...(.......	0.31675	42	44	16	0.0015
N...(...1...	-0.83039	4	8	1	0.0039
N...(...2...	1.23693	2	3	0	1
N...(...3...	-0.29712	1	1	0	1
N...(...4...	0.41218	1	0	0	1
N...(...C...	-0.39606	21	28	7	0.0023
N...(...I...	0.41337	1	0	0	1
N...(...Cl..	0.24329	3	3	3	0.0057
N...(...N...	2.40188	2	1	1	0.0004
N...........	-0.52459	55	53	22	0.0012
N...1...(...	0.75478	1	1	2	0.0111
N...1.......	-0.13553	7	8	6	0.0045
N...1...C...	0.33398	2	6	4	0.0111
N...2...(...	0	0	1	0	0
N...2.......	0.36651	7	5	2	0.0032
N...2...C...	-0.5829	5	2	2	0.0012
N...2...N...	0.61823	1	3	0	1
N...3.......	0.48555	2	1	1	0.0004
N...3...C...	0.55442	2	1	1	0.0004
N...4...(...	0.28787	1	0	0	1
N...4.......	0.05936	2	0	0	1
N...4...C...	0.04371	1	0	0	1
N...=...(...	1.22213	3	5	2	0.0025
N...=.......	-0.14944	10	12	7	0.0029
N...=...1...	0	0	0	1	0
N...=...3...	0.82886	1	0	1	0.0057
N...=...C...	-0.4072	6	8	3	0.0004
N...=...N...	0	0	0	1	0
N...C...#...	0	0	1	0	0
N...C...(...	0.21448	11	11	2	0.0054
N...C.......	-0.13229	15	19	5	0.0023
N...C...1...	0	0	0	1	0
N...C...3...	0	0	1	0	0
N...C...C...	-1.13088	6	5	1	0.0057
N...C...N...	0	0	0	1	0
N...Cl..(...	0	0	0	1	0
N...Cl......	0	0	0	1	0
N...N...(...	-0.48272	1	1	1	0.0057
N...N.......	0.12842	1	3	2	0.0111
N...N...1...	0	0	1	1	0
N...N...2...	0	0	1	0	0
N...N...=...	0	0	2	1	0
N...O...(...	-0.29821	1	0	0	1
N...O...C...	0.71536	1	2	2	0.0111
N...S...(...	0.24913	2	3	0	1
N...S...2...	0	0	0	1	0
N...c...1...	0.38367	10	8	4	0.0012
N...c...2...	1.20351	9	4	1	0.0071
N...c...3...	0.73965	1	3	0	1
N...c...4...	0.34506	1	0	0	1
O...(...(...	0.14151	17	16	8	0.0001
O...(.......	0.36586	56	62	33	0.0016
O...(...1...	0.71016	1	5	1	0.0057
O...(...2...	2.43398	3	6	2	0.0025
O...(...3...	0	0	3	1	0
O...(...C...	-0.31621	33	42	20	0.0018
O...(...F...	-0.42001	1	1	0	1
O...(...N...	-0.08475	8	9	1	0.0067
O...(...O...	-0.05375	8	6	3	0.0016
O...........	-0.14159	83	85	40	0.0001
O...1...(...	-0.78016	1	0	0	1
O...1.......	0.19339	3	6	1	0.0023
O...1...C...	1.16944	1	6	1	0.0057
O...2...(...	0	0	0	1	0
O...2.......	1.08582	1	1	2	0.0111
O...3...(...	0	0	0	1	0
O...3.......	1.25606	1	1	1	0.0057
O...3...C...	0	0	1	0	0
O...4.......	0.25065	1	0	0	1
O...4...C...	0.133	1	0	0	1
O...5.......	0	0	1	0	0
O...5...C...	0	0	1	0	0
O...=...(...	0.45177	31	30	16	0.0006
O...=.......	0.53988	62	71	34	0.001
O...=...C...	0.76328	46	55	27	0.0015
O...C...(...	-0.211	30	34	12	0.0012
O...C.......	0.0669	44	52	21	0
O...C...1...	1.42796	2	4	3	0.0089
O...C...2...	0	0	3	0	0
O...C...3...	-1.2395	1	1	0	1
O...C...=...	0	0	3	0	0
O...C...C...	0.30851	21	17	13	0.0019
O...C...N...	0	0	2	0	0
O...N.......	0.10814	3	2	2	0.0025
O...N...=...	0.15901	3	2	2	0.0025
O...O...(...	0	0	0	1	0
O...O.......	0	0	0	1	0
O...O...C...	0	0	0	1	0
O...P...(...	-0.59594	1	1	0	1
O...c...1...	0.53455	13	14	10	0.0036
O...c...2...	0.0297	6	6	0	1
O...c...3...	2.06956	1	1	2	0.0111
O...c...4...	0	0	0	1	0
P...(.......	-0.91838	3	4	0	1
P...(...=...	1.62463	1	2	0	1
P...(...N...	-1.22332	1	0	0	1
P...(...O...	-0.25429	2	2	0	1
P...........	0.02983	3	4	0	1
P...=.......	1.59905	1	1	0	1
P...=...O...	2.01561	1	1	0	1
P...C.......	0	0	2	0	0
P...C...C...	0	0	1	0	0
P...C...N...	0	0	1	0	0
P...O...(...	-0.81628	1	1	0	1
P...O.......	-0.65985	1	1	0	1
S...(.......	0.13466	14	13	8	0.0013
S...(...1...	0	0	0	1	0
S...(...2...	1.69415	1	2	1	0.0057
S...(...3...	0	0	1	0	0
S...(...=...	0.42484	9	9	5	0.0011
S...(...C...	0.11841	3	1	1	0.0023
S...(...F...	-1.06674	1	0	0	1
S...(...O...	-0.98566	1	1	1	0.0057
S...(...S...	0.32359	1	0	0	1
S...........	-0.77665	18	14	9	0.0004
S...1...(...	0	0	1	1	0
S...1.......	-0.84348	4	3	1	0.0039
S...1...O...	-0.70971	1	0	0	1
S...2...(...	-1.17619	1	0	1	0.0057
S...2.......	-1.27915	1	3	1	0.0057
S...4.......	0.82461	1	0	0	1
S...=...(...	-0.43132	2	1	0	1
S...=.......	-0.18773	5	2	4	0.0039
S...=...O...	0.40659	3	1	4	0.008
S...C...(...	-0.80394	5	2	1	0.005
S...C.......	-0.43048	7	3	4	0.0013
S...C...1...	0.70531	1	0	0	1
S...C...C...	-1.02002	1	1	1	0.0057
S...N...(...	0.35652	2	3	0	1
S...N.......	1.43568	2	3	1	0.0004
S...N...C...	0	0	0	1	0
S...c...1...	-0.30506	1	0	0	1
S...c...2...	0	0	1	0	0
S...c...3...	0	0	1	0	0
[N+]........	-0.04954	12	14	2	0.0057
[O-]........	0.83916	10	14	2	0.005
[Si]........	0	0	0	1	0
[nH]........	1.72026	1	0	1	0.0057
c...(...(...	0.82963	5	1	3	0.0017
c...(.......	0.21037	58	72	33	0.0013
c...(...1...	1.15856	2	2	2	0.0057
c...(...2...	0.8993	5	4	4	0.0039
c...(...3...	-0.44912	1	1	0	1
c...(...C...	0.32905	19	25	15	0.0038
c...(...F...	1.72129	8	5	3	0.0016
c...(...Cl..	-1.03922	2	4	2	0.0057
c...(...N...	0.11244	12	9	6	0.0004
c...(...O...	1.41769	20	24	10	0.0004
c...(...S...	-0.26447	1	1	0	1
c...(...c...	0.03066	40	49	22	0.0011
c...........	-0.4422	68	78	36	0.0008
c...1...(...	0.47097	21	32	10	0
c...1.......	0.144	65	73	30	0.0002
c...1...2...	2.80324	2	4	1	0.0004
c...1...C...	-0.34321	11	10	3	0.0034
c...1...Cl..	-0.29817	15	14	8	0.0008
c...1...N...	0.3888	5	2	2	0.0012
c...1...O...	2.84261	1	0	0	1
c...1...S...	0.11781	3	2	0	1
c...1...c...	-0.01917	52	58	24	0.0002
c...2...(...	0.92437	16	13	9	0.0012
c...2.......	0.05807	34	35	17	0.0004
c...2...3...	1.34328	2	0	0	1
c...2...C...	-1.11169	2	0	1	0.0004
c...2...Br..	0	0	0	1	0
c...2...Cl..	0	0	5	0	0
c...2...N...	2.32495	1	0	0	1
c...2...O...	2.05521	1	1	1	0.0057
c...2...S...	0	0	2	0	0
c...2...c...	-0.08069	25	25	13	0.0007
c...3...(...	0.77067	4	6	5	0.0075
c...3.......	-0.1629	11	13	10	0.005
c...3...4...	0	0	1	0	0
c...3...C...	0	0	1	1	0
c...3...Cl..	0	0	1	2	0
c...3...c...	-0.06986	11	9	9	0.0041
c...4...(...	0.74361	1	1	1	0.0057
c...4.......	-0.2788	2	3	2	0.0057
c...4...Cl..	0	0	0	1	0
c...4...S...	0.56695	1	0	0	1
c...4...c...	0.93196	2	3	2	0.0057
c...5...(...	-0.16192	1	0	0	1
c...5.......	-0.44627	1	0	0	1
c...5...c...	-0.0112	1	0	0	1
c...C...#...	-0.30145	3	2	1	0.0023
c...C...(...	1.20515	2	2	0	1
c...C.......	1.40949	9	10	2	0.0045
c...C...1...	0	0	1	0	0
c...C...=...	1.57036	2	4	0	1
c...C...C...	1.83544	1	0	0	1
c...C...N...	-1.49295	1	0	0	1
c...C...O...	0	0	1	0	0
c...C...S...	0	0	0	1	0
c...F.......	0.49387	1	0	1	0.0057
c...N...(...	1.08093	14	13	3	0.0047
c...N.......	0.3776	16	15	4	0.0039
c...N...=...	0	0	1	1	0
c...N...N...	-1.01157	1	0	0	1
c...O...(...	-0.33112	9	7	6	0.0025
c...O.......	0.86704	18	17	11	0.0018
c...O...1...	0	0	1	0	0
c...O...C...	0.36854	5	5	3	0.0017
c...S.......	0.94993	1	2	0	1
c...S...1...	0	0	1	0	0
c...S...C...	-0.98337	1	1	0	1
c...c...(...	0.00217	45	61	24	0.0008
c...c.......	-0.39855	61	75	33	0.0009
c...c...1...	0.35224	51	62	24	0.0001
c...c...2...	0.15064	26	24	12	0.0002
c...c...3...	0.01262	10	8	9	0.0049
c...c...4...	-0.56016	2	3	2	0.0057
c...c...5...	-0.03314	1	0	0	1
c...c...c...	0.33952	51	57	28	0.001
c...n...(...	0.18873	5	6	3	0.0017
c...n...1...	-0.62885	3	6	3	0.0057
c...n...2...	0.19648	6	9	3	0.0004
c...n...3...	0	0	2	1	0
c...n...c...	-0.54615	5	7	2	0.0012
c...o...1...	0	0	1	0	0
c...s...c...	0	0	0	1	0
n...(.......	-0.0776	10	13	6	0.0017
n...(...2...	0	0	0	1	0
n...(...3...	1.32218	1	0	1	0.0057
n...(...C...	1.50673	2	1	1	0.0004
n...(...F...	1.91859	1	0	0	1
n...(...Cl..	0	0	1	0	0
n...(...c...	-0.53625	8	11	4	0.0004
n...........	0.22905	21	21	11	0.0007
n...1...(...	-0.47239	1	4	1	0.0057
n...1.......	0.03174	8	9	7	0.0046
n...1...c...	0.69717	8	9	7	0.0046
n...2...(...	0.39408	4	3	2	0.0004
n...2.......	-0.06642	7	10	4	0.0013
n...2...3...	0	0	1	0	0
n...2...C...	-1.077	1	0	0	1
n...2...S...	0	0	1	0	0
n...2...c...	1.66462	5	7	3	0.0017
n...2...n...	-0.44226	1	2	0	1
n...3...(...	-0.16791	1	1	1	0.0057
n...3.......	1.06113	1	2	1	0.0057
n...3...c...	0	0	1	1	0
n...3...n...	0	0	1	0	0
n...C...(...	0.52858	1	2	0	1
n...C.......	0.45656	1	2	0	1
n...c...(...	-0.09214	12	14	5	0.0009
n...c.......	-0.08181	18	20	10	0.0011
n...c...1...	1.86464	4	3	2	0.0004
n...c...2...	-0.51723	2	4	3	0.0089
n...c...3...	1.60828	2	1	2	0.0057
n...c...c...	0.39979	4	5	2	0.0004
n...c...n...	2.4	1	4	1	0.0057
n...n...(...	-1.01438	2	1	1	0.0004
n...n.......	-0.5553	3	1	2	0.0025
n...n...1...	0	0	0	1	0
n...n...2...	-0.99195	1	1	0	1
n...n...c...	-0.36877	1	0	1	0.0057
n...o...1...	1.71246	1	0	0	1
n...s...2...	-0.05122	1	0	0	1
n...s...c...	0	0	0	1	0
o...(.......	0	0	0	1	0
o...(...2...	0	0	0	1	0
o...........	-1.26516	2	2	1	0.0004
o...1...(...	0	0	0	1	0
o...1.......	-0.97792	2	2	1	0.0004
o...1...c...	0.75986	2	2	0	1
o...c.......	0	0	1	0	0
o...c...c...	0	0	1	0	0
o...n.......	2.12412	1	0	0	1
o...n...c...	2.34049	1	0	0	1
s...(.......	0	0	1	0	0
s...(...Cl..	0	0	1	0	0
s...........	-0.68458	1	1	2	0.0111
s...2.......	-0.78522	1	1	0	1
s...c.......	0	0	0	2	0
s...c...1...	0	0	0	2	0
s...c...c...	0	0	0	1	0
s...n.......	-0.28469	1	0	1	0.0057
s...n...n...	0.4411	1	0	1	0.0057

## Sheet: S17. Model Brain NOAEL
Set	CAS	SMILES	DCW	Expr	Calc	Expr-Calc	DefectSMILES	Applicability
*	828-00-2	O=C(OC1OC(OC(C)C1)C)C	-1.0051	2.398	2.1923	0.2057	1.0244	YES			average of DefectSMILES=1.03
#	129-79-3	O=C3c1cc(ccc1c2c3(cc(cc2[N+](=O)[O-])[N+](=O)[O-]))[N+](=O)[O-]	1.00879	2.488	2.6009	-0.1129	0.1072	YES			threshold=2.06
+	67-72-1	C(C(Cl)(Cl)Cl)(Cl)(Cl)Cl	-1.17607	2.574	2.1576	0.4164	0.0358	YES
*	76231-76-0	O=C1CC2(CC2(C1C))(C(C)C)	-2.95634	1.398	1.7964	-0.3984	1.0304	YES
#	556-52-5	OCC1OC1	-1.33583	1.699	2.1252	-0.4262	0.0059	YES
+	140-11-4	O=C(OCc1ccccc1)C	-0.00934	3.284	2.3944	0.8896	0.0259	YES
+	118-96-7	O=[N+]([O-])c1cc(c(c(c1)[N+](=O)[O-])C)[N+](=O)[O-]	0.36164	2.097	2.4696	-0.3726	2.0893	No
*	100-51-6	OCc1ccccc1	-0.36167	2.602	2.3229	0.2791	0.0173	YES
-	298-59-9	O=C(OC)C(c1ccccc1)C2NCCCC2	-2.19885	1.284	1.9501	-0.6661	0.0524	YES
*	100-52-7	O=Cc1ccccc1	0.84315	2.602	2.5673	0.0347	1.0199	YES
#	57966-95-7	N#CC(=NOC)C(=O)NC(=O)NCC	-0.30853	2.35	2.3336	0.0164	0.0973	YES
-	53112-28-0	n1c(nc(cc1C)C)Nc2ccccc2	-2.21834	2.724	1.9461	0.7779	0.0579	YES
-	122-39-4	c1ccc(cc1)Nc2ccccc2	-0.63059	3.075	2.2683	0.8067	0.0425	YES
-	98967-40-9	O=S(=O)(Nc1c(F)cccc1(F))c2nc3nc(ccn3(n2))C	-0.87946	3.301	2.2178	1.0832	0.1599	YES
#	112226-61-6	O=C(NN(C(=O)c1ccccc1)C(C)(C)C)c2ccc(cc2)Cl	-2.03772	1.722	1.9828	-0.2608	0.1004	YES
+	129630-19-9	O=C(OCC)COc1cc(c(F)cc1Cl)c2nn(c(OC(F)F)c2Cl)C	1.52923	3.173	2.7065	0.4665	4.1119	No
*	1972-08-3	Oc1cc(cc2OC(C)(C)C3CCC(=CC3(c12))C)CCCCC	-1.57822	2.699	2.076	0.623	0.0577	YES
+	149877-41-8	O=C(OC(C)C)NNc1cc(ccc1(OC))c2ccccc2	-2.04348	1.442	1.9816	-0.5396	2.0709	No
+	90-43-7	Oc1ccccc1c2ccccc2	-0.22548	3.191	2.3505	0.8405	0.0307	YES
-	5598-13-0	n1c(OP(OC)(OC)=S)c(cc(c1Cl)Cl)Cl	-2.08602	2.398	1.973	0.425	3.0662	No
-	134-62-3	O=C(c1cccc(c1)C)N(CC)CC	0.14272	3.602	2.4252	1.1768	1.065	YES
+	175013-18-0	O=C(OC)N(OC)c1ccccc1COc2nn(cc2)c3ccc(cc3)Cl	0.23359	2.024	2.4436	-0.4196	3.0984	No
*	137-30-4	C(N(C)C)(=S)S	-0.89122	1.831	2.2154	-0.3844	0.0665	YES
#	96489-71-3	O=C1C(=C(C=NN1C(C)(C)C)SCc2ccc(cc2)C(C)(C)C)Cl	-4.15334	1.41	1.5535	-0.1435	0.1279	YES
-	55219-65-3	OC(C(Oc1ccc(cc1)Cl)n2ncnc2)C(C)(C)C	-3.77858	2.319	1.6295	0.6895	0.0678	YES
+	134605-64-4	O=C(OC(C(=O)OCC=C)(C)C)c1cc(ccc1Cl)N2C(=O)C=C(N(C2(=O))C)C(F)(F)F	0.53005	2.386	2.5038	-0.1178	9.1386	No
#	55406-53-6	O=C(OCC#CI)NCCCC	-1.20599	2.301	2.1515	0.1495	0.0631	YES
#	36734-19-7	O=C(NC(C)C)N2C(=O)N(c1cc(cc(c1)Cl)Cl)C(=O)C2	-0.12403	2.425	2.3711	0.0539	0.1239	YES
#	109293-97-2	O=C(O)c2cccnc2(C(=NNC(=O)Nc1cc(F)cc(F)c1)C)	4.51536	3.18	3.3125	-0.1325	0.1607	YES
-	97886-45-8	O=C(c1c(nc(c(C(=O)SC)c1CC(C)C)C(F)(F)F)C(F)F)SC	-3.94404	2.559	1.5959	0.9631	0.1439	YES
*	112281-77-3	FC(F)C(F)(F)OCC(c1ccc(cc1Cl)Cl)Cn2ncnc2	-4.45409	1.458	1.4924	-0.0344	0.1042	YES
*	19044-88-3	O=[N+]([O-])c1cc(cc(c1N(CCC)CCC)[N+](=O)[O-])S(=O)(=O)N	-1.01469	2.452	2.1903	0.2617	0.1246	YES
+	119168-77-3	O=C(NCc1ccc(cc1)C(C)(C)C)c2c(c(nn2C)CC)Cl	-4.55585	0.833	1.4718	-0.6388	1.1114	YES
*	69409-94-5	N#CC(OC(=O)C(Nc1ccc(cc1Cl)C(F)(F)F)C(C)C)c3cccc(Oc2ccccc2)c3	-1.32692	1.699	2.127	-0.428	6.1763	No
-	81-49-2	O=C1c3ccccc3(C(=O)c2c1c(N)c(cc2Br)Br)	1.28754	3.505	2.6575	0.8475	0.0722	YES
*	6190-65-4	n1c(nc(nc1NC(C)C)Cl)N	-3.02957	1.545	1.7815	-0.2365	0.0734	YES
+	205650-65-3	N#Cc1nn(c(N)c1C(F)(F)F)c2c(cc(cc2Cl)C(F)(F)F)Cl	-7.81975	0.248	0.8095	-0.5615	5.1474	No
*	94-75-7	O=C(O)COc1ccc(cc1Cl)Cl	-1.37018	2.477	2.1182	0.3588	0.0331	YES
*	119446-68-3	n1cnn(c1)CC2(OCC(O2)C)c4ccc(Oc3ccc(cc3)Cl)cc4Cl	0.58445	2.176	2.5148	-0.3388	2.0848	No
#	114369-43-6	N#CC(c1ccccc1)(Cn2ncnc2)CCc3ccc(cc3)Cl	-2.99508	2.093	1.7885	0.3045	0.1092	YES
-	101-05-3	n1c(nc(nc1Cl)Cl)Nc2ccccc2Cl	-2.4036	2.778	1.9085	0.8695	0.0695	YES
-	57960-19-7	O=C(OC=1C(=O)c2ccccc2(C(=O)C=1CCCCCCCCCCCC))C	-2.40654	2.403	1.9079	0.4951	0.0718	YES
-	123343-16-8	O=C(O)c1c(cccc1Sc2nc(OC)cc(n2)OC)Cl	0.26371	3.139	2.4498	0.6892	3.0789	No
#	145701-21-9	O=S(=O)(Nc1c(cccc1Cl)Cl)c2nc3cc(F)nc(OCC)n3(n2)	-0.94479	2	2.2045	-0.2045	0.1604	YES
+	13684-56-5	O=C(Oc1cccc(c1)NC(=O)OCC)Nc2ccccc2	1.10224	2.38	2.6199	-0.2399	0.1071	YES
#	1912-24-9	n1c(nc(nc1NC(C)C)Cl)NCC	-3.21449	1.543	1.744	-0.201	0.0773	YES
#	122836-35-5	O=C1N(N=C(N1C(F)F)C)c2cc(NS(=O)(=O)C)c(cc2Cl)Cl	-0.92046	2.728	2.2095	0.5185	0.1466	YES
+	3825-26-1	OC(=O)C(F)(F)C(F)(F)C(F)(F)C(F)(F)C(F)(F)C(F)(F)C(F)(F)F	-6.72159	1.699	1.0323	0.6667	2.1791	No
*	23950-58-5	O=C(NC(C#C)(C)C)c1cc(cc(c1)Cl)Cl	-2.21312	2.405	1.9472	0.4578	1.1043	YES
*	55335-06-3	O=C(O)COc1nc(c(cc1Cl)Cl)Cl	-2.09447	2.398	1.9712	0.4268	0.0435	YES
*	39515-41-8	N#CC(OC(=O)C1C(C)(C)C1(C)(C))c3cccc(Oc2ccccc2)c3	-4.53645	1.477	1.4757	0.0013	0.1098	YES
-	95-50-1	c1ccc(c(c1)Cl)Cl	-0.85655	2.699	2.2224	0.4766	0.0266	YES
#	15165-67-0	O=C(O)C(Oc1ccc(cc1Cl)Cl)C	-1.73825	2.389	2.0435	0.3455	0.0371	YES
#	26544-20-7	O=C(OCCCCCC(C)C)COc1ccc(cc1C)Cl	-2.17949	2.417	1.954	0.463	0.0638	YES
+	79241-46-6	O=C(OCCCC)C(Oc2ccc(Oc1ncc(cc1)C(F)(F)F)cc2)C	-0.05284	2	2.3855	-0.3855	2.1065	No
+	122-34-9	n1c(nc(nc1NCC)Cl)NCC	-2.84642	2.393	1.8187	0.5743	0.0733	YES
+	759-94-4	O=C(N(CCC)CCC)SCC	0.92479	2.079	2.5839	-0.5049	2.0954	No
+	21725-46-2	N#CC(Nc1nc(nc(n1)Cl)NCC)(C)C	-3.78455	0.699	1.6283	-0.9293	0.1056	YES
#	2425-06-1	O=C1N(C(=O)C2CC=CCC12)SC(C(Cl)Cl)(Cl)Cl	-3.10468	2.176	1.7663	0.4097	0.0892	YES
-	131341-86-1	N#Cc1c[nH]cc1c3cccc2OC(F)(F)Oc23	-0.87637	3.108	2.2184	0.8896	0.0743	YES
-	126535-15-7	O=C(OC)c1cccc(c1S(=O)(=O)NC(=O)Nc2nc(nc(n2)N(C)C)OCC(F)(F)F)C	-1.64046	2.985	2.0634	0.9216	2.1652	No
#	112410-23-8	O=C(NN(C(=O)c1cc(cc(c1)C)C)C(C)(C)C)c2ccc(cc2)CC	-3.08736	1.193	1.7698	-0.5768	0.1001	YES
*	79538-32-2	O=C(OCc1c(F)c(F)c(c(F)c1(F))C)C2C(C=C(C(F)(F)F)Cl)C2(C)(C)	-6.02456	1.243	1.1738	0.0692	0.131	YES
-	101200-48-0	O=C(OC)c1ccccc1S(=O)(=O)NC(=O)N(c2nc(nc(n2)C)OC)C	-4.31623	0.845	1.5204	-0.6754	2.1193	No
#	135410-20-7	N#CN=C(N(C)Cc1cnc(cc1)Cl)C	-2.04932	2.069	1.9804	0.0886	0.1093	YES
#	1861-40-1	O=[N+]([O-])c1cc(cc(c1N(CC)CCCC)[N+](=O)[O-])C(F)(F)F	0.17218	2.781	2.4312	0.3498	0.1481	YES
*	131860-33-8	N#Cc3ccccc3(Oc2ncnc(Oc1ccccc1C(=COC)C(=O)OC)c2)	-0.32079	2.647	2.3312	0.3158	2.1183	No
-	94-82-6	O=C(O)CCCOc1ccc(cc1Cl)Cl	-1.5551	2.115	2.0807	0.0343	0.0371	YES
*	68157-60-8	O=C(Nc1ccccc1)Nc2ccnc(c2)Cl	-1.53526	2.631	2.0847	0.5463	2.0759	No
#	34256-82-1	O=C(N(c1c(cccc1CC)C)COCC)CCl	-2.74108	2.207	1.84	0.367	0.0667	YES
+	113036-88-7	O=C(NC(=O)c1c(F)cccc1(F))Nc2ccc(cc2)CON=C(c3ccc(cc3)Cl)C4CC4	11.4508	4.301	4.7198	-0.4188	3.2119	No
*	1929-73-3	O=C(OCCOCCCC)COc1ccc(cc1Cl)Cl	1.11489	2.639	2.6225	0.0165	2.045	YES
+	298-00-0	O=[N+]([O-])c1ccc(OP(OC)(OC)=S)cc1	-1.90479	0.649	2.0097	-1.3607	8.1062	No
+	72963-72-5	O=C(OCN1C(=O)N(CC#C)CC1(=O))C2C(C=C(C)C)C2(C)(C)	-2.93126	2.786	1.8014	0.9846	5.1028	No
-	82097-50-5	O=C(Nc1nc(nc(n1)C)OC)NS(=O)(=O)c2ccccc2(OCCCl)	-0.82341	3	2.2292	0.7708	2.125	No
#	13684-63-4	O=C(Oc1cccc(c1)NC(=O)OC)Nc2cccc(c2)C	0.82664	2.564	2.564	0	0.1091	YES
*	99129-21-2	O=C1C(=C(O)CC(C1)CC(C)SCC)C(=NOCC=CCl)CC	-2.81077	2.446	1.8259	0.6201	0.1179	YES
+	66230-04-4	N#CC(OC(=O)C(c1ccc(cc1)Cl)C(C)C)c3cccc(Oc2ccccc2)c3	-3.70847	1.398	1.6437	-0.2457	0.144	YES
-	122454-29-9	N#Cc1c([nH]c(c1Br)C(F)(F)F)c2ccc(cc2)Cl	-5.27401	0.799	1.3261	-0.5271	1.1014	YES
*	2372-82-9	NCCCN(CCCN)CCCCCCCCCCCC	-1.8331	1.954	2.0243	-0.0703	0.067	YES
+	541-73-1	c1cc(cc(c1)Cl)Cl	-0.85655	2.769	2.2224	0.5466	0.0266	YES
-	105-67-9	Oc1ccc(cc1C)C	-0.72973	2.732	2.2482	0.4838	0.0213	YES
+	107-21-1	OCCO	0.14527	3.398	2.4257	0.9723	0.004	YES
+	534-52-1	O=[N+]([O-])c1cc(c(O)c(c1)C)[N+](=O)[O-]	-0.84623	2.602	2.2245	0.3775	2.076	No
-	7673-09-8	n1c(nc(nc1NCl)NCl)NCl	-2.37617	1.477	1.9141	-0.4371	0.0738	YES
#	82633-79-2	O=C2C1=C(CCC1)SN2C	-1.16932	1.919	2.159	-0.24	0.1161	YES
#	3252-43-5	N#CC(Br)Br	-1.44222	1.653	2.1036	-0.4506	0.0293	YES
#	3018-12-0	N#CC(Cl)Cl	-2.56875	1.813	1.875	-0.062	0.0366	YES
*	1825-21-4	O(c1c(c(c(c(c1Cl)Cl)Cl)Cl)Cl)C	-1.4173	2.255	2.1087	0.1463	0.0455	YES
-	67-56-1	OC	0.07263	2.699	2.411	0.288	0.002	YES

[truncated: 7 more sheets: S18. Model Brain NOAEL SAs, S19. Model Brain LOAEL, S20. Model Brain LOAEL SAs, S21. Model Liver NOAEL, S22. Model Liver NOAEL SAs, S23. Model Liver LOAEL, S24. Model Liver LOAEL SAs]
